# Supplementary material for: Inferring the Transcriptional Landscape of Bovine Skeletal Muscle by Integrating Co-Expression Networks
Source: PLoS One. 2009 Oct 1;4(10):e7249. doi: 10.1371/journal.pone.0007249 (PMC2749936; doi:10.1371/journal.pone.0007249)
Supplement: Table S1 — The list of transcriptional regulators used to map the network based on bona fide DNA binding TF, plus text searching GO terms for “chromatin,” and “signal.” (0.04 MB XLS) [file pone.0007249.s002.xls]

## Sheet: Sheet1
Transcription Factors	Signal	Chromatin
TLX3	ANGPTL1	ARID4A
IRX6	ARHGAP28	CBX2
HOXD10	ASB16	BAZ1B
MEIS2	ASB12	ARID2
HOXB3	ARL3	CHD5
NR2F1	APBB1IP	DMAP1
SMARCAD1	ARHGEF18	CBX6
FUBP3	AES	EP400
SMARCA4	ABR	C20orf20
TWIST1	ADCYAP1R1	H2AFY
FOXC1	ARL9	CHD3
MEIS3	ASB9	HMGB1
SMARCB1	ADRA1D	HELLS
FOXD2	ASB14	JMJD2D
CHD3	ADRBK2	H2AFY2
PPARA	ANK2	ASF1A
BCL11B	ARHGEF11	CHD8
TOX	ARHGAP30	EHMT1
TADA2L	C9orf100	DOT1L
CCND1	CNTN1	TLK1
MED28	CPE	HIRIP3
SALL2	ASB5	RNF20
MLLT1	C3AR1	SETMAR
ADNP	CDC42BPG
MEIS1	CCR10
NFATC4	ACCN2
PAX2	DTX4
ARNT2	CXCL3
HELLS	DOK2
ZNF431	ELTD1
AFF2	COLEC12
PBX3	CORO2A
SMARCC1	CNIH
RYBP	APLP2
GMNN	CCL26
LRRFIP1	DKK3
CDCA4	AKAP13
HES6	CXCR6
RUNX1T1	FZD5
RFX3	ARL4C
GTF2IRD1	DVL1
GLI3	FGFR4
ZNF521	ANGPTL2
ARID2	GEFT
ASH1L	CDC42SE1
TCF3	DNMBP
E2F1	CDK7
MEN1	CNR1
MYEF2	ADRA2B
MYBL2	GNAI2
EBF3	GPR37L1
HOXA5	APBA3
PIAS2	DLGAP3
ELF3	ARHGEF3
TIAM1	GNA12
EHMT1	CELSR3
ZNF263	GPR39
FOXD1	GNB4
TBX15	GABRE
TSHZ3	GSK3B
CBX2	IQGAP2
PCGF2	IGF2
TRPS1	DOK3
MTA2	IGF1
SAP30	LRP6
HDAC1	ERBB3
GLI2	C5orf13
ELF4	DFFA
E2F8	KSR1
RBBP7	EFNA2
BHLHB2	JAG2
RUNX2	LTBP4
HOXA7	DCLK2
TP53	FZD10
PBX2	DOCK1
MYF6	ITGB4
HOXA2	GPR64
CDCA7	ERBB2
GTF2I	ADCY2
ATF5	MFHAS1
KLF7	MDFIC
JUNB	FGF7
ZNF3	CDKN1A
TTF2	CHRNG
ZNF275	CD14
DMRT2	EPHA4
LASS2	ARHGAP27
MYCN	GNAI1
CBFA2T2	FZD8
TRRAP	GFRA1
JARID1B	BSG
MDFI	AIFM1
GTF3C1	CAMK1
SMAD9	IGFBP4
BGLAP	GPR173
FUS	MFAP4
KLF9	GPR98
SMARCE1	ITGA8
CALR	GEM
RNF14	GPR83
PAWR	OR10P1
ILF2	LTBP2
ZNF354A	GPBAR1
ZDHHC16	NDC80
PHF19	FZD2
SOX12	APLN
SREBF2	DDR2
CBX6	DLGAP4
ESRRA	FOXC1
TCF7L1	OR5A1
NFKB2	FGF2
PYGO2	PDE5A
FOXM1	ERAS
TARDBP	GNAI3
FLII	INPP5B
EBF2	FZD1
HLF	GFRA2
HOXC9	MBD4
AFF1	GPR77
GLI1	CHRNE
HOXA1	GRB7
L3MBTL2	GAL3ST4
PRDM5	AP3S1
DHX9	PRKAR2A
MYST4	GNGT2
CREB5	OPHN1
RARA	PRKAR1B
REST	CCKAR
TCEAL8	PPP3CB
ZFP36L1	GPR116
CREB1	PPIC
TLE2	PLEKHG1
ZNF358	LPXN
IRF1	PCSK5
ZNF12	PCTK3
UHRF1	RAC3
SOX11	C20orf74
MTA1	GAL
TAF1A	PSCD4
PHF17	ADIPOR2
GTF2H3	EPS8
FHL2	DCLK1
UBTF	PLEKHG5
E2F2	RAB34
CNOT6	IL2RA
UIMC1	PGF
PIR	PTPRF
NFAT5	GKAP1
EZH2	INPP4B
SIX1	DBNL
ZNF239	DPYSL5
SERTAD2	PRL
HIF1AN	RAPH1
SUZ12	ASB11
CEBPB	RAPGEF1
TCF7L2	IGFBP6
HMG20A	IRAK3
PARP1	FLJ32810
LDB1	CNTNAP1
LDB2	MAP2K1
HDAC6	PTGES
EWSR1	LOX
CREBL1	GPR124
HMGB1	RIN2
CHD8	ACCN3
EP400	S100A10
SOX4	CKS2
TAF5	RASD2
DDX17	PLCB1
TBX19	RICS
PIAS4	PYGO2
ZNF398	SFRP4
RELA	GNG2
HMG20B	NGFR
ILF3	RAPGEF2
C20orf20	RGS10
JHDM1D	ROR2
ZHX2	PRKRA
JAZF1	PTN
MBTPS1	RASA4
SNAI2	RHOC
GTF2H4	PLEKHG2
BTAF1	GNAT1
HESX1	PTHR1
ELK3	DDR1
ARID3A	IFT52
MLX	PSEN2
VBP1	IGFBP5
SIX3	SPARC
GTF2H1	OR5AU1
CREB3L1	EFNB2
HIVEP2	GRIN2D
PLAGL2	DCBLD2
SOX9	MS4A8B
FOXP1	CRADD
DCP1A	ADAMTS1
TCF4	RAB27B
BRF2	SPHK1
MBD1	MICAL1
MED19	RELA
SMARCD3	NET1
CBX7	MATK
SMAD3	AKAP7
CIC	SRGAP1
GMEB1	AKT3
YBX1	MAP3K5
SUV39H1	PDPK1
GTF3C2	RAB43
TBX3	PTPRD
ZNF74	RAMP2
ATF3	IL17B
PLAGL1	SPRED2
NAB1	RTKN
ZNF148	KDR
MLL	SH2B3
SERTAD1	STAP2
MAFB	IL17RA
ZNF256	MAPKAPK3
JMJD2A	CXCL14
BMI1	DUSP22
USF2	RIN1
LASS5	BAIAP2L2
MDFIC	RALA
PHF16	TIE1
GFI1B	LEPR
ETV3	RALGPS2
YAP1	PLD2
RFXAP	SOCS3
NFIB	RASSF4
MORF4L1	SHF
TEAD1	TNC
CREB3L4	PTPLA
HOMEZ	IL2RB
PRDM16	MTSS1
GTF2H5	PECAM1
MITF	F2R
BAZ1B	RND3
MED25	CHRND
LBX1	TREM1
KLF12	SPRY4
MEOX2	NPB
TBP	FGF18
HDAC3	SPSB2
THOC4	ATP2A2
NFIX	BMPR1A
GTF2E1	SPRY2
NFATC3	TNFAIP6
ZNF142	TNXB
HTATIP	CD8B
GLIS2	RASSF2
PRDM10	TIAM1
COPS5	WNT4
ZNF277	WNT2B
KCNIP2	VAV2
MECP2	MKNK2
NR1H2	LAT2
E4F1	GPC3
BAZ2A	YWHAQ
ELK4	TYRO3
ETS2	PIK3R2
ITGB3BP	EPHA5
JMJD1C	KIT
NR2C1	SRGAP3
DDX5	BMP4
CNOT3	CAMK2G
HEY1	CAP2
HSF4	CCBP2
IRF3	CD53
RERE	CDK5R1
TAF6	CENTG3
THRB	CRABP1
GTF2H2	CXCR4
CTNNB1	DCX
ELF2	DFFB
RXRA	EFNA1
TFCP2	ELMO1
ZNF189	EPHA2
TFE3	EVL
MEF2A	FARP1
CBX8	FARP2
ASXL1	FASTK
HSF2	FCGR2B
GRHL1	FGD2
SNAPC3	FGF3
SOX15	GABBR1
BLZF1	GLRB
TTF1	GNB3
NCOA1	GNB5
ZBTB7A	GPR153
THAP1	GPR157
AEBP1	GPR162
WWTR1	GPR62
ZBTB24	GRB14
ETV2	GRM2
FIZ1	GTPBP4
ZNF583	HDGF
ASH2L	HOMER2
TFEB	IGF1R
NFE2L2	IL6R
ZNF211	INHA
MYST1	ITGA10
E2F6	ITGA2
MAZ	ITGBL1
SP3	ITSN1
NFYA	JAK2
FOS	KIF13B
POU2F1	KREMEN2
PREB	LGR4
RNF4	LTB
FLI1	MIB1
MAX	MX1
PCBD1	NEDD9
SPDEF	NSMAF
ARID4A	NTF3
PRDM1	NTRK2
DMAP1	OGT
ZNF341	OR10H1
NR4A3	OR10J1
POU6F1	P2RY1
PHF12	PBEF1
JMY	PDCD6
DDX54	PDE4C
MAF	PDGFRA
TRIM32	PIK3CA
NCOR1	PITPNC1
MYOG	PLCH1
FOXI1	PLEK
ATF7	PPP1R1A
HOXC6	PPP1R2
PHF1	PPP2R2C
MED4	PRKAR2B
TAF2	PRKCD
PKNOX2	PRKCI
DDIT3	PRKCQ
SSBP1	PSD3
CREB3	PTCH1
AES	PTPLAD1
CCNT1	PYCARD
ETS1	RAB1A
DMRT1	RAB6A
BBX	RAB9B
PQBP1	RASGRP2
MAFF	RASSF5
GATA2	RASSF8
NR1H3	RCAN1
MBD3	RCAN3
PITX3	REM1
ZNF295	REM2
E2F7	RGL1
ZHX1	RGN
TAF1B	RGR
SMAD2	RGS1
NR2C2	RGS20
EZH1	RGS3
TAF6L	RGS5
PRDM4	RHEBL1
MYC	RHOU
PER1	RICH2
OVGP1	ROCK2
GATA6	RPS6KA3
NCOA4	RRAS2
RORA	RSPO2
PBX1	S100A9
KLF6	SAR1B
CNOT2	SCG5
FOXJ3	SEMA6A
DPF2	SFRP1
NCOA3	SH2B2
ERCC3	SH2D1A
NCOA2	SH3BP5
SOX18	SH3GL2
MEF2B	SH3KBP1
SOX7	SHC1
DBX2	SHC2
LZTFL1	SHH
VAX2	SMURF1
CEBPA	SNX26
DOT1L	SORBS1
PKNOX1	SOS1
RUNX3	SPAG5
DMBX1	SPG7
HSBP1	SPRED1
HOXB7	SRGAP2
NRIP2	STC1
KLF16	STK24
ARID5B	STYXL1
SLC30A9	SUCNR1
COPS2	TEK
LYL1	TGFB2
ETV6	THY1
KLF5	TLR2
SIN3A	TNFRSF10A
MSX2	TNFRSF25
DEK	TOP2A
SP1	TRAF3
HEYL	TRIM54
GRLF1	TRIM63
DEDD	TRPV1
PHOX2A	TXNL1
PHC2	UNC5C
MYBBP1A	VAV3
CEBPD	WNT10B
PRDM15	WNT5A
SPI1	WSB1
HHEX	XPR1
DR1
TAL1
NMI
NFYC
SMAD1
ZNF24
ABL1
FOXC2
NEUROD4
BRPF1
TAF3
BTF3
PER3
PRDM2
PHF2
JUND
USF1
SOX17
DEDD2
FOSL2
AATF
ERCC2
SMARCC2
MYOD1
CDK7
