# Supplementary material for: Inferring the Transcriptional Landscape of Bovine Skeletal Muscle by Integrating Co-Expression Networks
Source: PLoS One. 2009 Oct 1;4(10):e7249. doi: 10.1371/journal.pone.0007249 (PMC2749936; doi:10.1371/journal.pone.0007249)
Supplement: Table S2 — The genes present in each Always Correlated module. (0.03 MB XLS) [file pone.0007249.s003.xls]

## Sheet: Modules
1 Cell Cycle	2 Muscle/glycolysis	3 Mitochondria nuclear_genome	4 Mitochondria mitochondrial_genome	5 Mitochondrial small	6 Unknown	7 Unknown	8 Unknown	9 unknown	10 unknown	11 unknown	12 Immune	13 unknown	14 Immune	15 Unknown	16 Unknown	17 Unknown	18 Unknown	19 Unknown	20 Unknown	21 Unknown	22 Unknown	23 Unknown	24 Unknown	25 Unknown	26 Unknown	27 Vasculature	28 Ribosomal	29 Neuron	30 Unknown	31 Fat	32 Unknown	33 Immune small	34 Unknown	35 Unknown	36 Unknown	37 Fat small
FOXM1	TPM1	MDH1	A_73_104019	NDUFA5	INPP5B	COL7A1	TMEM182	KDELC1	MYADM	USF2	PTPN7	BAIAP2L2	ZNF148	MARCH1	GSDMD	SMTNL2	A_73_112994	MTSS1	THNSL2	LRRC2	KCNK17	A_73_100988	PRDX6	CPEB3	SLC25A10	TAL1	RPL13	MAB21L2	PDPK1	FABP4	ART5	NCF4	TUB	MOCS1	MYCN	THRSP
TOP2A	DHRS7C	PDHA1	A_73_119316	GLI1	RNF4	TARDBP	MLX	TIAM1	RAMP2	ATP5SL	BOLA-DRA	H2AFJ	HOXC6	ZC3H12D	FGD2	BRE	MRPL34	RPUSD2	A_73_115030	E2F6	GSTA1	CAMK2G	A_73_121442	GTF3C1	GTPBP4	ITGA3	RPS20	ACCN2	TAF3	PLIN	YPEL3	C1QC	SLC19A3	A_73_110759	PRKAR2B	ADIG
TACC3	ACTN3	NDUFS2	A_73_112497	NDUFS3	NAGPA	A_73_116348	CACNG6	MAPK8IP1	TCN2	CLCN1	PSMB9	MESDC1	S100A12	VAX2	CD53	UGP2	A_73_118527	ARHGEF11	FLJ41603	KIAA1737	GRHL1	ZC3H11A	PPP3CA	DNAJB12	DDX27	TMEM176A	A_73_115116	ELAVL3	GRSF1	ADIPOQ	ASB11	C1QA	A_73_115237	KLC2	CD200	S100G
CDCA8	TNNT3	ES1	A_73_100733	COX7B	C6orf192	UFSP2	C9orf150	SPRED1	TNFRSF1A	TEGT	PSMB8	DOK3	NCOA2	OR2AG2	CLEC12A	PCMTD1	IPPK	NUDT6	BBS10	PREB	MAL2	CER1	TEAD1	RPP21	PKNOX1	SOX17	RPL29	ZNF621	COPS2	TUSC5	C13H20ORF108	C1QB	RAPGEF2	SH3BP5	HDC
KIF4A	ATP2A1	UQCRC1	A_73_103790		GOSR2	DDX17	RAPGEF1	CAPN6	ENG	MAZ	IKZF3	H1FX	S100A9	FGF19	CYBB	PPM1J	COL23A1	C26H10ORF6	JAK2	FXR2		TREML2	A_73_118661	EGLN3	NPHP3	LGI4	A_73_104208	FAIM2		PLS1	RWDD2B
CEP55	UBXN1	NDUFV1			FAM123B	KIAA1024	C19orf6	DENND2A		A_73_105946	A_73_109561	CEBPA	KLF12	A_73_102384	C3AR1	HIST1H1D	BCS1L	TRIM14	EPDR1	CEBPB		STAMBPL1	MYOZ3		C14H8orf33	SOX18	RPS28			CIDEC	UBE2G1
A_73_110467	YBX1	MDH2			A_73_116345	ZNF256	PSTPIP2	MS4A8B		TFEB	MYO1G	A_73_112518	ARID4A	TMPRSS7	ARHGAP30	ACYP2	SLC16A1	DOLPP1				FBXO31				A_73_116697	RPL38				FBXL4
CDC6	GPBAR1	GOT2			TUBG2	A_73_121134	NFATC3			KIAA1161	CD48	PRDM15	S100A8	FOXI1		SPSB2	EIF4G2	A_73_119613				FAM69A				TEK
PBK	CCDC6	NDUFA9			GPRASP1	ARL6IP6	NAP1L4			DET1	A_73_116074	RUNX3	REST	TRPM6		SPG7	KPNA6	SOX9				RRAGD
ANLN	MYH1	SOD2			RNPC3	ARHGAP26	A_73_100104			ABCB7	GIMAP6	PHF12	ATRX	TRIM56			PPP2CA					FOXJ3
PAPSS1	SLC16A3	CYCS			WDR81	ATF5				NFIX	IRF1	MOCS3		GFI1B								A_73_101221
KIAA0101	PIK3C3	NDUFV2			A_73_110528	A_73_105906				DPP9	A_73_110856	A_73_121217										IGFN1
KCNQ1	NT5C2	SDHA			MECP2	YTHDF3				MAPKAPK2	BoLA-DRB3	PCTK3
A_73_117049	GRM6	BRP44			GNAT1	GALK1					ASPA	RAPH1
SPC25	A_73_109406	ACO2			TBC1D5	KIAA1833					GIMAP7	CHCHD6
CDC20	CMTM4	APOO			SUPT4H1	A_73_119573					A_73_104252	ACTN4
MGC134111	PGAM2				TRSPAP1	EFCAB7					CD3G	PITX3
RRM2	A_73_116964				AGBL5	CCL27					A_73_111087	PEG3
CHEK1	BGLAP				INPP4B	RTTN						AVP
PRR11	CIDEB				RAC3	ASXL1						DENND1A
CDCA2	C20orf194				NCAPD3	PRDM10						CACNA1B
CDC25A	GAPDH				FAM173A	A_73_104598						LPXN
E2F1	SUV420H2					TIA1						A_73_111134
TROAP	AK1					RBM12B						TMEM218
PLK4	CDH22					NRBP2						SPTBN4
CCNB2	KCNG2					TMEM42						RAD23A
KIF23	ITGB4					TMSB4X						DHX15
A_73_120945	A_73_100878											MSX2
CDC2	PAX2											DOK2
CENPE	MACROD1											TMEM151A
A_73_102591	PGM1											CD151
CCNF	PKM2											A_73_107027
TIGD3	LAMB3											APBA3
SPC24	PGK1											TMEM92
E2F8	A_73_110137											A_73_113343
CDCA3	MYBPC2											GPR37L1
A_73_101951	LDHA											GAL
DLGAP5	A_73_120653											C17orf54
CCNB1	TPI1											PHOX2A
CCDC99	PYGM											RASA4
KIFC1	CKM											PWWP2B
KIF20A	MTX3											CELSR3
MND1	PRP8											SH2B2
CDKN3	GPI											IPO9
CENPF	HESX1											A_73_111926
CKAP2	A_73_109783											OAZ3
KIF15	NEB											SLC6A9
RASSF4	A_73_103741											DOK7
CCNA2	A_73_114744											CCR10
E2F2	TBX15											A_73_119002
A_73_119344	AKR1B10											IMPA2
NDC80	OR5A1											GRIN1
H9C6ORF115	IDH3A											JAG2
	MYOM2											SLC44A4
	DHDH											LRRC26
	A_73_100172											TMEM171
	MGC33407											SFRS16
	ELF3											ABL1
												A_73_115918
												HS3ST3B1
												ESPN
												ZMAT5
												A_73_102908
												VGF
												METTL2B

## Sheet: Colour Key
Correlations > 0.85
Always_Correlated
