# Supplementary material for: Inferring the Transcriptional Landscape of Bovine Skeletal Muscle by Integrating Co-Expression Networks
Source: PLoS One. 2009 Oct 1;4(10):e7249. doi: 10.1371/journal.pone.0007249 (PMC2749936; doi:10.1371/journal.pone.0007249)
Supplement: Table S3 — The Cytoscape Always Correlated landscape file. (1.31 MB XLS) [file pone.0007249.s004.xls]

## Sheet: Always_Corr
Source	Regulator	Target	Regulator	Overall	Pied	Wag	Pre	Post	Diets	Overall sign
ACADS	0	ACADSB	0	0.882	0.915	0.844	0.73	-0.914	0.844	P
ABI3BP	0	AEBP1	0	0.975	0.976	0.951	0.93	0.931	0.928	P
ADAMTS10	0	AFAP1	0	0.899	0.929	0.916	0.917	0.914	0.912	P
ADAMTS19	0	AHI1	0	0.944	0.946	0.905	0.753	-0.927	0.848	P
ACTN3	0	AK1	0	0.975	0.965	0.95	0.922	0.947	0.958	P
ANGPTL1	0	ANTXR1	0	0.994	0.989	0.984	0.731	0.955	0.981	P
ADAMTS15	0	ANTXR2	0	0.986	0.989	0.989	0.82	0.922	0.972	P
ADFP	0	APLP2	0	0.886	0.88	0.946	0.774	0.808	0.733	P
ALAS1	0	AQR	0	0.908	0.942	0.951	0.833	0.922	0.918	P
ANGPT2	0	ARHGAP27	0	0.858	0.889	0.881	0.85	0.945	0.84	P
ADAM12	0	ARHGEF17	0	0.99	0.989	0.993	0.783	0.991	0.931	P
ARHGAP26	0	ARL6IP6	0	0.952	0.958	0.968	0.89	0.913	0.946	P
ANKRD50	0	ARMCX1	0	0.979	0.987	0.982	0.753	0.901	0.978	P
ARHGAP28	0	ARMCX1	0	0.984	0.975	0.972	0.668	0.975	0.98	P
ABLIM3	1	ARMCX2	0	0.959	0.947	0.928	0.85	0.919	0.905	P
ACTN3	0	ASB12	0	0.981	0.965	0.96	0.8	0.901	0.969	P
AK1	0	ASB12	0	0.972	0.963	0.995	0.791	0.897	0.963	P
ADCY3	0	ASPN	0	0.946	0.968	0.97	0.844	0.809	0.943	P
ARL8A	0	ASRGL1	0	0.874	0.883	0.882	0.725	0.924	0.892	P
APBB1	1	ASXL1	0	0.884	0.923	0.938	0.749	0.959	0.842	P
ADAMTS6	0	ATF7	1	0.803	0.85	0.726	0.717	0.878	0.644	P
ACTN3	0	ATP2A1	0	0.991	0.971	0.978	0.886	0.973	0.975	P
AK1	0	ATP2A1	0	0.993	0.993	0.99	0.892	0.952	0.989	P
ANKRD42	0	ATP2A2	0	-0.974	-0.979	-0.97	-0.714	-0.842	-0.842	N
AHDC1	0	ATP2C1	0	0.788	0.895	0.918	0.695	0.94	0.819	P
ABCB7	0	ATP5SL	0	0.974	0.985	0.942	0.908	0.938	0.953	P
ASB16	0	ATP5SL	0	0.986	0.983	0.951	0.826	0.906	0.975	P
ARID4A	1	ATRX	1	0.957	0.806	0.908	0.855	0.937	0.862	P
ASXL1	0	A_73_100077	0	0.881	0.838	0.909	0.861	0.908	0.83	P
ACTN3	0	A_73_100172	0	0.994	0.959	0.973	0.828	0.968	0.918	P
ASB12	0	A_73_100172	0	0.968	0.907	0.916	0.807	0.934	0.909	P
ATP2A1	0	A_73_100172	0	0.987	0.916	0.939	0.758	0.97	0.928	P
ATP2B2	0	A_73_100350	0	0.97	0.994	0.823	0.918	0.94	0.978	P
AVPR1A	0	A_73_100407	0	0.886	0.986	0.89	0.839	0.929	0.928	P
ABCB6	0	A_73_100440	0	0.956	0.991	0.961	0.825	0.985	0.966	P
ACTG1	0	A_73_100504	0	0.965	0.973	0.965	0.782	0.93	0.939	P
ADAMTS2	0	A_73_100504	0	0.901	0.922	0.915	0.723	0.954	0.874	P
ACTN3	0	A_73_100878	0	0.99	0.964	0.965	0.817	0.988	0.964	P
A_73_100172	0	A_73_100878	0	0.988	0.996	0.986	0.974	0.989	0.975	P
ARHGAP24	0	A_73_100927	0	0.769	0.947	0.882	0.771	0.893	0.745	P
ADAM12	0	A_73_101009	0	0.983	0.982	0.976	0.836	0.94	0.973	P
ADAMTS9	0	A_73_101009	0	0.947	0.969	0.928	0.793	0.9	0.946	P
ANXA5	0	A_73_101009	0	0.885	0.913	0.96	0.878	0.923	0.866	P
A_73_100340	0	A_73_101009	0	0.963	0.957	0.949	0.717	0.923	0.93	P
A_73_100488	0	A_73_101009	0	0.924	0.967	0.905	0.691	0.869	0.87	P
ARSB	0	A_73_101337	0	0.978	0.947	0.943	0.69	0.857	0.921	P
AHDC1	0	A_73_101797	0	0.886	0.879	0.943	0.83	0.94	0.844	P
APBB1	1	A_73_102484	0	0.918	0.914	0.959	0.666	0.878	0.888	P
ANLN	0	A_73_102591	0	0.966	0.992	0.998	0.932	0.913	0.972	P
ARL3	0	A_73_103061	0	0.907	0.938	0.981	0.703	0.916	0.825	P
ND4L	0	ND4	0	0.998	0.999	0.991	0.969	0.956	0.996	P
ANTXR2	0	A_73_103806	0	0.971	0.983	0.976	0.725	0.949	0.971	P
ADAM12	0	A_73_103926	0	0.957	0.974	0.959	0.846	0.929	0.922	P
ADAMTS2	0	A_73_103926	0	0.945	0.973	0.974	0.854	0.968	0.92	P
ANXA5	0	A_73_103926	0	0.966	0.945	0.983	0.783	0.935	0.951	P
A_73_100504	0	A_73_103926	0	0.971	0.97	0.966	0.727	0.973	0.968	P
ND4L	0	ATP8	0	0.972	0.979	0.986	0.876	0.953	0.975	P
ND4	0	ATP8	0	0.978	0.977	0.993	0.829	0.988	0.977	P
ANKRD50	0	A_73_104078	0	0.989	0.97	0.952	0.699	0.843	0.979	P
APBB1IP	0	A_73_104379	0	0.866	0.898	0.961	0.815	0.95	0.885	P
ARHGAP26	0	A_73_104598	0	0.891	0.937	0.944	0.868	0.949	0.887	P
ADAMTS10	0	A_73_104979	0	0.915	0.921	0.946	0.75	0.901	0.916	P
ASPN	0	A_73_104979	0	0.985	0.994	0.972	0.952	0.882	0.983	P
ABCF3	0	A_73_104992	0	0.887	0.929	0.968	0.758	0.911	0.886	P
ARL6IP6	0	A_73_105071	0	0.904	0.963	0.944	0.759	0.966	0.901	P
A_73_101009	0	A_73_105258	0	0.974	0.982	0.967	0.926	0.893	0.946	P
A_73_104979	0	A_73_105258	0	0.953	0.993	0.964	0.908	0.89	0.952	P
A_73_100520	0	A_73_105416	0	0.835	0.751	0.952	0.656	0.876	0.777	P
ADAMTS15	0	A_73_105603	0	0.969	0.959	0.969	0.838	0.938	0.96	P
ANTXR2	0	A_73_105603	0	0.945	0.965	0.948	0.808	0.896	0.944	P
A_73_100811	0	A_73_105686	0	0.903	0.927	0.926	0.737	0.919	0.939	P
ATP10D	0	A_73_106081	0	0.963	0.979	0.977	0.681	0.86	0.954	P
A_73_102388	0	A_73_106081	0	0.97	0.964	0.968	0.824	0.925	0.876	P
ADAMTS9	0	A_73_106180	0	0.918	0.972	0.937	0.881	0.92	0.895	P
AMIGO3	0	A_73_106180	0	0.97	0.955	0.98	0.855	0.959	0.914	P
ANXA5	0	A_73_106180	0	0.934	0.951	0.965	0.847	0.937	0.938	P
A_73_100696	0	A_73_106180	0	0.985	0.965	0.982	0.724	0.957	0.925	P
A_73_101009	0	A_73_106180	0	0.988	0.973	0.994	0.923	0.904	0.94	P
A_73_104979	0	A_73_106180	0	0.987	0.982	0.996	0.907	0.901	0.95	P
A_73_102166	0	A_73_106355	0	0.842	0.841	0.887	0.787	0.899	0.753	P
ARRDC2	0	A_73_106753	0	0.961	0.966	0.978	0.717	0.938	0.95	P
ACO2	0	A_73_106870	0	-0.96	-0.925	-0.952	0.719	0.924	-0.809	N
A_73_100696	0	A_73_106870	0	0.972	0.951	0.957	0.868	0.87	0.919	P
A_73_100169	0	A_73_106938	0	0.746	0.761	0.955	0.712	0.951	0.804	P
ANKRD39	0	A_73_107379	0	0.928	0.961	0.939	0.704	0.918	0.878	P
A_73_102388	0	A_73_108031	0	0.957	0.986	0.98	0.768	0.968	0.966	P
ATP8B2	0	A_73_108048	0	0.967	0.955	0.958	0.792	0.934	0.953	P
A_73_100520	0	A_73_108154	0	0.896	0.943	0.91	0.787	0.874	0.894	P
ADNP2	0	A_73_108543	0	0.96	0.935	0.975	0.898	0.924	0.952	P
A_73_103322	0	A_73_108625	0	0.974	0.901	0.873	0.713	0.862	0.926	P
A_73_104078	0	A_73_108642	0	0.956	0.986	0.959	0.815	0.927	0.971	P
A_73_102776	0	A_73_108796	0	0.894	0.795	0.972	0.838	0.909	0.84	P
A_73_104967	0	A_73_108796	0	-0.911	-0.943	-0.962	-0.752	-0.923	-0.848	N
ARHGEF18	0	A_73_109007	0	0.964	0.986	0.983	0.845	0.919	0.973	P
ALOX5	0	A_73_109144	0	0.878	0.893	0.96	0.783	0.915	0.87	P
ATP5G1	0	A_73_109183	0	0.97	0.983	0.982	0.778	0.901	0.952	P
A_73_105398	0	A_73_109366	0	0.969	0.973	0.923	0.651	0.924	0.945	P
AKR1B10	0	A_73_109406	0	0.949	0.963	0.941	0.857	0.943	0.959	P
ANKRD23	0	A_73_109406	0	0.94	0.95	0.976	0.791	0.979	0.947	P
A_73_104525	0	A_73_109724	0	0.897	0.904	0.867	0.67	0.99	0.881	P
A_73_104497	0	A_73_109734	0	0.908	0.857	0.986	0.873	0.889	0.865	P
A_73_109406	0	A_73_109783	0	0.963	0.957	0.978	0.863	0.933	0.956	P
AES	1	A_73_110076	0	0.921	0.93	0.971	0.84	0.942	0.898	P
A_73_106057	0	A_73_110106	0	0.942	0.921	0.946	0.759	0.899	0.92	P
A_73_100892	0	A_73_110153	0	0.925	0.896	0.913	0.873	0.924	0.903	P
ARL6IP6	0	A_73_110198	0	0.898	0.93	0.915	0.831	0.908	0.851	P
A_73_104598	0	A_73_110198	0	0.875	0.933	0.937	0.786	0.927	0.908	P
A_73_106057	0	A_73_110198	0	0.818	0.871	0.914	0.818	0.976	0.817	P
A_73_103167	0	A_73_110199	0	0.884	0.679	0.951	0.779	0.934	0.822	P
A_73_107776	0	A_73_110199	0	0.893	0.892	0.973	0.902	0.846	0.837	P
ADAMTS15	0	A_73_110370	0	0.978	0.98	0.995	0.691	0.914	0.97	P
ANGPT2	0	A_73_110370	0	0.984	0.909	0.903	0.755	0.894	0.894	P
AEBP1	0	A_73_110381	0	0.953	0.956	0.948	0.795	0.982	0.957	P
ACLY	0	A_73_110467	0	0.969	0.941	0.947	0.722	0.895	0.947	P
ANLN	0	A_73_110467	0	0.954	0.995	0.994	0.858	0.948	0.972	P
A_73_104747	0	A_73_110510	0	0.897	0.893	0.954	0.757	0.97	0.872	P
AGBL5	0	A_73_110528	0	0.942	0.972	0.975	0.892	0.914	0.937	P
ATF5	0	A_73_110528	0	0.953	0.925	0.917	0.738	0.895	0.909	P
A_73_103495	0	A_73_110627	0	0.831	0.886	0.867	0.778	0.928	0.78	P
A_73_103167	0	A_73_110819	0	0.787	0.719	0.825	0.816	0.864	0.731	P
ASPA	0	A_73_110856	0	0.894	0.921	0.876	-0.706	0.871	0.826	P
ALG5	0	A_73_110885	0	0.976	0.965	0.909	0.847	0.909	0.941	P
ATOX1	0	A_73_110932	0	0.936	0.953	0.957	0.901	0.933	0.915	P
A_73_106288	0	A_73_111090	0	0.912	0.957	0.93	0.775	-0.901	0.887	P
A_73_107027	0	A_73_111134	0	0.979	0.845	0.989	0.793	0.883	0.923	P
A_73_110381	0	A_73_111171	0	0.964	0.984	0.989	0.725	0.92	0.949	P
ADCY7	0	A_73_111233	0	-0.89	-0.784	-0.958	0.635	-0.886	-0.809	N
AMPD3	0	A_73_111233	0	0.93	0.879	0.983	0.879	0.9	0.808	P
A_73_100520	0	A_73_111288	0	0.828	0.872	0.861	0.672	0.88	0.853	P
A_73_103495	0	A_73_111479	0	0.806	0.912	0.927	0.786	0.927	0.778	P
ATP10A	0	A_73_111559	0	0.985	0.976	0.941	0.831	0.9	0.876	P
AMDHD1	0	A_73_111747	0	0.98	0.967	0.981	0.819	0.834	0.883	P
A_73_104598	0	A_73_111747	0	0.918	0.956	0.986	0.81	0.877	0.751	P
ABI3BP	0	A_73_111957	0	0.996	0.995	0.977	0.687	0.956	0.973	P
A_73_105258	0	A_73_111957	0	0.961	0.99	0.991	0.71	0.897	0.965	P
ARHGAP24	0	A_73_111962	0	0.835	0.922	0.958	0.847	0.915	0.866	P
ARSB	0	A_73_111966	0	0.982	0.973	0.979	0.695	0.944	0.965	P
A_73_101337	0	A_73_111966	0	0.971	0.954	0.93	0.676	0.879	0.905	P
A_73_102595	0	A_73_112155	0	0.958	0.981	0.904	0.906	0.936	0.941	P
ARL6IP6	0	A_73_112337	0	0.867	0.921	0.99	0.727	0.956	0.857	P
A_73_102085	0	A_73_112340	0	0.891	0.954	0.961	0.772	-0.889	0.809	P
A_73_109862	0	A_73_112340	0	0.965	0.92	0.937	0.895	0.852	0.847	P
A_73_111796	0	A_73_112366	0	0.672	0.775	0.766	0.727	0.942	0.851	P
A_73_110142	0	A_73_112457	0	0.984	0.989	0.961	0.77	0.888	0.977	P
ND4L	0	ND2	0	0.984	0.988	0.956	0.916	0.952	0.98	P
ND4	0	ND2	0	0.987	0.988	0.958	0.943	0.924	0.978	P
A_73_107027	0	A_73_112518	0	0.961	0.912	0.938	0.917	0.927	0.909	P
A_73_111134	0	A_73_112518	0	0.957	0.83	0.956	0.809	0.96	0.863	P
A_73_101127	0	A_73_112712	0	0.971	0.969	0.979	0.849	0.872	0.968	P
ABR	0	A_73_112726	0	0.969	0.891	0.939	0.827	0.917	0.929	P
A_73_104469	0	A_73_112753	0	0.863	0.903	0.945	0.773	0.979	0.889	P
A_73_105875	0	A_73_112819	0	0.938	0.907	0.934	0.642	0.859	0.923	P
AATF	1	A_73_113106	0	0.809	0.827	0.899	0.785	0.877	0.768	P
A_73_106905	0	A_73_113278	0	-0.867	-0.939	-0.972	0.735	0.95	-0.871	N
ACTN4	0	A_73_113343	0	0.969	0.881	0.912	0.915	0.975	0.956	P
A_73_107379	0	A_73_113782	0	0.86	0.863	0.927	0.747	0.935	0.863	P
ADCYAP1R1	0	A_73_113783	0	0.967	0.987	0.943	0.828	0.931	0.937	P
A_73_110370	0	A_73_113783	0	0.991	0.939	0.926	0.809	0.949	0.96	P
A_73_106170	0	A_73_114043	0	0.985	0.992	0.938	0.9	0.993	0.966	P
A_73_107227	0	A_73_114055	0	-0.942	-0.927	-0.98	-0.705	-0.951	-0.84	N
A_73_107381	0	A_73_114418	0	0.986	0.976	0.971	0.785	0.908	0.979	P
ANKRD23	0	A_73_114744	0	0.977	0.976	0.971	0.841	0.943	0.962	P
ARL9	0	A_73_114806	0	0.856	0.824	0.91	0.69	0.953	0.802	P
A_73_102422	0	A_73_114812	0	0.964	0.98	0.982	0.918	0.904	0.931	P
A_73_100340	0	A_73_115162	0	0.985	0.958	0.98	0.907	0.966	0.954	P
ACO2	0	A_73_115216	0	0.948	0.944	0.918	0.76	0.962	0.912	P
ATP10A	0	A_73_115256	0	0.964	0.983	0.914	0.69	0.938	0.936	P
A_73_112518	0	A_73_115918	0	0.912	0.9	0.797	0.709	0.879	0.925	P
A_73_105525	0	A_73_116020	0	0.994	0.998	0.998	0.806	0.895	0.992	P
A_73_106771	0	A_73_116020	0	0.904	0.944	0.956	0.81	0.873	0.92	P
A_73_110856	0	A_73_116074	0	0.979	0.971	0.913	0.934	0.932	0.975	P
A_73_110199	0	A_73_116288	0	0.906	0.9	0.953	0.802	0.93	0.824	P
ALB	0	A_73_116345	0	0.895	0.982	0.933	0.764	0.949	0.893	P
A_73_105906	0	A_73_116348	0	0.981	0.992	0.992	0.76	0.9	0.982	P
A_73_100504	0	A_73_116434	0	0.991	0.97	0.979	0.795	0.938	0.945	P
ASH1L	1	A_73_116479	0	0.868	0.949	0.846	0.961	0.915	0.855	P
A_73_110142	0	A_73_116616	0	0.987	0.982	0.955	0.678	0.854	0.975	P
A_73_114744	0	A_73_116964	0	0.969	0.982	0.955	0.796	0.977	0.96	P
ASB9	0	A_73_117003	0	0.985	0.973	0.996	0.781	0.923	0.959	P
A_73_111434	0	A_73_117049	0	-0.962	-0.982	-0.984	-0.813	0.829	-0.943	N
A_73_115755	0	A_73_117049	0	0.989	0.982	0.983	0.705	0.877	0.971	P
A_73_101002	0	A_73_117240	0	0.95	0.861	0.945	0.752	0.928	0.846	P
ANTXR2	0	A_73_117279	0	0.941	0.966	0.959	0.772	0.893	0.933	P
A_73_116020	0	A_73_117279	0	0.967	0.969	0.966	0.736	0.974	0.952	P
A_73_116542	0	A_73_117279	0	0.843	0.924	0.886	0.678	0.956	0.872	P
A_73_105826	0	A_73_117468	0	0.973	0.99	0.987	0.921	-0.925	0.821	P
A_73_116427	0	A_73_117563	0	0.952	0.935	0.931	0.768	0.985	0.922	P
A_73_102877	0	A_73_117820	0	0.987	0.973	0.965	0.939	0.949	0.958	P
A_73_100705	0	A_73_117909	0	0.915	0.946	0.905	-0.797	0.86	0.849	P
A_73_104469	0	A_73_118290	0	0.867	0.923	0.922	0.852	0.914	0.882	P
A_73_117187	0	A_73_118290	0	0.899	0.877	0.982	0.88	0.904	0.881	P
ANXA5	0	A_73_118345	0	0.973	0.988	0.986	0.826	0.913	0.966	P
A_73_113783	0	A_73_118345	0	0.912	0.927	0.943	0.73	0.909	0.866	P
A_73_117468	0	A_73_118465	0	0.954	0.949	0.962	0.864	-0.905	0.807	P
ATF3	1	A_73_118594	0	0.965	0.923	0.987	0.775	0.918	0.932	P
A_73_113425	0	A_73_119064	0	0.998	0.996	0.999	0.999	0.992	0.996	P
ND4L	0	ND1	0	0.932	0.943	0.952	0.837	0.949	0.938	P
A_73_103142	0	ND1	0	0.832	0.856	0.781	0.84	0.929	0.763	P
ND4	0	ND1	0	0.939	0.947	0.953	0.873	0.981	0.944	P
ATP8	0	ND1	0	0.976	0.978	0.976	0.847	0.998	0.976	P
ND3	0	ND1	0	0.946	0.935	0.958	0.795	0.851	0.928	P
A_73_102591	0	A_73_119344	0	0.989	0.991	0.996	0.747	0.906	0.986	P
A_73_114912	0	A_73_119354	0	0.949	0.953	0.968	0.942	0.959	0.904	P
A_73_106938	0	A_73_119439	0	0.952	0.957	0.949	0.794	0.938	0.963	P
A_73_115464	0	A_73_119463	0	0.936	0.885	0.947	0.837	0.865	0.867	P
A_73_116348	0	A_73_119573	0	0.983	0.973	0.986	0.884	0.938	0.976	P
ADRA1D	0	A_73_120063	0	0.977	0.83	0.928	0.904	0.93	0.899	P
APOE	0	A_73_120175	0	0.949	0.871	0.892	0.879	0.836	0.882	P
ATP10D	0	A_73_120360	0	0.973	0.972	0.968	0.835	0.898	0.968	P
ALG5	0	A_73_120578	0	0.943	0.96	0.876	0.751	0.909	0.922	P
A_73_120360	0	A_73_120650	0	0.988	0.984	0.986	0.763	0.915	0.901	P
A_73_107956	0	A_73_120653	0	0.97	0.959	0.99	0.82	0.863	0.927	P
A_73_114744	0	A_73_120653	0	0.981	0.983	0.997	0.894	0.895	0.965	P
ANLN	0	A_73_120945	0	0.948	0.973	0.976	0.842	0.949	0.961	P
A_73_109225	0	A_73_121086	0	0.897	0.968	0.906	0.902	0.974	0.829	P
ARL6IP6	0	A_73_121134	0	0.865	0.957	0.967	0.859	0.983	0.853	P
A_73_111747	0	A_73_121134	0	0.989	0.993	0.997	0.678	0.941	0.988	P
ACTN4	0	A_73_121217	0	0.953	0.862	0.894	0.876	0.97	0.945	P
A_73_113343	0	A_73_121217	0	0.92	0.889	0.912	0.935	0.969	0.927	P
A_73_109366	0	B3GALT1	0	0.94	0.909	0.976	0.815	0.939	0.917	P
A_73_116345	0	B3GALT1	0	0.942	0.911	0.934	0.803	0.886	0.901	P
AP3M1	0	B4GALNT3	0	0.963	0.966	0.926	0.882	0.972	0.913	P
APBB1	1	B4GALNT3	0	0.931	0.967	0.949	0.706	0.903	0.918	P
A_73_116479	0	BAAT	0	0.826	0.953	0.815	0.714	0.955	0.823	P
B2M	0	BAG3	0	0.905	0.909	0.9	0.606	-0.868	0.879	P
A_73_119964	0	BAHD1	0	0.912	0.926	0.896	0.728	0.922	0.837	P
ABCB7	0	BANF1	0	0.932	0.947	0.883	0.736	0.863	0.873	P
A_73_114221	0	BAT3	0	0.801	0.89	0.928	0.723	0.944	0.864	P
A_73_119730	0	BAT3	0	0.897	0.884	0.909	0.785	0.905	0.878	P
ASH1L	1	BAZ2A	1	0.882	0.925	0.95	0.909	0.845	0.823	P
A_73_103167	0	BAZ2A	1	0.903	0.752	0.953	0.835	0.961	0.799	P
A_73_116479	0	BAZ2A	1	0.96	0.884	0.84	0.902	0.982	0.916	P
A_73_109144	0	BCHE	0	0.983	0.965	0.988	0.801	0.987	0.972	P
ALPK3	0	BCL11B	1	-0.977	-0.973	-0.977	-0.81	-0.821	-0.922	N
A_73_109163	0	BCL2L12	0	0.933	0.731	0.885	0.729	-0.891	0.555	P
AKR1B10	0	BGLAP	0	0.951	0.982	0.932	0.827	0.915	0.957	P
ANKRD23	0	BGLAP	0	0.956	0.979	0.972	0.788	0.936	0.955	P
A_73_100172	0	BGLAP	0	0.935	0.943	0.964	0.737	0.994	0.916	P
A_73_100878	0	BGLAP	0	0.963	0.958	0.989	0.777	0.98	0.961	P
A_73_114744	0	BGLAP	0	0.989	0.998	0.996	0.939	0.98	0.988	P
A_73_116964	0	BGLAP	0	0.941	0.983	0.93	0.713	0.976	0.956	P
A_73_111559	0	BGN	0	0.974	0.978	0.945	0.924	0.931	0.969	P
AGPAT5	0	BICC1	0	-0.892	-0.941	-0.882	0.748	-0.905	-0.864	N
A_73_118465	0	BICC1	0	0.966	0.942	0.88	0.764	-0.939	0.924	P
ACP2	0	BIK	0	0.973	0.912	0.845	0.851	0.957	0.939	P
A_73_109144	0	BIK	0	0.953	0.98	0.937	0.843	0.855	0.951	P
A_73_110142	0	BIK	0	0.924	0.985	0.884	0.869	0.995	0.947	P
BCHE	0	BIK	0	0.915	0.978	0.901	0.725	0.874	0.932	P
ALG8	0	BMP4	0	0.981	0.879	0.959	0.739	0.917	0.91	P
A_73_100990	0	BNIP3L	0	0.981	0.976	0.968	0.726	0.867	0.92	P
A_73_106057	0	BNIP3L	0	0.929	0.96	0.965	0.856	0.957	0.905	P
A_73_110106	0	BNIP3L	0	0.981	0.958	0.878	0.766	0.952	0.949	P
ASPA	0	BOLA-DRA	0	0.92	0.936	0.886	-0.726	0.935	0.888	P
ASPH	0	BOLA2B	0	0.811	0.899	0.81	0.699	0.838	0.783	P
ALKBH5	0	BOLL	0	0.977	0.963	0.905	0.666	0.927	0.928	P
A_73_109913	0	BRB	0	0.953	0.962	0.951	0.904	0.882	0.817	P
A_73_119344	0	BRCA2	1	0.982	0.988	0.99	0.726	0.867	0.956	P
ALAS1	0	BRP44	0	0.98	0.972	0.957	0.792	0.956	0.953	P
A_73_113718	0	BRP44	0	0.927	0.935	0.842	0.806	0.956	0.904	P
ABCB7	0	BSCL2	0	0.966	0.978	0.921	0.811	0.916	0.964	P
ALAS1	0	BSG	0	0.898	0.946	0.975	0.875	0.98	0.921	P
AQR	0	BSG	0	0.985	0.988	0.984	0.966	0.933	0.981	P
BRP44	0	BSG	0	0.919	0.978	0.944	0.829	0.921	0.93	P
A_73_105595	0	BTK	0	0.807	0.884	0.803	0.882	0.898	0.843	P
A_73_109913	0	BTK	0	0.837	0.953	0.944	0.706	0.894	0.898	P
A_73_109007	0	BUB3	0	0.98	0.962	0.939	0.802	0.929	0.971	P
A_73_102085	0	BUD13	0	0.929	0.893	0.961	0.618	0.881	0.907	P
ASB14	0	BVES	0	0.962	0.918	0.757	0.7	0.897	0.85	P
A_73_110885	0	BXDC2	0	0.954	0.99	0.918	0.761	0.944	0.945	P
ASPA	0	BoLA-DRB3	0	0.92	0.946	0.885	-0.717	0.862	0.886	P
BOLA-DRA	0	BoLA-DRB3	0	0.994	0.996	0.981	0.751	0.893	0.985	P
A_73_111320	0	C10H14orf104	0	0.862	0.87	0.911	0.774	0.876	0.873	P
A_73_118813	0	C10H14orf179	0	0.972	0.957	0.968	0.819	-0.832	0.935	P
A_73_113636	0	C10orf11	0	0.859	0.828	0.866	0.824	-0.894	0.712	P
ADAMTS19	0	C11H9ORF9	0	0.942	0.983	0.925	0.798	0.889	0.956	P
ADRBK2	0	C11H9ORF9	0	0.927	0.898	0.844	0.84	0.893	0.906	P
A_73_112457	0	C11H9ORF9	0	0.948	0.981	0.949	0.726	0.955	0.95	P
BTK	0	C11H9orf16	0	0.878	0.833	0.881	0.666	0.913	0.718	P
A_73_113199	0	C11orf30	1	0.793	0.694	0.754	0.705	0.935	0.766	P
A_73_113882	0	C11orf52	0	-0.902	-0.948	-0.918	-0.851	-0.839	-0.916	N
A_73_104967	0	C11orf59	0	0.879	0.82	0.933	0.851	0.967	0.788	P
A_73_115256	0	C13H10ORF38	0	0.986	0.978	0.977	0.728	0.833	0.967	P
ART5	0	C13H20ORF108	0	0.97	0.95	0.903	0.688	0.922	0.963	P
A_73_110375	0	C13H20ORF116	0	0.86	0.949	0.912	0.807	0.948	0.942	P
ALB	0	C14H8ORF70	0	0.949	0.931	0.889	0.707	0.981	0.925	P
A_73_119217	0	C14orf145	0	0.967	0.985	0.962	0.729	0.842	0.941	P
BANF1	0	C15H11ORF51	0	0.939	0.95	0.91	0.752	0.943	0.883	P
A_73_111926	0	C17orf54	0	0.93	0.92	0.894	0.745	0.971	0.967	P
A_73_114636	0	C17orf91	0	-0.9	-0.886	-0.959	-0.785	0.886	-0.825	N
ATG4C	0	C19orf12	0	0.928	0.961	0.974	0.745	0.894	0.876	P
C1QA	0	C1QB	0	0.965	0.922	0.998	0.926	0.962	0.952	P
C1QA	0	C1QC	0	0.929	0.88	0.963	0.968	0.954	0.915	P
C1QB	0	C1QC	0	0.961	0.939	0.951	0.946	0.901	0.937	P
A_73_102388	0	C1QTNF3	0	0.93	0.991	0.961	0.892	0.973	0.846	P
A_73_103926	0	C1QTNF3	0	0.954	0.966	0.933	0.732	0.902	0.9	P
A_73_106081	0	C1QTNF3	0	0.975	0.963	0.955	0.865	0.908	0.955	P
A_73_116434	0	C1QTNF3	0	0.978	0.989	0.968	0.799	0.865	0.967	P
ANXA2	0	C1QTNF5	0	0.922	0.903	0.948	0.756	0.951	0.882	P
BTNL9	0	C1QTNF9	0	0.904	0.91	0.971	0.891	0.948	0.926	P
APOE	0	C1orf113	0	0.844	0.773	0.868	0.821	0.918	0.793	P
A_73_111957	0	C1orf133	0	0.962	0.978	0.936	0.681	0.96	0.851	P
ABCC10	0	C1orf74	0	0.905	0.979	0.963	0.877	0.948	0.936	P
A_73_108017	0	C1orf74	0	0.951	0.925	0.91	0.706	0.963	0.939	P
A_73_103271	0	C1orf92	0	0.89	0.903	0.962	0.957	0.809	0.89	P
ANK2	0	C20orf112	0	0.942	0.964	0.968	0.751	0.867	0.935	P
A_73_110370	0	C20orf112	0	0.964	0.971	0.957	0.783	0.934	0.921	P
A_73_102388	0	C20orf117	0	0.955	0.951	0.988	0.83	0.915	0.895	P
A_73_106081	0	C20orf117	0	0.964	0.962	0.987	0.787	0.921	0.958	P
A_73_108031	0	C20orf117	0	0.964	0.971	0.979	0.82	0.829	0.924	P
A_73_103741	0	C20orf194	0	0.961	0.975	0.95	0.731	0.976	0.845	P
A_73_114744	0	C20orf194	0	0.977	0.978	0.954	0.923	0.937	0.964	P
A_73_110885	0	C20orf74	0	0.97	0.877	0.859	0.704	0.932	0.911	P
A_73_104747	0	C21orf34	0	0.896	0.9	0.887	0.671	0.99	0.734	P
ARHGEF11	0	C26H10ORF6	0	0.974	0.981	0.956	0.741	0.888	0.866	P
A_73_119613	0	C26H10ORF6	0	0.932	0.977	0.934	0.877	0.965	0.939	P
BCR	0	C2CD2	0	0.944	0.875	0.941	0.862	0.879	0.829	P
ABCB6	0	C4H7orf25	0	0.977	0.948	0.874	0.839	0.906	0.882	P
A_73_115534	0	C5H12orf32	0	0.975	0.925	0.97	0.722	0.921	0.942	P
A_73_108017	0	C6orf134	0	0.981	0.952	0.937	0.774	0.921	0.961	P
A_73_110528	0	C6orf192	0	0.953	0.938	0.952	0.854	0.971	0.843	P
A_73_106056	0	C6orf81	0	0.885	0.905	0.968	0.879	0.922	0.903	P
A_73_106145	0	C7orf30	0	0.928	0.876	0.928	0.77	0.926	0.848	P
A_73_105826	0	C7orf41	0	0.968	0.976	0.969	0.83	-0.931	0.856	P
ABLIM1	1	C7orf59	0	0.846	0.838	0.895	0.913	0.861	0.829	P
A_73_105826	0	C8H9orf91	0	0.971	0.979	0.973	0.694	0.95	0.923	P
A_73_101660	0	C9orf7	0	0.934	0.96	0.821	0.868	0.985	0.929	P
ALOX15	0	CA12	0	0.902	0.962	0.954	0.869	0.871	0.892	P
A_73_116616	0	CACNA1G	0	0.951	0.995	0.952	0.776	0.908	0.971	P
AP3B2	0	CACNB4	0	0.917	0.856	0.946	0.672	0.923	0.866	P
C9orf150	0	CACNG6	0	0.977	0.943	0.974	0.715	0.921	0.95	P
A_73_101337	0	CALD1	0	0.988	0.971	0.949	0.664	0.849	0.838	P
A_73_103956	0	CALD1	0	0.968	0.941	0.95	0.74	0.911	0.937	P
ALKBH5	0	CALM1	0	0.95	0.973	0.948	0.748	-0.858	0.943	P
ATP10A	0	CAMK1D	0	0.899	0.901	0.919	0.725	0.988	0.847	P
C6orf176	0	CAMK1D	0	0.838	0.962	0.853	0.756	0.896	0.871	P
A_73_101221	0	CAMK2G	0	0.962	0.818	0.762	0.813	0.931	0.887	P
C15H11ORF51	0	CAP2	0	0.979	0.975	0.822	0.73	0.922	0.963	P
AK1	0	CARD11	0	-0.831	-0.903	-0.886	-0.647	0.862	-0.78	N
ANK2	0	CARHSP1	0	0.93	0.954	0.972	0.731	0.859	0.89	P
C20orf112	0	CARHSP1	0	0.975	0.982	0.964	0.841	0.957	0.961	P
A_73_110467	0	CASC5	0	0.994	0.987	0.987	0.812	0.835	0.986	P
C18H19orf61	0	CATHL6	0	0.969	0.873	0.807	0.801	0.912	0.896	P
ANKRD39	0	CBFA2T2	1	0.959	0.906	0.933	0.686	0.936	0.93	P
A_73_107379	0	CBFA2T2	1	0.947	0.924	0.923	0.804	0.858	0.875	P
A_73_115510	0	CBX7	1	0.983	0.986	0.954	0.94	0.875	0.977	P
A_73_109406	0	CBX8	1	0.828	0.922	0.846	0.968	0.914	0.824	P
BGLAP	0	CBX8	1	0.825	0.893	0.824	0.968	0.962	0.841	P
A_73_108850	0	CCBP2	0	0.821	0.789	0.937	0.732	0.976	0.815	P
AFAP1	0	CCDC102A	0	0.981	0.987	0.968	0.728	0.937	0.981	P
A_73_105826	0	CCDC102A	0	0.974	0.978	0.962	0.794	0.948	0.972	P
A_73_120360	0	CCDC111	0	0.908	0.857	0.98	0.822	0.965	0.775	P
AKAP11	0	CCDC131	0	0.877	0.945	0.898	0.704	0.978	0.85	P
B3GALT1	0	CCDC15	0	0.936	0.855	0.945	0.839	0.898	0.895	P
A_73_110467	0	CCDC151	0	0.952	0.981	0.937	0.763	0.916	0.963	P
A_73_114169	0	CCDC17	0	0.916	0.919	0.951	0.821	0.851	0.911	P
AKR1B10	0	CCDC6	0	0.982	0.974	0.927	0.891	0.967	0.968	P
A_73_106065	0	CCDC62	0	0.935	0.956	0.96	0.748	0.943	0.938	P
ALG8	0	CCDC75	0	0.937	0.954	0.939	0.686	0.95	0.763	P
A_73_101951	0	CCDC99	0	0.995	0.993	0.99	0.89	0.935	0.992	P
A_73_106081	0	CCDC99	0	0.964	0.971	0.984	0.817	0.901	0.963	P
C5H12orf32	0	CCDC99	0	0.991	0.979	0.992	0.732	0.884	0.984	P
A_73_112457	0	CCKAR	0	0.98	0.99	0.967	0.807	0.85	0.984	P
C11H9ORF9	0	CCKAR	0	0.937	0.977	0.924	0.709	0.885	0.951	P
A_73_116348	0	CCL27	0	0.98	0.972	0.964	0.791	0.966	0.952	P
CCDC17	0	CCL27	0	0.971	0.977	0.963	0.743	0.859	0.958	P
A_73_119344	0	CCNA2	0	0.996	0.988	0.991	0.921	0.988	0.992	P
A_73_102591	0	CCNB1	0	0.99	0.994	0.999	0.809	0.89	0.986	P
A_73_110467	0	CCNB1	0	0.992	0.99	0.999	0.759	0.947	0.991	P
A_73_119344	0	CCNB1	0	0.989	0.989	0.996	0.847	0.982	0.986	P
CCNA2	0	CCNB1	0	0.997	0.969	0.987	0.88	0.948	0.982	P
A_73_119344	0	CCNB2	0	0.997	0.996	0.998	0.952	0.997	0.994	P
CCNA2	0	CCNB2	0	0.995	0.985	0.992	0.857	0.977	0.989	P
CCNB1	0	CCNB2	0	0.988	0.987	0.989	0.797	0.982	0.988	P
AGPAT4	0	CCND2	0	0.971	0.977	0.981	0.798	0.937	0.972	P
A_73_108031	0	CCND2	0	0.952	0.918	0.991	0.784	0.966	0.857	P
CAPN6	0	CCND2	0	0.98	0.984	0.979	0.796	0.94	0.98	P
A_73_118339	0	CCNE2	0	0.942	0.957	0.919	0.865	0.93	0.936	P
C13orf34	0	CCNE2	0	0.963	0.887	0.94	0.766	0.889	0.915	P
A_73_119344	0	CCNF	0	0.993	0.991	0.998	0.897	0.957	0.986	P
BRCA2	1	CCNF	0	0.986	0.997	0.99	0.773	0.91	0.979	P
CBX2	0	CCNF	0	0.996	0.993	0.993	0.846	0.903	0.988	P
CCNB2	0	CCNF	0	0.995	0.991	0.994	0.909	0.949	0.985	P
A_73_102914	0	CCNT1	1	0.9	0.793	0.898	0.754	0.81	0.826	P
AVP	0	CCR10	0	0.96	0.847	0.919	0.716	0.976	0.791	P
CCDC8	0	CD109	0	0.92	0.93	0.984	0.826	-0.902	0.87	P
A_73_113343	0	CD151	0	0.982	0.835	0.942	0.933	0.924	0.959	P
A_73_109561	0	CD3G	0	0.981	0.99	0.983	0.826	0.871	0.989	P
A_73_111087	0	CD3G	0	0.988	0.987	0.968	0.837	0.895	0.984	P
A_73_107227	0	CD44	0	0.976	0.981	0.96	0.917	0.932	0.966	P
B4GALT4	0	CD44	0	0.986	0.95	0.993	0.708	0.903	0.957	P
CALD1	0	CD44	0	0.985	0.967	0.99	0.799	0.977	0.883	P
A_73_110856	0	CD48	0	0.963	0.992	0.96	0.916	0.91	0.982	P
A_73_116074	0	CD48	0	0.938	0.983	0.886	0.92	0.891	0.967	P
ARHGAP30	0	CD53	0	0.883	0.904	0.865	0.874	0.966	0.951	P
ADRA1D	0	CD93	0	0.954	0.901	0.934	0.771	0.936	0.918	P
AGRN	0	CDC14B	0	0.963	0.971	0.984	0.679	0.819	0.949	P
A_73_105656	0	CDC14B	0	0.942	0.938	0.956	0.697	0.955	0.927	P
A_73_116020	0	CDC14B	0	0.959	0.965	0.978	0.69	0.913	0.958	P
ANLN	0	CDC2	0	0.94	0.968	0.995	0.722	0.978	0.95	P
A_73_102591	0	CDC2	0	0.993	0.986	0.994	0.799	0.899	0.987	P
A_73_110467	0	CDC2	0	0.996	0.981	0.992	0.784	0.952	0.987	P
A_73_115755	0	CDC2	0	0.988	0.981	0.986	0.839	0.894	0.969	P
CCNB1	0	CDC2	0	0.993	0.991	0.994	0.731	0.958	0.99	P
A_73_115755	0	CDC20	0	0.987	0.99	0.99	0.832	0.942	0.981	P
A_73_119344	0	CDC20	0	0.992	0.996	0.995	0.919	0.986	0.988	P
CCNA2	0	CDC20	0	0.988	0.983	0.986	0.851	0.958	0.983	P
CCNB1	0	CDC20	0	0.983	0.985	0.984	0.797	0.981	0.983	P
CCNB2	0	CDC20	0	0.997	0.999	0.999	0.959	0.994	0.997	P
CCNF	0	CDC20	0	0.993	0.989	0.992	0.907	0.954	0.977	P
CDC2	0	CDC20	0	0.98	0.974	0.964	0.864	0.933	0.97	P
A_73_102591	0	CDC25A	0	0.995	0.999	0.995	0.893	0.952	0.991	P
A_73_119344	0	CDC25A	0	0.992	0.99	0.995	0.806	0.945	0.987	P
BRCA2	1	CDC25A	0	0.987	0.998	0.991	0.699	0.845	0.959	P
CCNA2	0	CDC25A	0	0.989	0.98	0.976	0.786	0.966	0.982	P
CCNB2	0	CDC25A	0	0.989	0.99	0.991	0.735	0.922	0.987	P
BRP44	0	CDC34	0	0.922	0.954	0.901	0.76	0.88	0.927	P
A_73_105525	0	CDC42BPG	0	0.99	0.994	0.991	0.725	0.891	0.99	P
C1orf74	0	CDC45L	0	0.981	0.977	0.968	0.828	0.977	0.97	P
A_73_102591	0	CDC6	0	0.993	0.995	0.998	0.708	0.892	0.991	P
A_73_110467	0	CDC6	0	0.992	0.994	0.995	0.746	0.952	0.991	P
A_73_115755	0	CDC6	0	0.996	0.992	0.998	0.768	0.909	0.976	P
A_73_117049	0	CDC6	0	0.994	0.988	0.983	0.776	0.877	0.989	P
A_73_119344	0	CDC6	0	0.993	0.99	0.998	0.878	0.965	0.988	P
CCNB1	0	CDC6	0	0.989	0.991	0.997	0.743	0.995	0.989	P
CCNB2	0	CDC6	0	0.992	0.994	0.995	0.934	0.97	0.989	P
CCNF	0	CDC6	0	0.993	0.994	0.996	0.883	0.93	0.992	P
CDC2	0	CDC6	0	0.992	0.982	0.987	0.795	0.98	0.987	P
CDC20	0	CDC6	0	0.985	0.991	0.991	0.944	0.972	0.98	P
A_73_101951	0	CDCA2	0	0.996	0.996	0.997	0.882	0.921	0.989	P
A_73_117049	0	CDCA2	0	0.995	0.997	0.994	0.919	0.873	0.991	P
A_73_119344	0	CDCA2	0	0.99	0.989	0.994	0.846	0.95	0.984	P
CBX2	0	CDCA2	0	0.997	0.99	0.989	0.759	0.887	0.99	P
CCNB2	0	CDCA2	0	0.991	0.987	0.985	0.844	0.94	0.988	P
CCNF	0	CDCA2	0	0.998	0.999	0.997	0.954	0.943	0.989	P
CDC20	0	CDCA2	0	0.988	0.984	0.982	0.873	0.941	0.985	P
CDC6	0	CDCA2	0	0.995	0.991	0.992	0.841	0.953	0.988	P
A_73_101951	0	CDCA3	0	0.989	0.988	0.983	0.915	0.85	0.977	P
A_73_119344	0	CDCA3	0	0.997	0.997	0.997	0.959	0.99	0.992	P
CCNA2	0	CDCA3	0	0.993	0.988	0.99	0.893	0.983	0.989	P
CCNB1	0	CDCA3	0	0.987	0.984	0.988	0.795	0.955	0.984	P
CCNB2	0	CDCA3	0	0.999	0.999	1	0.969	0.991	0.998	P
CCNF	0	CDCA3	0	0.995	0.988	0.993	0.914	0.939	0.978	P
CDC20	0	CDCA3	0	0.998	0.999	0.999	0.978	0.983	0.998	P
CDCA2	0	CDCA3	0	0.991	0.985	0.985	0.894	0.928	0.987	P
A_73_121316	0	CDCA4	0	0.964	0.947	0.989	0.715	0.984	0.949	P
CASC5	0	CDCA4	0	0.996	0.985	0.994	0.655	0.871	0.982	P
CBX2	0	CDCA4	0	0.993	0.993	0.991	0.73	0.887	0.991	P
A_73_110467	0	CDCA8	0	0.989	0.99	0.988	0.78	0.952	0.988	P
A_73_115755	0	CDCA8	0	0.99	0.982	0.987	0.695	0.887	0.974	P
CASC5	0	CDCA8	0	0.986	0.992	0.984	0.774	0.855	0.978	P
CCNF	0	CDCA8	0	0.992	0.995	0.995	0.8	0.9	0.981	P
AK1	0	CDH2	0	-0.982	-0.987	-0.985	-0.71	0.975	-0.929	N
ALDH18A1	0	CDH2	0	0.98	0.879	0.925	0.716	0.956	0.751	P
A_73_100163	0	CDH22	0	-0.941	-0.948	-0.921	0.73	-0.964	-0.906	N
A_73_103741	0	CDH22	0	0.973	0.992	0.977	0.851	0.963	0.924	P
A_73_110137	0	CDH22	0	0.966	0.991	0.952	0.854	0.929	0.913	P
A_73_105172	0	CDH24	0	0.972	0.968	0.989	0.747	0.919	0.969	P
C5orf42	0	CDH24	0	0.993	0.987	0.977	0.722	0.909	0.978	P
ADRA1D	0	CDH5	0	0.879	0.88	0.872	0.747	0.934	0.859	P
A_73_113518	0	CDH5	0	0.946	0.984	0.971	0.744	0.927	0.947	P
C19orf12	0	CDIPT	0	0.898	0.971	0.925	0.824	0.955	0.917	P
A_73_115950	0	CDK5R1	0	0.981	0.893	0.927	0.85	0.933	0.917	P
A_73_102591	0	CDKN3	0	0.983	0.995	0.993	0.792	0.91	0.986	P
A_73_119344	0	CDKN3	0	0.992	0.986	0.999	0.764	0.913	0.987	P
CCNB1	0	CDKN3	0	0.991	0.994	0.994	0.845	0.941	0.987	P
CDC2	0	CDKN3	0	0.988	0.981	0.98	0.759	0.932	0.981	P
CDC6	0	CDKN3	0	0.99	0.986	0.995	0.729	0.953	0.984	P
C13H10ORF38	0	CDO1	0	0.975	0.966	0.943	0.741	0.872	0.919	P
ANTXR1	0	CDON	0	0.964	0.967	0.954	0.763	0.91	0.957	P
A_73_100340	0	CDON	0	0.935	0.966	0.932	0.717	0.97	0.945	P
A_73_115256	0	CDON	0	0.982	0.983	0.995	0.794	0.904	0.961	P
ADAMTS4	0	CDR2	0	0.981	0.983	0.957	0.865	0.931	0.953	P
ATP10A	0	CDR2	0	0.973	0.986	0.944	0.731	0.917	0.915	P
A_73_103322	0	CDR2	0	0.97	0.986	0.961	0.766	0.973	0.874	P
A_73_121309	0	CDR2	0	0.953	0.965	0.966	-0.723	0.91	0.932	P
A_73_101951	0	CDT1	0	0.985	0.974	0.965	0.734	0.967	0.979	P
A_73_106081	0	CDT1	0	0.949	0.957	0.985	0.785	0.901	0.951	P
A_73_120360	0	CDT1	0	0.947	0.976	0.976	0.764	0.91	0.936	P
A_73_111134	0	CEBPA	1	0.885	0.858	0.863	0.767	0.907	0.861	P
ARID5B	1	CEBPD	1	0.95	0.877	0.973	0.766	0.88	0.931	P
A_73_107027	0	CELSR3	0	0.876	0.849	0.832	0.861	0.965	0.854	P
A_73_102591	0	CENPE	0	0.992	0.991	0.996	0.756	0.918	0.99	P
A_73_119344	0	CENPE	0	0.989	0.992	0.989	0.896	0.947	0.988	P
CCNA2	0	CENPE	0	0.997	0.98	0.985	0.935	0.944	0.986	P
CCNB1	0	CENPE	0	0.998	0.991	0.996	0.909	0.936	0.992	P
CCNB2	0	CENPE	0	0.987	0.985	0.981	0.82	0.926	0.982	P
CDC25A	0	CENPE	0	0.988	0.989	0.984	0.85	0.968	0.986	P
CDC6	0	CENPE	0	0.99	0.988	0.989	0.81	0.912	0.988	P
CDCA3	0	CENPE	0	0.987	0.986	0.978	0.897	0.918	0.979	P
CDKN3	0	CENPE	0	0.992	0.984	0.987	0.802	0.934	0.985	P
A_73_119344	0	CENPF	0	0.995	0.993	0.997	0.958	0.937	0.991	P
CCNA2	0	CENPF	0	0.998	0.975	0.988	0.941	0.95	0.986	P
CCNF	0	CENPF	0	0.994	0.995	0.998	0.815	0.854	0.988	P
CDCA3	0	CENPF	0	0.994	0.99	0.989	0.956	0.97	0.99	P
AP3M1	0	CENPJ	0	0.954	0.947	0.966	0.82	0.927	0.931	P
C5orf37	0	CENPJ	0	0.988	0.965	0.97	0.777	0.891	0.949	P
A_73_116020	0	CENTB1	0	0.949	0.9	0.969	0.719	0.899	0.882	P
ARMC7	0	CENTB5	0	0.875	0.961	0.995	0.696	0.951	0.863	P
B3GNT2	0	CENTG3	0	0.938	0.862	0.911	0.842	0.925	0.881	P
CDC26	0	CENTG3	0	0.914	0.858	0.931	0.778	0.957	0.785	P
ATG4C	0	CEP192	0	0.918	0.966	0.984	0.744	0.856	0.92	P
A_73_107379	0	CEP192	0	0.91	0.944	0.941	0.85	0.875	0.775	P
A_73_102591	0	CEP55	0	0.995	0.992	0.995	0.906	0.963	0.991	P
A_73_110467	0	CEP55	0	0.993	0.993	0.996	0.847	0.917	0.99	P
A_73_119344	0	CEP55	0	0.993	0.992	0.997	0.837	0.962	0.991	P
C9orf100	0	CEP55	0	0.987	0.987	0.99	0.762	0.903	0.968	P
CCNA2	0	CEP55	0	0.996	0.991	0.997	0.838	0.956	0.993	P
CCNB2	0	CEP55	0	0.989	0.988	0.994	0.775	0.946	0.987	P
CDC2	0	CEP55	0	0.989	0.966	0.983	0.775	0.915	0.974	P
CDC20	0	CEP55	0	0.983	0.986	0.989	0.753	0.918	0.979	P
CDC25A	0	CEP55	0	0.993	0.989	0.987	0.906	0.985	0.987	P
CDKN3	0	CEP55	0	0.989	0.989	0.996	0.84	0.93	0.987	P
CENPE	0	CEP55	0	0.994	0.988	0.993	0.887	0.976	0.989	P
CENPK	0	CEP55	0	0.981	0.983	0.981	0.695	0.846	0.969	P
A_73_101606	0	CEP78	0	0.974	0.976	0.98	0.778	0.975	0.969	P
ADAM12	0	CERCAM	0	0.95	0.947	0.958	0.735	0.953	0.931	P
ASNS	0	CERCAM	0	0.971	0.985	0.963	0.76	0.916	0.955	P
A_73_106753	0	CES2	0	0.827	0.864	0.974	0.766	0.797	0.824	P
A_73_119848	0	CFB	0	0.872	0.866	0.908	0.794	-0.816	0.731	P
A_73_105397	0	CGREF1	0	0.81	0.916	0.948	0.754	0.956	0.822	P
A_73_110528	0	CHAF1A	1	0.918	0.892	0.991	0.802	0.876	0.846	P
A_73_116288	0	CHAF1A	1	0.878	0.89	0.944	0.759	0.882	0.859	P
A_73_118239	0	CHAF1A	1	0.888	0.903	0.945	0.751	0.931	0.717	P
A_73_110142	0	CHD3	1	0.988	0.979	0.983	0.767	0.919	0.981	P
BUB3	0	CHD5	0	0.983	0.934	0.918	0.693	-0.925	0.89	P
BAZ1B	1	CHD8	1	0.951	0.899	0.968	0.793	0.976	0.93	P
CFDP1	1	CHD8	1	0.962	0.977	0.973	0.824	0.967	0.904	P
CHD6	1	CHD8	1	0.934	0.961	0.954	0.764	0.878	0.906	P
ANLN	0	CHEK1	0	0.959	0.98	0.996	0.718	0.982	0.965	P
A_73_102591	0	CHEK1	0	0.996	0.995	0.998	0.789	0.906	0.993	P
A_73_110467	0	CHEK1	0	0.997	0.99	0.997	0.694	0.981	0.991	P
A_73_119344	0	CHEK1	0	0.984	0.987	0.989	0.71	0.937	0.982	P
CCNB1	0	CHEK1	0	0.986	0.996	0.997	0.793	0.98	0.988	P
CDKN3	0	CHEK1	0	0.982	0.992	0.984	0.865	0.935	0.984	P
CENPE	0	CHEK1	0	0.992	0.991	0.995	0.794	0.905	0.991	P
CEP55	0	CHEK1	0	0.988	0.988	0.989	0.829	0.958	0.985	P
C9orf102	0	CHML	0	0.848	0.785	0.869	0.684	-0.939	0.702	P
A_73_114912	0	CHRNE	0	0.962	0.946	0.848	0.898	0.922	0.95	P
CEP78	0	CHST14	0	0.971	0.983	0.972	0.747	0.951	0.968	P
ANK2	0	CHST2	0	0.94	0.946	0.97	0.725	0.947	0.883	P
ARID2	1	CIC	1	0.905	0.883	0.968	0.876	0.93	0.874	P
BAZ1B	1	CIC	1	0.99	0.886	0.944	0.883	0.864	0.94	P
A_73_114744	0	CIDEB	0	0.966	0.939	0.99	0.866	0.928	0.889	P
C20orf194	0	CIDEB	0	0.943	0.904	0.956	0.926	0.917	0.88	P
A_73_105300	0	CILP	1	0.903	0.989	0.918	0.95	0.975	0.959	P
AMPH	0	CILP2	0	0.946	0.936	0.939	0.77	0.998	0.915	P
A_73_107521	0	CILP2	0	0.929	0.953	0.949	0.788	0.903	0.858	P
A_73_110381	0	CILP2	0	0.964	0.98	0.966	0.879	0.956	0.966	P
A_73_111171	0	CILP2	0	0.95	0.956	0.96	0.781	0.974	0.903	P
ARHGAP26	0	CIRBP	0	0.869	0.9	0.931	0.777	0.938	0.877	P
AGXT2L1	0	CISD1	0	0.944	0.975	0.878	0.672	0.971	0.944	P
A_73_101951	0	CKAP2	0	0.992	0.994	0.993	0.864	0.983	0.991	P
CCDC99	0	CKAP2	0	0.991	0.985	0.98	0.811	0.908	0.984	P
CDC20	0	CKAP2	0	0.988	0.988	0.995	0.752	0.861	0.979	P
CDCA2	0	CKAP2	0	0.992	0.992	0.995	0.81	0.958	0.987	P
BSCL2	0	CKAP4	0	-0.928	-0.928	-0.947	0.926	-0.962	-0.932	N
ACTN3	0	CKM	0	0.995	0.979	0.982	0.872	0.964	0.983	P
AK1	0	CKM	0	0.978	0.987	0.969	0.853	0.977	0.975	P
ALDOA	0	CKM	0	0.925	0.972	0.935	0.73	0.98	0.909	P
ASB12	0	CKM	0	0.97	0.956	0.984	0.764	0.962	0.964	P
ATP2A1	0	CKM	0	0.991	0.994	0.99	0.737	0.969	0.99	P
A_73_100172	0	CKM	0	0.99	0.946	0.953	0.859	0.99	0.926	P
C7orf46	0	CKS2	0	-0.817	-0.879	-0.936	-0.709	-0.917	-0.832	N
CAMK2B	0	CKS2	0	-0.977	-0.992	-0.976	-0.733	-0.941	-0.947	N
ARL3	0	CLCN2	0	0.944	0.973	0.984	0.717	0.869	0.947	P
A_73_107574	0	CLCN2	0	0.991	0.977	0.968	0.803	0.939	0.974	P
A_73_113086	0	CLCN2	0	0.985	0.989	0.98	0.784	0.969	0.979	P
ND4L	0	CLCN4	0	0.98	0.984	0.892	0.821	0.931	0.975	P
A_73_118762	0	CLEC11A	0	0.909	0.964	0.967	0.841	0.885	0.892	P
A_73_100696	0	CLIC1	0	0.971	0.985	0.953	0.756	0.954	0.962	P
A_73_106180	0	CLIC1	0	0.98	0.958	0.965	0.835	0.946	0.946	P
C20orf117	0	CLIC1	0	0.992	0.987	0.987	0.811	0.95	0.986	P
ARSB	0	CLIC4	0	0.962	0.905	0.975	0.843	0.921	0.888	P
A_73_100705	0	CLTLB	0	0.976	0.974	0.958	0.798	0.956	0.955	P
A_73_120030	0	CMPK1	0	0.876	0.804	0.931	0.838	0.829	0.822	P
APBB1IP	0	CMTM3	0	0.922	0.969	0.94	0.724	0.908	0.845	P
CDC25A	0	CMTM3	0	0.985	0.992	0.988	0.795	0.878	0.974	P
A_73_114744	0	CMTM4	0	0.984	0.982	0.965	0.904	0.99	0.982	P
A_73_116964	0	CMTM4	0	0.961	0.986	0.983	0.72	0.964	0.967	P
BGLAP	0	CMTM4	0	0.969	0.98	0.95	0.866	0.98	0.973	P
CDH22	0	CMTM4	0	0.981	0.962	0.949	0.707	0.974	0.957	P
CIDEB	0	CMTM4	0	0.958	0.926	0.931	0.87	0.952	0.899	P
CCL27	0	CMTM5	0	0.955	0.955	0.901	0.706	0.961	0.945	P
CHD5	0	CMTM5	0	0.984	0.955	0.954	0.722	-0.879	0.952	P
ARL3	0	CMTM6	0	0.936	0.988	0.969	0.672	0.874	0.868	P
A_73_100381	0	CNIH	0	0.979	0.995	0.966	0.883	0.919	0.985	P
A_73_103956	0	CNIH	0	0.969	0.947	0.964	0.821	0.893	0.826	P
A_73_111957	0	CNN2	0	0.985	0.972	0.982	0.83	0.923	0.976	P
ADAMTS9	0	CNN3	0	0.901	0.964	0.928	0.746	0.933	0.9	P
A_73_100381	0	CNN3	0	0.942	0.974	0.977	0.849	0.94	0.956	P
A_73_106180	0	CNN3	0	0.991	0.98	0.997	0.838	0.941	0.965	P
A_73_115162	0	CNN3	0	0.955	0.962	0.964	0.838	0.922	0.956	P
ASH2L	1	CNOT2	1	0.94	0.948	0.959	0.899	0.846	0.956	P
ARL3	0	CNOT3	1	0.897	0.969	0.945	0.738	0.917	0.843	P
A_73_102877	0	CNOT3	1	0.948	0.975	0.95	0.92	0.921	0.937	P
A_73_109474	0	CNOT3	1	0.923	0.957	0.927	0.835	0.955	0.937	P
A_73_117820	0	CNOT3	1	0.958	0.971	0.985	0.961	0.962	0.893	P
A_73_119531	0	CNOT6	1	0.913	0.964	0.947	0.681	-0.938	0.755	P
CDC25B	0	CNP	0	0.968	0.977	0.962	0.853	0.931	0.923	P
ASH2L	1	CNRIP1	0	0.933	0.971	0.955	0.755	0.882	0.781	P
ABR	0	CNTN1	0	0.982	0.897	0.954	0.902	0.905	0.946	P
A_73_112726	0	CNTN1	0	0.961	0.942	0.944	0.851	0.918	0.943	P
A_73_118339	0	CNTNAP1	0	0.946	0.971	0.952	0.727	0.864	0.926	P
ABCC10	0	COBRA1	1	0.864	0.947	0.933	0.75	0.849	0.863	P
ARL3	0	COBRA1	1	0.96	0.969	0.968	0.72	0.901	0.943	P
A_73_105906	0	COBRA1	1	0.942	0.971	0.987	0.732	0.865	0.937	P
A_73_107521	0	COL11A1	0	0.991	0.99	0.986	0.844	0.929	0.981	P
A_73_110381	0	COL11A1	0	0.965	0.973	0.99	0.767	0.972	0.945	P
A_73_111171	0	COL11A1	0	0.975	0.989	0.982	0.909	0.944	0.973	P
CILP2	0	COL11A1	0	0.954	0.966	0.981	0.81	0.984	0.91	P
AEBP1	0	COL12A1	0	0.969	0.97	0.948	0.674	0.924	0.948	P
A_73_111171	0	COL12A1	0	0.969	0.978	0.994	0.676	0.928	0.969	P
CAMK1D	0	COL12A1	0	0.906	0.93	0.963	0.623	0.969	0.893	P
COL11A1	0	COL12A1	0	0.98	0.988	0.983	0.78	0.938	0.977	P
ABI3BP	0	COL13A1	0	0.961	0.991	0.956	0.69	0.971	0.914	P
A_73_110381	0	COL13A1	0	0.973	0.966	0.95	0.82	0.944	0.961	P
COL12A1	0	COL13A1	0	0.973	0.951	0.964	0.709	0.939	0.937	P
ATP10A	0	COL16A1	0	0.949	0.984	0.945	0.815	0.98	0.903	P
A_73_115256	0	COL16A1	0	0.989	0.989	0.986	0.795	0.983	0.969	P
COL12A1	0	COL16A1	0	0.979	0.987	0.97	0.672	0.949	0.962	P
ADAMTS10	0	COL18A1	0	0.882	0.934	0.924	0.769	0.879	0.902	P
ANXA5	0	COL18A1	0	0.914	0.95	0.987	0.85	0.955	0.9	P
A_73_114636	0	COL18A1	0	0.967	0.971	0.99	0.777	0.854	0.963	P
B3GNT9	0	COL18A1	0	0.99	0.979	0.976	0.699	0.942	0.983	P
CCDC102A	0	COL18A1	0	0.992	0.985	0.986	0.754	0.956	0.984	P
CNTN1	0	COL18A1	0	0.913	0.89	0.948	0.842	0.975	0.884	P
A_73_100504	0	COL1A1	0	0.916	0.946	0.982	0.877	0.901	0.831	P
AEBP1	0	COL1A2	0	0.976	0.978	0.99	0.806	0.946	0.911	P
ARHGEF17	0	COL1A2	0	0.973	0.964	0.997	0.711	0.919	0.866	P
ASNS	0	COL1A2	0	0.93	0.961	0.966	0.746	0.908	0.847	P
CERCAM	0	COL1A2	0	0.911	0.954	0.948	0.84	0.93	0.872	P
COL11A1	0	COL1A2	0	0.956	0.974	0.949	0.852	0.952	0.932	P
COL1A1	0	COL1A2	0	0.98	0.971	0.972	0.94	0.987	0.968	P
AMPH	0	COL22A1	0	0.974	0.976	0.99	0.717	0.952	0.94	P
A_73_110381	0	COL22A1	0	0.995	0.995	0.979	0.938	0.992	0.981	P
CILP2	0	COL22A1	0	0.965	0.977	0.959	0.855	0.956	0.969	P
COL13A1	0	COL22A1	0	0.954	0.968	0.968	0.736	0.942	0.959	P
ANKS1B	0	COL24A1	0	0.981	0.965	0.95	-0.77	0.901	0.961	P
C19orf12	0	COL27A1	0	0.967	0.956	0.983	0.861	0.875	0.955	P
ADAMTS2	0	COL3A1	0	0.976	0.974	0.95	0.936	0.944	0.909	P
ASNS	0	COL3A1	0	0.919	0.969	0.95	0.777	0.858	0.879	P
A_73_100504	0	COL3A1	0	0.945	0.979	0.97	0.78	0.974	0.801	P
A_73_101009	0	COL3A1	0	0.962	0.955	0.944	0.774	0.885	0.884	P
A_73_103926	0	COL3A1	0	0.982	0.984	0.993	0.812	0.99	0.832	P
A_73_120360	0	COL3A1	0	0.952	0.978	0.965	0.734	0.933	0.942	P
A_73_106905	0	COL4A2	0	0.865	0.914	0.92	0.848	0.867	0.844	P
ANXA5	0	COL5A1	0	0.871	0.855	0.975	0.762	0.851	0.811	P
A_73_103926	0	COL5A1	0	0.942	0.926	0.946	0.798	0.929	0.906	P
CLIC1	0	COL5A1	0	0.984	0.964	0.978	0.78	0.942	0.971	P
ADAM12	0	COL5A2	0	0.996	0.989	0.99	0.921	0.957	0.982	P
ANXA5	0	COL5A2	0	0.898	0.892	0.982	0.872	0.957	0.822	P
ARHGEF17	0	COL5A2	0	0.994	0.994	0.996	0.775	0.951	0.944	P
A_73_103926	0	COL5A2	0	0.95	0.949	0.944	0.902	0.991	0.903	P
A_73_105258	0	COL5A2	0	0.949	0.975	0.959	0.874	0.937	0.905	P
A_73_106180	0	COL5A2	0	0.986	0.956	0.992	0.904	0.91	0.893	P
A_73_119650	0	COL5A2	0	0.958	0.954	0.943	0.85	0.913	0.941	P
C5H12orf32	0	COL5A2	0	0.989	0.986	0.985	0.739	0.95	0.979	P
C7orf46	0	COL5A2	0	-0.814	-0.918	-0.961	-0.693	-0.961	-0.848	N
CLIC1	0	COL5A2	0	0.988	0.98	0.978	0.811	0.87	0.961	P
COL3A1	0	COL5A2	0	0.97	0.962	0.961	0.865	0.97	0.918	P
COL5A1	0	COL5A2	0	0.989	0.994	0.996	0.846	0.937	0.982	P
A_73_103741	0	COL7A1	0	-0.991	-0.961	-0.976	-0.691	-0.924	-0.931	N
A_73_116348	0	COL7A1	0	0.971	0.984	0.965	0.913	0.985	0.975	P
CCL27	0	COL7A1	0	0.965	0.967	0.946	0.933	0.948	0.944	P
CDCA7	0	COLEC12	0	0.952	0.927	0.97	0.681	0.854	0.879	P
CNP	0	COLEC12	0	0.967	0.984	0.955	0.888	0.845	0.863	P
ARL6IP6	0	COMMD9	0	0.937	0.954	0.974	0.811	0.943	0.926	P
ANTXR1	0	COPG2IT1	0	0.941	0.965	0.992	0.716	0.953	0.909	P
A_73_102484	0	COPG2IT1	0	0.959	0.942	0.959	0.785	-0.905	0.908	P
AKTIP	0	COPS5	1	0.991	0.98	0.967	0.809	0.914	0.974	P
A_73_112753	0	COPS5	1	0.978	0.986	0.945	0.774	0.878	0.956	P
CHD5	0	COPS5	1	-0.897	-0.926	-0.908	0.682	-0.959	-0.776	N
CLIP4	0	COPS5	1	0.956	0.971	0.901	0.816	0.898	0.943	P
C20orf44	0	COQ5	0	0.928	0.981	0.925	0.751	0.949	0.957	P
C10H14orf179	0	CORO1B	0	0.973	0.962	0.942	0.839	-0.884	0.931	P
ACO2	0	COX5A	0	0.968	0.984	0.973	0.648	0.943	0.972	P
ALAS1	0	COX5A	0	0.965	0.969	0.953	0.687	0.94	0.951	P
CHKA	0	COX7A2	0	0.903	0.93	0.853	0.718	0.902	0.894	P
ATP5G1	0	COX7B	0	0.983	0.982	0.99	0.832	0.967	0.957	P
COX7A1	0	COX8A	0	0.981	0.997	0.982	0.82	0.966	0.981	P
ARHGEF17	0	CPE	0	0.986	0.985	0.986	0.754	0.947	0.964	P
ASNS	0	CPE	0	0.952	0.983	0.942	0.833	0.862	0.95	P
A_73_100504	0	CPE	0	0.909	0.979	0.96	0.792	0.927	0.911	P
A_73_116773	0	CPE	0	0.987	0.978	0.974	0.782	0.974	0.968	P
CDON	0	CPE	0	0.988	0.973	0.973	0.818	0.923	0.967	P
COL1A2	0	CPE	0	0.962	0.987	0.99	0.769	0.97	0.918	P
COL1A1	0	CPEB2	0	-0.86	-0.912	-0.868	-0.721	-0.872	-0.7	N
A_73_117820	0	CPSF1	0	0.982	0.951	0.964	0.906	0.952	0.936	P
BAX	0	CPSF1	0	0.946	0.972	0.903	0.67	0.903	0.795	P
CNOT3	1	CPSF1	0	0.962	0.935	0.977	0.945	0.882	0.938	P
A_73_101951	0	CPXM1	0	0.918	0.936	0.917	0.716	0.965	0.887	P
A_73_115534	0	CPXM1	0	0.927	0.911	0.919	0.764	0.984	0.921	P
C5H12orf32	0	CPXM1	0	0.912	0.882	0.899	0.836	0.923	0.87	P
COMP	0	CPXM2	0	0.782	0.767	0.794	0.744	0.977	0.925	P
A_73_107521	0	CRABP1	0	0.986	0.992	0.991	0.835	0.957	0.984	P
A_73_110381	0	CRABP1	0	0.969	0.991	0.98	0.768	0.941	0.903	P
A_73_111171	0	CRABP1	0	0.994	0.993	0.985	0.753	0.946	0.971	P
CILP2	0	CRABP1	0	0.949	0.955	0.942	0.825	0.978	0.838	P
COL11A1	0	CRABP1	0	0.981	0.98	0.979	0.712	0.972	0.964	P
COL22A1	0	CRABP1	0	0.963	0.985	0.996	0.701	0.923	0.858	P
A_73_117444	0	CRAT	0	0.972	0.966	0.971	0.818	0.997	0.958	P
ASH2L	1	CREB1	1	0.967	0.969	0.978	0.922	0.954	0.854	P
AES	1	CREB3	1	0.947	0.888	0.963	0.843	0.933	0.879	P
CORO1B	0	CREB3L1	1	0.959	0.988	0.966	0.848	0.985	0.958	P
AMIGO3	0	CREB3L2	1	0.963	0.985	0.971	0.778	0.844	0.955	P
ANGPTL1	0	CREB3L2	1	0.992	0.974	0.955	0.696	0.942	0.96	P
ASPN	0	CREB3L2	1	0.985	0.983	0.954	0.829	0.917	0.967	P
A_73_104979	0	CREB3L2	1	0.977	0.994	0.975	0.856	0.914	0.976	P
A_73_106180	0	CREB3L2	1	0.988	0.976	0.985	0.849	0.889	0.959	P
CLIC1	0	CREB3L2	1	0.982	0.969	0.96	0.755	0.909	0.968	P
CPE	0	CREB3L2	1	0.972	0.979	0.97	0.759	0.872	0.964	P
C7orf59	0	CREB3L4	0	0.943	0.904	0.905	0.761	0.917	0.829	P
AMIGO3	0	CREB5	1	0.983	0.942	0.945	0.77	0.936	0.948	P
ALG5	0	CREBL1	1	0.945	0.978	0.866	0.79	0.923	0.954	P
BSN	0	CRELD1	0	0.948	0.958	0.896	0.847	0.875	0.914	P
ADAMTS5	0	CRELD2	0	0.923	0.946	0.923	0.755	0.779	0.912	P
A_73_103088	0	CRELD2	0	0.812	0.763	0.818	0.8	0.922	0.778	P
ADNP	1	CRK	1	0.971	0.921	0.949	0.855	0.918	0.733	P
CCNT1	1	CRK	1	0.922	0.825	0.862	0.896	0.898	0.93	P
CIC	1	CRK	1	0.95	0.858	0.911	0.753	0.836	0.826	P
A_73_112778	0	CRKRS	0	0.901	0.895	0.903	0.859	0.884	0.875	P
A_73_116348	0	CROCC	0	0.995	0.997	0.995	0.948	0.837	0.988	P
CDC45L	0	CROCC	0	0.97	0.98	0.995	0.728	0.924	0.966	P
ASB5	0	CRYAB	0	0.976	0.933	0.93	0.718	0.838	0.951	P
BAG3	0	CRYAB	0	0.977	0.984	0.969	0.786	0.891	0.966	P
CREB3L2	1	CSDC2	0	0.939	0.971	0.969	0.902	0.968	0.928	P
A_73_103708	0	CSDE1	0	0.821	0.963	0.819	0.734	0.963	0.876	P
C6orf106	0	CSDE1	0	0.991	0.991	0.928	0.817	0.89	0.985	P
ACTA2	0	CSRP1	1	0.984	0.938	0.987	0.788	0.933	0.915	P
AMIGO3	0	CSRP1	1	0.911	0.966	0.948	0.884	0.913	0.825	P
ANXA2	0	CSRP1	1	0.936	0.944	0.975	0.792	0.892	0.926	P
A_73_100340	0	CSRP1	1	0.892	0.948	0.909	0.797	0.901	0.891	P
A_73_115162	0	CSRP1	1	0.866	0.933	0.958	0.742	0.895	0.817	P
AMIGO3	0	CSRP2	1	0.973	0.975	0.942	0.774	0.912	0.967	P
CREB5	1	CSRP2	1	0.97	0.975	0.925	0.847	0.915	0.958	P
A_73_104598	0	CTDSPL	1	0.892	0.978	0.991	0.839	0.919	0.744	P
BNIP3L	0	CTDSPL	1	0.951	0.961	0.964	0.763	0.926	0.955	P
CHD1L	1	CTDSPL	1	0.9	0.959	0.984	0.707	0.916	0.821	P
ADAM12	0	CTHRC1	0	0.972	0.989	0.977	0.858	0.94	0.955	P
A_73_100504	0	CTHRC1	0	0.965	0.986	0.966	0.736	0.956	0.94	P
A_73_111957	0	CTHRC1	0	0.985	0.985	0.967	0.831	0.914	0.977	P
A_73_116434	0	CTHRC1	0	0.95	0.976	0.981	0.757	0.972	0.96	P
A_73_119650	0	CTHRC1	0	0.983	0.965	0.959	0.708	0.908	0.963	P
C20orf111	0	CTHRC1	0	-0.966	-0.952	-0.989	-0.764	-0.914	-0.851	N
CNN2	0	CTHRC1	0	0.991	0.961	0.977	0.775	0.918	0.96	P
COL5A2	0	CTHRC1	0	0.976	0.986	0.995	0.788	0.961	0.967	P
ACTA2	0	CTNNA1	1	0.962	0.943	0.971	0.744	0.925	0.947	P
ARSB	0	CTNNA1	1	0.976	0.985	0.997	0.834	0.934	0.977	P
C2CD2	0	CTNNA1	1	0.975	0.952	0.962	0.737	0.926	0.964	P
CREB5	1	CTNNA1	1	0.955	0.934	0.96	0.865	0.895	0.942	P
A_73_103959	0	CTSZ	0	0.863	0.884	0.868	0.896	0.958	0.862	P
A_73_114062	0	CTTNBP2NL	0	0.993	0.983	0.986	0.781	0.883	0.955	P
CDO1	0	CTTNBP2NL	0	0.994	0.98	0.974	0.833	0.872	0.94	P
ADD3	0	CUGBP2	0	0.964	0.976	0.921	0.723	-0.931	0.901	P
ASXL1	0	CUGBP2	0	0.949	0.96	0.871	0.828	0.95	0.861	P
C10orf71	0	CUX1	1	0.955	0.975	0.975	0.704	0.968	0.943	P
C6orf106	0	CUX1	1	0.923	0.984	0.934	0.717	0.952	0.941	P
A_73_110528	0	CUX2	0	0.97	0.948	0.965	0.794	0.9	0.944	P
CXCL1	0	CXCL3	0	0.959	0.972	0.967	0.924	0.984	0.962	P
AGER	0	CXCR4	0	0.951	0.92	0.907	0.784	0.934	0.906	P
AMICA1	0	CXCR6	0	0.856	0.952	0.701	0.725	0.919	0.924	P
A_73_105071	0	CXHXORF23	0	0.853	0.882	0.963	0.716	0.983	0.877	P
A_73_110198	0	CXHXORF23	0	0.88	0.867	0.959	0.709	0.929	0.864	P
CORO6	0	CYB5R1	0	0.962	0.962	0.923	0.919	0.938	0.939	P
C3AR1	0	CYBB	0	0.719	0.81	0.929	0.774	0.896	0.793	P
CLEC12A	0	CYBB	0	0.751	0.832	0.815	0.7	0.858	0.822	P
ALAS1	0	CYCS	0	0.966	0.951	0.962	0.784	0.949	0.937	P
APOO	0	CYCS	0	0.952	0.968	0.922	0.904	0.966	0.959	P
CDC34	0	CYCS	0	0.859	0.942	0.898	0.781	0.927	0.904	P
ASPH	0	CYP4V2	0	0.848	0.882	0.916	0.861	0.817	0.837	P
CPEB1	0	CYP4V2	0	0.902	0.823	0.994	0.755	0.977	0.858	P
COL9A2	0	CYP51A1	0	0.959	0.95	0.955	0.734	0.958	0.949	P
A_73_110478	0	DACT3	0	0.9	0.947	0.982	0.847	0.907	0.855	P
COMMD8	0	DARS2	0	0.972	0.946	0.918	0.833	0.947	0.962	P
ANTXR2	0	DBN1	0	0.986	0.985	0.987	0.798	0.914	0.976	P
A_73_110370	0	DBN1	0	0.964	0.99	0.978	0.92	0.824	0.959	P
A_73_116020	0	DBN1	0	0.976	0.99	0.979	0.782	0.857	0.979	P
A_73_117279	0	DBN1	0	0.941	0.984	0.98	0.775	0.924	0.951	P
C20orf112	0	DBN1	0	0.985	0.986	0.974	0.725	0.823	0.97	P
CREBL1	1	DBNL	0	0.984	0.972	0.964	0.917	0.921	0.977	P
A_73_110885	0	DCP1A	1	0.888	0.871	0.86	0.789	0.946	0.791	P
A_73_100440	0	DCP1B	0	0.855	0.96	0.901	0.74	0.939	0.877	P
A_73_117187	0	DCP1B	0	0.841	0.934	0.88	0.866	0.914	0.905	P
B3GALTL	0	DCX	0	0.986	0.965	0.957	0.833	0.851	0.97	P
CCND1	0	DCX	0	0.984	0.978	0.991	0.71	0.934	0.963	P
AMIGO3	0	DDAH2	0	0.922	0.974	0.971	0.749	0.843	0.937	P
A_73_100696	0	DDAH2	0	0.941	0.988	0.935	0.749	0.902	0.946	P
CARHSP1	0	DDAH2	0	0.973	0.991	0.97	0.778	0.909	0.971	P
CDON	0	DDEF1	1	0.987	0.984	0.96	0.864	0.916	0.96	P
ANTXR2	0	DDEFL1	0	0.978	0.991	0.982	0.83	0.951	0.975	P
A_73_105603	0	DDEFL1	0	0.968	0.956	0.973	0.873	0.955	0.963	P
A_73_109144	0	DDEFL1	0	0.966	0.962	0.984	0.869	0.849	0.955	P
CDC42BPG	0	DDEFL1	0	0.975	0.992	0.984	0.864	0.885	0.963	P
B4GALT4	0	DDHD1	0	0.962	0.953	0.955	0.814	0.918	0.949	P
CALD1	0	DDHD1	0	0.97	0.989	0.94	0.9	0.98	0.884	P
A_73_100504	0	DDR2	0	0.955	0.96	0.994	0.896	0.932	0.931	P
A_73_116434	0	DDR2	0	0.95	0.962	0.981	0.755	0.976	0.951	P
A_73_103061	0	DDX17	1	0.99	0.945	0.968	0.688	0.869	0.959	P
A_73_108510	0	DDX17	1	0.967	0.975	0.97	0.81	0.792	0.922	P
A_73_119573	0	DDX17	1	0.984	0.976	0.959	0.933	0.96	0.951	P
AMDHD1	0	DDX26B	0	0.953	0.97	0.954	0.808	0.949	0.789	P
A_73_119573	0	DDX26B	0	0.94	0.933	0.966	0.778	0.807	0.916	P
CHD1L	1	DDX26B	0	0.95	0.981	0.96	0.899	0.917	0.934	P
CTDSPL	1	DDX26B	0	0.915	0.96	0.938	0.837	0.905	0.906	P
C14H8orf33	0	DDX27	0	0.944	0.989	0.912	0.875	0.939	0.896	P
BAG2	0	DDX54	1	0.838	0.807	0.904	0.75	0.963	0.791	P
CCR10	0	DENND1A	0	0.987	0.925	0.969	0.874	0.997	0.984	P
A_73_120360	0	DENND2A	0	0.949	0.945	0.97	0.842	0.927	0.862	P
CAPN6	0	DENND2A	0	0.947	0.971	0.986	0.895	0.863	0.893	P
CDCA2	0	DENND2A	0	0.964	0.95	0.953	0.702	0.895	0.895	P
ATP5SL	0	DET1	0	0.982	0.944	0.93	0.742	0.885	0.964	P
CLCN1	0	DET1	0	0.979	0.976	0.944	0.766	0.864	0.977	P
C7H19orf25	0	DFFA	0	0.964	0.977	0.976	0.876	0.877	0.894	P
ABCC10	0	DFFB	0	0.955	0.909	0.967	0.834	0.908	0.846	P
C1orf74	0	DFFB	0	0.907	0.916	0.917	0.759	0.969	0.811	P
DACT3	0	DFNB59	0	0.962	0.965	0.985	0.82	0.955	0.944	P
A_73_110370	0	DHCR24	0	0.972	0.987	0.98	0.714	0.935	0.975	P
A_73_116542	0	DHCR24	0	0.893	0.948	0.948	0.743	0.917	0.905	P
ACTN3	0	DHDH	0	0.909	0.913	0.936	0.747	0.979	0.869	P
A_73_103741	0	DHDH	0	0.926	0.937	0.946	0.822	0.981	0.869	P
BGLAP	0	DHDH	0	0.971	0.974	0.935	0.767	0.958	0.948	P
C20orf194	0	DHDH	0	0.951	0.967	0.97	0.866	0.946	0.907	P
ANKRA2	0	DHRS12	0	0.941	0.898	0.926	0.852	0.95	0.952	P
AVEN	0	DHRS4	0	0.864	0.86	0.905	0.703	0.903	0.818	P
A_73_116455	0	DHRS7B	0	0.936	0.873	0.925	0.683	0.795	0.75	P
ATP2A1	0	DHRS7C	0	0.968	0.97	0.964	0.856	0.929	0.957	P
CCR10	0	DHX15	0	0.976	0.966	0.941	0.962	0.976	0.952	P
DENND1A	0	DHX15	0	0.97	0.95	0.946	0.887	0.978	0.956	P
ALB	0	DHX57	0	0.924	0.969	0.971	0.815	0.938	0.879	P
A_73_110932	0	DHX57	0	0.952	0.94	0.971	0.855	0.852	0.774	P
C11orf59	0	DHX57	0	0.859	0.885	0.918	0.851	0.928	0.771	P
AP3M1	0	DHX9	1	0.936	0.953	0.94	0.831	0.909	0.936	P
ASH2L	1	DHX9	1	0.93	0.93	0.95	0.769	0.959	0.895	P
A_73_110980	0	DIAPH3	0	0.983	0.982	0.984	0.767	0.94	0.96	P
ARMC7	0	DJ383J4.3	0	0.905	0.89	0.968	0.754	0.912	0.857	P
A_73_113086	0	DJ383J4.3	0	0.91	0.964	0.96	0.674	0.959	0.923	P
CLCN2	0	DJ383J4.3	0	0.948	0.988	0.979	0.864	0.95	0.947	P
C19orf12	0	DKFZP564O0823	0	0.975	0.958	0.946	0.678	0.957	0.943	P
COL11A1	0	DKFZP586H2123	0	0.955	0.985	0.98	0.768	0.96	0.95	P
COL12A1	0	DKFZP586H2123	0	0.935	0.962	0.955	0.907	0.951	0.925	P
COL16A1	0	DKFZP586H2123	0	0.956	0.972	0.991	0.733	0.962	0.962	P
DDHD1	0	DKK3	0	0.974	0.975	0.973	0.78	0.932	0.949	P
DIAPH3	0	DKK3	0	0.975	0.971	0.943	0.708	0.921	0.959	P
A_73_110207	0	DKKL1	0	0.99	0.981	0.966	0.665	0.973	0.977	P
CDCA4	0	DKKL1	0	0.985	0.983	0.963	0.8	0.934	0.983	P
A_73_118594	0	DLGAP4	0	0.968	0.957	0.982	0.839	0.889	0.951	P
ANLN	0	DLGAP5	0	0.946	0.988	0.997	0.71	0.975	0.967	P
A_73_102591	0	DLGAP5	0	0.993	0.997	0.998	0.825	0.881	0.991	P
A_73_115755	0	DLGAP5	0	0.996	0.992	0.997	0.802	0.888	0.982	P
A_73_119344	0	DLGAP5	0	0.997	0.995	0.998	0.979	0.986	0.995	P
CCNA2	0	DLGAP5	0	0.997	0.98	0.987	0.881	0.953	0.988	P
CCNB1	0	DLGAP5	0	0.994	0.996	0.999	0.876	0.975	0.994	P
CCNB2	0	DLGAP5	0	0.996	0.993	0.992	0.945	0.992	0.994	P
CCNF	0	DLGAP5	0	0.995	0.998	0.999	0.878	0.909	0.991	P
CDC2	0	DLGAP5	0	0.994	0.991	0.992	0.888	0.925	0.99	P
CDC20	0	DLGAP5	0	0.99	0.991	0.988	0.914	0.985	0.987	P
CDC25A	0	DLGAP5	0	0.994	0.996	0.994	0.836	0.894	0.992	P
CDC6	0	DLGAP5	0	0.998	0.994	0.996	0.911	0.969	0.994	P
CDCA2	0	DLGAP5	0	0.994	0.997	0.997	0.822	0.937	0.992	P
CDCA3	0	DLGAP5	0	0.995	0.992	0.991	0.94	0.982	0.99	P
CDKN3	0	DLGAP5	0	0.993	0.992	0.997	0.81	0.942	0.99	P
CENPE	0	DLGAP5	0	0.993	0.996	0.995	0.879	0.927	0.993	P
CENPF	0	DLGAP5	0	0.997	0.995	0.999	0.917	0.932	0.995	P
CEP55	0	DLGAP5	0	0.994	0.991	0.996	0.878	0.929	0.99	P
CHEK1	0	DLGAP5	0	0.989	0.994	0.993	0.713	0.924	0.99	P
DMAP1	1	DMBX1	1	0.933	0.841	0.859	0.871	0.953	0.808	P
A_73_102914	0	DMRT2	1	0.896	0.829	0.88	0.858	0.814	0.736	P
COBRA1	1	DMRT2	1	0.949	0.973	0.994	0.786	0.988	0.915	P
AP4B1	0	DMXL2	0	0.93	0.902	0.91	0.784	0.945	0.863	P
C9orf3	0	DNAJA4	0	0.968	0.892	0.93	0.918	0.899	0.832	P
A_73_108543	0	DNAJB6	0	0.956	0.975	0.98	0.72	0.905	0.937	P
C3orf70	0	DNAJC24	0	-0.964	-0.98	-0.934	-0.733	0.868	-0.843	N
DNAJB9	0	DNAJC24	0	0.937	0.961	0.883	0.686	0.94	0.951	P
C6orf176	0	DNAJC3	0	0.942	0.902	0.827	0.726	0.924	0.805	P
CORO6	0	DNAJC4	0	0.885	0.958	0.832	0.804	0.949	0.903	P
CCL4	0	DNASE1L3	0	0.952	0.927	0.954	0.852	0.793	0.936	P
CDKL5	0	DNM3	0	0.961	0.937	0.976	0.609	0.904	0.939	P
ADNP	1	DNMT1	1	0.966	0.915	0.962	0.762	0.966	0.901	P
ARID2	1	DNMT1	1	0.978	0.975	0.99	0.761	0.811	0.963	P
CIC	1	DNMT1	1	0.934	0.899	0.971	0.684	0.837	0.849	P
ACTG1	0	DOC2B	0	0.936	0.936	0.914	0.713	0.929	0.868	P
A_73_106180	0	DOC2B	0	0.951	0.938	0.921	0.808	0.961	0.927	P
A_73_108031	0	DOC2B	0	0.934	0.94	0.911	0.916	0.84	0.912	P
A_73_118230	0	DOC2B	0	0.968	0.873	0.889	0.755	0.955	0.925	P
DDEF1	1	DOC2B	0	0.96	0.958	0.906	0.76	0.973	0.949	P
DENND1A	0	DOK2	0	0.977	0.891	0.925	0.886	0.965	0.962	P
DHX15	0	DOK2	0	0.942	0.924	0.891	0.897	0.958	0.945	P
A_73_107027	0	DOK3	0	0.917	0.895	0.855	0.853	0.92	0.907	P
CD151	0	DOK7	0	0.876	0.737	0.862	0.825	0.981	0.933	P
A_73_119613	0	DOLPP1	0	0.946	0.939	0.987	0.7	0.883	0.907	P
A_73_118594	0	DOT1L	1	0.849	0.849	0.996	0.917	0.925	0.863	P
ATP5SL	0	DPP9	0	0.953	0.932	0.991	0.806	0.929	0.93	P
A_73_102592	0	DPP9	0	0.955	0.957	0.978	0.79	0.921	0.946	P
DOC2B	0	DPY19L3	0	0.991	0.975	0.929	0.781	0.907	0.888	P
ACTA2	0	DPYSL3	0	0.9	0.946	0.953	0.753	0.955	0.916	P
ARSB	0	DPYSL5	0	0.968	0.947	0.946	0.723	0.83	0.901	P
A_73_108154	0	DRP2	0	0.817	0.908	0.742	0.897	0.887	0.831	P
A_73_115534	0	DSC2	0	0.958	0.972	0.954	0.663	0.977	0.953	P
CCDC151	0	DSC2	0	0.967	0.961	0.986	-0.633	0.923	0.958	P
ARHGEF17	0	DSE	0	0.966	0.983	0.963	0.756	0.947	0.957	P
A_73_104979	0	DSE	0	0.974	0.995	0.969	0.891	0.929	0.949	P
A_73_105258	0	DSE	0	0.98	0.994	0.992	0.861	0.923	0.982	P
A_73_110980	0	DSE	0	0.93	0.982	0.93	0.796	0.932	0.936	P
A_73_111957	0	DSE	0	0.99	0.981	0.987	0.761	0.938	0.968	P
A_73_119650	0	DSE	0	0.991	0.978	0.975	0.794	0.945	0.942	P
COL1A2	0	DSE	0	0.957	0.969	0.962	0.74	0.924	0.895	P
CPE	0	DSE	0	0.976	0.986	0.983	0.869	0.973	0.943	P
DKFZP586H2123	0	DSE	0	0.972	0.989	0.983	0.738	0.924	0.967	P
A_73_101009	0	DSEL	0	0.984	0.981	0.97	0.902	0.89	0.965	P
A_73_104979	0	DSEL	0	0.991	0.985	0.975	0.921	0.911	0.982	P
A_73_111559	0	DSEL	0	0.966	0.962	0.926	0.916	0.976	0.956	P
A_73_111957	0	DSEL	0	0.974	0.985	0.988	0.69	0.894	0.96	P
A_73_119650	0	DSEL	0	0.965	0.97	0.976	0.764	0.984	0.957	P
DSE	0	DSEL	0	0.984	0.99	0.989	0.897	0.984	0.926	P
C20orf117	0	DTX4	0	0.984	0.986	0.996	0.824	0.909	0.959	P
A_73_117240	0	DUSP19	0	0.856	0.852	0.979	0.915	0.928	0.851	P
A_73_102409	0	DUSP26	0	-0.956	-0.942	-0.951	0.627	0.871	-0.772	N
C6orf106	0	DVL1	0	0.981	0.976	0.96	0.82	0.89	0.969	P
COQ10A	0	DYNC2H1	0	-0.971	-0.97	-0.98	0.786	0.938	-0.865	N
CSDC2	0	DYNC2H1	0	0.978	0.99	0.977	0.703	0.851	0.933	P
ALAS2	0	DYRK3	0	0.938	0.932	0.972	0.816	0.958	0.921	P
A_73_110467	0	DYRK3	0	0.928	0.932	0.926	0.784	0.917	0.93	P
A_73_109794	0	DYX1C1	0	0.99	0.976	0.982	0.872	0.914	0.965	P
A_73_118431	0	DYX1C1	0	0.974	0.956	0.98	0.754	0.908	0.942	P
A_73_117468	0	DZIP3	0	0.967	0.976	0.941	0.722	0.879	0.856	P
BBS2	0	DZIP3	0	0.942	0.918	0.975	0.737	0.913	0.778	P
A_73_110467	0	E2F1	1	0.997	0.987	0.991	0.83	0.934	0.99	P
A_73_111434	0	E2F1	1	-0.963	-0.988	-0.978	-0.806	0.877	-0.943	N
A_73_115755	0	E2F1	1	0.993	0.983	0.994	0.716	0.92	0.974	P
CASC5	0	E2F1	1	0.992	0.985	0.986	0.687	0.936	0.987	P
CDC2	0	E2F1	1	0.996	0.993	0.992	0.857	0.974	0.994	P
CDC6	0	E2F1	1	0.996	0.992	0.996	0.839	0.929	0.993	P
CHEK1	0	E2F1	1	0.996	0.988	0.995	0.671	0.931	0.99	P
A_73_120945	0	E2F2	1	0.994	0.989	0.994	0.866	0.875	0.987	P
BMI1	0	E2F2	1	-0.952	-0.962	-0.976	-0.676	0.932	-0.898	N
CCNB2	0	E2F2	1	0.986	0.988	0.998	0.82	0.89	0.985	P
CDCA3	0	E2F2	1	0.985	0.984	0.998	0.799	0.919	0.982	P
DLGAP5	0	E2F2	1	0.982	0.978	0.988	0.729	0.903	0.979	P
CEBPB	1	E2F6	1	0.904	0.926	0.936	0.835	0.919	0.89	P
A_73_102591	0	E2F8	0	0.982	0.982	0.993	0.759	0.948	0.981	P
A_73_110467	0	E2F8	0	0.989	0.985	0.995	0.863	0.87	0.985	P
CCNB1	0	E2F8	0	0.991	0.977	0.993	0.777	0.941	0.983	P
CDC25A	0	E2F8	0	0.976	0.975	0.979	0.823	0.965	0.975	P
CDKN3	0	E2F8	0	0.988	0.984	0.99	0.815	0.957	0.985	P
CENPE	0	E2F8	0	0.992	0.987	0.996	0.859	0.991	0.989	P
CEP55	0	E2F8	0	0.983	0.984	0.998	0.792	0.986	0.984	P
CHEK1	0	E2F8	0	0.982	0.975	0.988	0.739	0.935	0.977	P
DLGAP5	0	E2F8	0	0.98	0.983	0.993	0.724	0.919	0.981	P
BAZ1B	1	E4F1	1	0.918	0.962	0.917	0.773	0.936	0.939	P
BRPF1	1	E4F1	1	0.815	0.835	0.857	0.819	0.991	0.754	P
BUD13	0	E4F1	1	0.97	0.943	0.924	0.724	0.963	0.948	P
A_73_103322	0	EBF1	0	0.981	0.97	0.953	0.738	0.847	0.878	P
A_73_110980	0	EBF1	0	0.97	0.964	0.924	0.797	0.912	0.938	P
CBX6	1	EBF2	1	0.98	0.974	0.988	0.779	0.86	0.977	P
A_73_102085	0	EBF3	0	0.956	0.942	0.97	0.726	0.94	0.802	P
A_73_107227	0	ECE2	0	0.975	0.968	0.946	0.815	0.888	0.953	P
AGT	0	ECH1	0	0.825	0.944	0.924	0.91	0.899	0.885	P
ANXA5	0	ECM2	0	0.978	0.964	0.987	0.737	0.884	0.963	P
B3GNT9	0	ECM2	0	0.95	0.961	0.986	0.778	0.926	0.927	P
CNTN1	0	ECM2	0	0.936	0.937	0.913	0.916	0.931	0.919	P
COL18A1	0	ECM2	0	0.938	0.986	0.972	0.837	0.973	0.923	P
A_73_100340	0	ECRG4	0	0.924	0.964	0.968	0.849	0.927	0.94	P
A_73_111957	0	ECRG4	0	0.983	0.987	0.975	0.888	0.954	0.978	P
BBS7	0	ECRG4	0	0.994	0.91	0.99	0.727	0.901	0.936	P
DSE	0	ECRG4	0	0.981	0.984	0.985	0.715	0.981	0.98	P
ACO2	0	ECSIT	0	0.982	0.978	0.962	0.749	0.949	0.967	P
ATF5	0	EFCAB7	0	0.912	0.927	0.9	0.786	0.94	0.905	P
A_73_104967	0	EFCAB7	0	0.983	0.972	0.996	0.682	0.889	0.972	P
A_73_111747	0	EFCAB7	0	0.972	0.977	0.967	0.805	0.935	0.958	P
CHIC1	0	EFCAB7	0	0.96	0.984	0.974	0.74	0.979	0.958	P
COL27A1	0	EFHB	0	-0.938	-0.967	-0.949	0.756	0.855	-0.913	N
A_73_100381	0	EFHC1	0	0.954	0.972	0.982	0.806	0.934	0.962	P
ABTB1	0	EFNA1	0	0.919	0.971	0.926	0.778	0.965	0.881	P
A_73_118339	0	EFNA2	0	0.975	0.98	0.971	0.821	0.879	0.922	P
C12orf26	0	EFNA2	0	0.924	0.944	0.949	0.812	0.889	0.905	P
CD44	0	EFNA5	0	0.983	0.953	0.983	0.762	0.885	0.962	P
A_73_114291	0	EFR3B	0	0.958	0.953	0.869	0.824	0.877	0.792	P
CRELD2	0	EFR3B	0	0.932	0.953	0.806	0.891	0.842	0.693	P
AMIGO3	0	EFS	0	0.977	0.985	0.966	0.829	0.893	0.971	P
A_73_100667	0	EFS	0	0.97	0.97	0.937	0.809	0.911	0.968	P
CSRP1	1	EFS	0	0.895	0.947	0.977	0.785	0.964	0.774	P
CAMK2B	0	EGLN1	0	0.944	0.981	0.975	0.76	0.993	0.926	P
CPEB3	0	EGLN3	0	0.917	0.865	0.957	0.696	-0.926	0.784	P
BUD13	0	EHMT1	1	0.975	0.977	0.932	0.775	0.887	0.924	P
A_73_113278	0	EIF2A	0	0.989	0.93	0.873	0.782	0.872	0.902	P
A_73_118431	0	EIF2AK4	0	0.933	0.917	0.932	0.712	-0.907	0.891	P
BAZ1B	1	EIF2C2	0	0.958	0.93	0.899	0.806	0.934	0.886	P
CDH15	0	EIF2C2	0	0.884	0.953	0.891	0.697	0.961	0.924	P
COX7A2	0	EIF4A1	0	0.926	0.906	0.917	0.634	0.929	0.863	P
BTLA	0	ELA1	0	0.941	0.827	0.945	0.678	0.955	0.867	P
C6orf192	0	ELA1	0	0.937	0.906	0.983	0.67	0.912	0.86	P
ACCN2	0	ELAVL3	0	0.976	0.808	0.953	0.737	0.959	0.922	P
C11orf41	0	ELF2	1	0.887	0.836	0.922	0.91	0.877	0.849	P
ACTN3	0	ELF3	1	0.901	0.918	0.94	0.848	0.918	0.884	P
C20orf194	0	ELF3	1	0.939	0.957	0.961	0.964	0.959	0.923	P
CIDEB	0	ELF3	1	0.97	0.959	0.956	0.884	0.953	0.962	P
A_73_116616	0	ELF4	1	0.996	0.963	0.968	0.841	0.89	0.972	P
ABTB1	0	ELL3	1	0.886	0.892	0.946	0.758	0.833	0.887	P
A_73_115162	0	ELMO1	0	0.965	0.96	0.949	0.773	0.944	0.896	P
C11orf16	0	ELOVL2	0	0.881	0.9	0.91	0.777	0.93	0.893	P
CCNE2	0	ELOVL2	0	0.954	0.969	0.963	0.817	0.863	0.947	P
A_73_108850	0	ELOVL4	0	-0.934	-0.975	-0.908	0.752	0.915	-0.777	N
BICD1	0	ELOVL4	0	0.9	0.893	0.924	-0.657	-0.93	0.783	P
DDEF1	1	ELOVL4	0	0.914	0.971	0.903	0.877	0.949	0.903	P
ACLY	0	ELOVL6	0	0.907	0.855	0.987	0.895	0.919	0.855	P
ADCY8	0	EMID2	0	0.954	0.794	0.871	0.666	0.985	0.873	P
A_73_102388	0	EMILIN2	0	0.957	0.943	0.984	0.86	0.915	0.849	P
C20orf117	0	EMILIN2	0	0.991	0.991	0.989	0.847	0.99	0.984	P
CLIC1	0	EMILIN2	0	0.985	0.993	0.984	0.785	0.92	0.969	P
DTX4	0	EMILIN2	0	0.987	0.984	0.983	0.775	0.894	0.977	P
ATP2B4	0	ENC1	0	0.965	0.991	0.956	0.712	0.92	0.947	P
CBLN2	0	ENO2	0	0.953	0.896	0.942	0.806	0.97	0.904	P
AK1	0	ENO3	0	0.973	0.988	0.97	0.698	0.977	0.972	P
ATP2A1	0	ENO3	0	0.992	0.996	0.992	0.813	0.972	0.978	P
CDH2	0	ENO3	0	-0.975	-0.982	-0.971	-0.77	0.962	-0.879	N
DHRS7C	0	ENO3	0	0.963	0.959	0.981	0.706	0.939	0.935	P
AHI1	0	EP400	1	0.975	0.956	0.955	0.813	0.91	0.948	P
A_73_115950	0	EP400	1	0.908	0.865	0.894	0.738	0.948	0.893	P
BAT2D1	0	EP400	1	0.936	0.95	0.91	0.836	0.816	0.861	P
C9orf102	0	EP400	1	0.782	0.837	0.802	0.742	0.837	0.76	P
COL18A1	0	EPB41L3	0	0.987	0.992	0.983	0.873	0.913	0.985	P
CEP78	0	EPB41L5	0	0.978	0.986	0.981	0.765	0.977	0.975	P
CHST14	0	EPB41L5	0	0.995	0.984	0.993	0.661	0.959	0.987	P
A_73_115030	0	EPDR1	0	0.921	0.95	0.978	0.954	0.905	0.932	P
A_73_102422	0	EPHA2	0	0.941	0.852	0.925	0.694	0.869	0.874	P
CXCL3	0	EPHA5	0	-0.857	-0.957	-0.895	-0.734	0.931	-0.828	N
A_73_106180	0	EPHB2	0	0.976	0.921	0.984	0.742	0.984	0.865	P
CCND2	0	EPHB2	0	0.98	0.993	0.96	0.866	0.922	0.985	P
CNN3	0	EPHB2	0	0.983	0.973	0.988	0.799	0.895	0.949	P
COL5A1	0	EPHB2	0	0.986	0.985	0.981	0.75	0.857	0.976	P
CSDC2	0	EPHB2	0	0.973	0.995	0.963	0.766	0.904	0.983	P
CLCN2	0	EPM2AIP1	0	0.98	0.968	0.961	0.758	0.976	0.969	P
DJ383J4.3	0	EPM2AIP1	0	0.956	0.977	0.979	0.726	0.977	0.93	P
CDR2	0	EPS8	0	0.948	0.96	0.942	0.74	0.855	0.911	P
A_73_107379	0	ERAS	0	0.879	0.919	0.921	0.786	0.921	0.88	P
CBX2	0	ERBB3	0	0.983	0.982	0.986	0.667	0.952	0.983	P
C2orf44	0	ERCC3	1	0.924	0.782	0.97	0.729	0.979	0.757	P
A_73_115755	0	ESCO2	0	0.991	0.989	0.989	0.817	0.966	0.977	P
A_73_117049	0	ESCO2	0	0.986	0.995	0.986	0.722	0.907	0.989	P
AVP	0	ESPN	0	0.962	0.858	0.933	0.741	0.949	0.788	P
A_73_121217	0	ESPN	0	0.981	0.886	0.952	0.789	0.98	0.97	P
CCR10	0	ESPN	0	0.946	0.916	0.887	0.819	0.976	0.961	P
DENND1A	0	ESPN	0	0.945	0.928	0.91	0.782	0.985	0.961	P
DHX15	0	ESPN	0	0.974	0.972	0.978	0.83	0.98	0.948	P
DOK2	0	ESPN	0	0.939	0.938	0.911	0.799	0.96	0.962	P
BRP44	0	ESRRA	1	0.928	0.951	0.962	0.728	0.921	0.933	P
A_73_105650	0	ETFA	0	0.957	0.968	0.929	0.799	0.873	0.951	P
AVPR1A	0	ETS1	1	0.951	0.968	0.925	0.737	0.919	0.914	P
A_73_108642	0	ETS1	1	0.969	0.962	0.962	0.789	0.921	0.912	P
ELTD1	0	ETS1	1	0.941	0.909	0.925	0.858	0.874	0.874	P
CNRIP1	0	ETS2	1	-0.956	-0.951	-0.911	-0.824	-0.961	-0.856	N
ADAMTS19	0	ETV2	1	0.886	0.838	0.912	0.71	0.932	0.787	P
CALR	1	ETV3	1	0.988	0.917	0.922	0.907	0.835	0.823	P
CEP78	0	ETV3	1	0.948	0.955	0.944	0.742	0.874	0.816	P
CMTM6	0	ETV3	1	0.977	0.935	0.935	0.842	0.825	0.957	P
ADAMTS7	0	EVL	0	0.99	0.961	0.992	0.779	0.977	0.924	P
A_73_101797	0	EXOC4	0	0.931	0.86	0.887	0.779	0.866	0.888	P
ASXL1	0	EZH2	1	0.958	0.955	0.916	0.707	0.909	0.822	P
CUGBP2	0	EZH2	1	0.93	0.973	0.891	0.739	0.965	0.948	P
A_73_116968	0	F2	0	0.933	0.891	0.835	0.744	0.902	0.879	P
A_73_102474	0	F2R	0	0.968	0.909	0.89	0.791	0.972	0.862	P
ATP1A1	0	F3	0	0.881	0.889	0.802	0.697	0.853	0.878	P
DDX5	1	F3	0	0.917	0.845	0.801	0.759	0.9	0.882	P
BAHD1	0	FAAH	0	0.927	0.932	0.845	0.789	0.881	0.793	P
CIDEC	0	FABP4	0	0.96	0.983	0.973	0.986	0.913	0.967	P
A_73_105603	0	FABP7	0	0.932	0.97	0.898	0.83	0.91	0.938	P
CDH24	0	FABP7	0	0.986	0.98	0.977	0.689	0.958	0.97	P
A_73_117003	0	FADS2	0	0.909	0.962	0.977	0.744	0.903	0.926	P
COLEC12	0	FADS2	0	0.89	0.92	0.953	0.815	0.945	0.866	P
CTNNB1	1	FADS2	0	0.898	0.965	0.933	0.788	0.895	0.91	P
A_73_120653	0	FAHD1	0	0.968	0.983	0.954	0.848	0.911	0.969	P
ELAVL3	0	FAIM2	0	0.96	0.875	0.959	0.693	0.949	0.917	P
COX7A2	0	FAM102A	0	0.955	0.924	0.914	0.679	0.932	0.919	P
ABLIM2	0	FAM108C1	0	0.935	0.973	0.881	0.763	0.921	0.839	P
A_73_102877	0	FAM108C1	0	0.934	0.974	0.918	0.83	0.868	0.923	P
A_73_117820	0	FAM108C1	0	0.961	0.969	0.943	0.911	0.932	0.878	P
A_73_100667	0	FAM110A	0	0.978	0.954	0.936	0.682	0.929	0.964	P
COX7A2	0	FAM110A	0	0.96	0.968	0.942	0.843	0.864	0.952	P
DSE	0	FAM110A	0	0.961	0.972	0.97	0.694	0.881	0.921	P
A_73_112337	0	FAM120B	0	0.959	0.961	0.945	0.695	0.975	0.946	P
ARHGAP26	0	FAM123B	0	0.904	0.882	0.949	0.77	0.883	0.765	P
ARL6IP6	0	FAM123B	0	0.955	0.942	0.975	0.85	0.909	0.804	P
A_73_116345	0	FAM123B	0	0.977	0.967	0.996	0.871	0.891	0.888	P
A_73_117240	0	FAM123B	0	0.978	0.96	0.987	0.791	0.966	0.959	P
EFCAB7	0	FAM123B	0	0.971	0.963	0.995	0.727	0.947	0.868	P
CDH5	0	FAM163A	0	0.967	0.908	0.931	0.67	0.861	0.773	P
A_73_110137	0	FAM169A	0	-0.973	-0.98	-0.982	-0.712	0.909	-0.85	N
A_73_113224	0	FAM169A	0	-0.931	-0.978	-0.933	-0.843	0.83	-0.816	N
CRISPLD1	0	FAM169A	0	0.957	0.921	0.968	-0.839	0.855	0.93	P
DZIP3	0	FAM169A	0	0.935	0.975	0.941	0.8	-0.941	0.926	P
A_73_110528	0	FAM173A	0	0.908	0.934	0.985	0.906	0.909	0.898	P
A_73_110932	0	FAM173A	0	0.853	0.926	0.964	0.749	0.835	0.885	P
CCDC17	0	FAM173A	0	0.816	0.861	0.983	0.778	0.929	0.792	P
CHAF1A	1	FAM173A	0	0.884	0.837	0.98	0.734	0.971	0.72	P
EFCAB7	0	FAM173A	0	0.872	0.857	0.983	0.742	0.902	0.742	P
A_73_104899	0	FAM174B	0	0.996	0.971	0.983	0.879	0.919	0.947	P
BAT2D1	0	FAM44A	0	0.992	0.974	0.984	0.835	0.917	0.927	P
EP400	1	FAM44A	0	0.926	0.967	0.921	0.922	0.882	0.94	P
COL12A1	0	FAM46A	0	0.978	0.964	0.956	0.726	0.936	0.944	P
COL16A1	0	FAM46A	0	0.982	0.982	0.987	0.746	0.929	0.903	P
DKFZP586H2123	0	FAM46A	0	0.964	0.982	0.959	0.635	0.99	0.885	P
EBF3	0	FAM59A	0	0.968	0.977	0.98	0.846	-0.933	0.958	P
A_73_110198	0	FAM76B	0	0.789	0.903	0.902	0.748	0.878	0.869	P
A_73_111747	0	FAM76B	0	0.908	0.944	0.953	0.791	0.92	0.821	P
C5orf36	0	FAM76B	0	0.957	0.93	0.989	0.642	0.908	0.83	P
EPM2AIP1	0	FAM76B	0	0.95	0.974	0.968	0.79	0.888	0.901	P
A_73_108510	0	FAM80B	0	0.986	0.99	0.977	0.812	0.831	0.978	P
A_73_103741	0	FANCD2	0	-0.977	-0.937	-0.952	-0.684	-0.921	-0.94	N
A_73_110528	0	FANCD2	0	0.982	0.977	0.989	0.849	0.943	0.959	P
CORO2A	0	FANCD2	0	0.946	0.86	0.883	0.808	0.976	0.841	P
ELF3	1	FANCD2	0	-0.922	-0.959	-0.954	-0.824	-0.936	-0.861	N
A_73_121134	0	FANCI	0	0.958	0.984	0.983	0.727	0.949	0.93	P
A_73_112340	0	FANCL	0	0.963	0.961	0.96	0.746	0.964	0.931	P
ANTXR1	0	FAP	0	0.981	0.994	0.994	0.751	0.957	0.981	P
CPE	0	FAP	0	0.987	0.991	0.993	0.836	0.924	0.967	P
CRISPLD1	0	FAP	0	0.993	0.998	0.992	0.732	0.964	0.993	P
A_73_106081	0	FAR2	0	0.97	0.978	0.976	0.743	0.908	0.903	P
FAM33A	0	FARP1	0	0.985	0.925	0.983	0.746	0.923	0.93	P
BAZ2A	1	FARP2	0	0.76	0.851	0.907	0.689	0.917	0.685	P
CHKB	0	FARP2	0	0.852	0.853	0.921	0.738	0.869	0.819	P
COL28A1	0	FASTK	0	0.92	0.761	0.881	0.791	0.815	0.691	P
ADAM12	0	FAT	0	0.983	0.983	0.977	0.757	0.956	0.964	P
A_73_100143	0	FAT	0	0.934	0.965	0.956	0.752	0.816	0.892	P
A_73_101009	0	FAT	0	0.987	0.989	0.995	0.809	0.945	0.978	P
A_73_104979	0	FAT	0	0.994	0.991	0.988	0.864	0.962	0.989	P
A_73_106180	0	FAT	0	0.985	0.958	0.994	0.917	0.967	0.95	P
A_73_119650	0	FAT	0	0.967	0.961	0.973	0.748	0.948	0.959	P
CNIH	0	FAT	0	0.996	0.994	0.997	0.788	0.87	0.987	P
CNN3	0	FAT	0	0.993	0.985	0.996	0.825	0.973	0.984	P
COL5A2	0	FAT	0	0.993	0.997	0.992	0.879	0.945	0.975	P
CPE	0	FAT	0	0.996	0.988	0.991	0.878	0.947	0.988	P
CREB3L2	1	FAT	0	0.981	0.991	0.989	0.844	0.896	0.98	P
DSEL	0	FAT	0	0.991	0.991	0.981	0.849	0.936	0.981	P
ADFP	0	FBLN1	0	0.881	0.873	0.948	0.843	0.864	0.759	P
APLP2	0	FBLN1	0	0.972	0.965	0.947	0.888	0.85	0.95	P
CRABP2	0	FBLN1	0	0.967	0.967	0.987	0.716	0.881	0.902	P
ANXA5	0	FBN1	0	0.931	0.943	0.972	0.834	0.908	0.882	P
C20orf103	0	FBN2	0	0.933	0.951	0.95	0.925	0.949	0.91	P
APBA2	0	FBN3	0	0.916	0.964	0.892	0.735	0.942	0.919	P
CASC5	0	FBN3	0	0.955	0.989	0.959	0.722	0.889	0.953	P
COL9A2	0	FBN3	0	0.914	0.956	0.898	0.764	0.946	0.918	P
A_73_101002	0	FBXL10	1	0.898	0.818	0.919	0.71	0.83	0.849	P
A_73_117240	0	FBXL10	1	0.958	0.88	0.97	0.892	0.876	0.891	P
C21orf34	0	FBXL10	1	0.961	0.905	0.966	0.884	0.953	0.92	P
ART5	0	FBXL4	0	0.969	0.925	0.928	0.788	0.861	0.944	P
ANKRD50	0	FBXL7	0	0.978	0.964	0.984	0.871	0.901	0.955	P
ARMCX1	0	FBXL7	0	0.979	0.973	0.977	0.71	0.899	0.969	P
A_73_102388	0	FBXL7	0	0.962	0.973	0.974	0.81	0.939	0.901	P
A_73_106081	0	FBXL7	0	0.982	0.97	0.99	0.707	0.958	0.975	P
C1QTNF3	0	FBXL7	0	0.973	0.97	0.963	0.683	0.956	0.953	P
C20orf117	0	FBXL7	0	0.981	0.974	0.987	0.813	0.977	0.974	P
A_73_110142	0	FBXO2	0	0.979	0.926	0.969	0.822	0.949	0.907	P
A_73_114201	0	FBXO2	0	0.911	0.878	0.859	0.763	0.828	0.827	P
BIK	0	FBXO2	0	0.938	0.949	0.897	0.785	0.93	0.903	P
ELF4	1	FBXO2	0	0.961	0.938	0.965	0.656	0.916	0.925	P
CER1	0	FBXO31	0	-0.977	-0.971	-0.962	0.789	0.873	-0.958	N
C4H7ORF11	0	FBXO32	0	0.913	0.978	0.951	0.742	0.861	0.871	P
ARL6IP6	0	FBXO38	0	0.913	0.883	0.966	0.909	0.927	0.799	P
C6orf192	0	FBXO38	0	0.911	0.944	0.966	0.7	0.894	0.835	P
A_73_110467	0	FBXO5	0	0.979	0.951	0.978	0.609	0.937	0.964	P
A_73_119344	0	FBXO5	0	0.964	0.943	0.967	0.711	0.912	0.951	P
CDC2	0	FBXO5	0	0.988	0.985	0.996	0.689	0.919	0.986	P
CDC25A	0	FBXO5	0	0.964	0.963	0.974	0.759	0.91	0.962	P
CDKN3	0	FBXO5	0	0.971	0.96	0.964	0.682	0.947	0.962	P
CENPK	0	FBXO5	0	0.985	0.967	0.99	0.694	0.898	0.972	P
CHEK1	0	FBXO5	0	0.973	0.968	0.987	0.738	0.973	0.971	P
DLGAP5	0	FBXO5	0	0.975	0.966	0.98	0.7	0.897	0.969	P
A_73_110528	0	FBXW12	0	0.961	0.936	0.954	0.716	0.868	0.897	P
CHD1L	1	FBXW12	0	0.911	0.973	0.974	0.751	0.922	0.885	P
CCL26	0	FCGR2B	0	0.964	0.939	0.846	0.683	0.899	0.914	P
A_73_100520	0	FECH	0	0.908	0.885	0.894	0.739	0.885	0.886	P
ECRG4	0	FEZ1	0	0.976	0.98	0.97	0.829	0.984	0.972	P
EFNA5	0	FEZ1	0	0.997	0.987	0.982	0.752	0.94	0.982	P
A_73_109366	0	FGD1	0	0.99	0.984	0.983	0.804	0.857	0.976	P
A_73_110528	0	FGD1	0	0.975	0.93	0.96	0.778	0.973	0.934	P
CHAF1A	1	FGD1	0	0.939	0.949	0.978	0.769	0.932	0.884	P
ARHGAP30	0	FGD2	0	0.879	0.952	0.868	0.807	0.973	0.877	P
C3AR1	0	FGD2	0	0.962	0.95	0.971	0.732	0.994	0.968	P
A_73_102384	0	FGF19	0	0.756	0.952	0.816	0.711	0.972	0.838	P
CALD1	0	FGF2	0	0.98	0.986	0.959	0.903	0.896	0.969	P
EFNA5	0	FGF2	0	0.968	0.943	0.958	0.687	0.889	0.902	P
DAPK2	0	FGF3	0	0.858	0.953	0.975	0.809	0.956	0.862	P
CYP4V2	0	FGF7	0	0.909	0.904	0.945	0.745	0.905	0.764	P
A_73_110819	0	FGFR4	0	0.801	0.872	0.862	0.872	0.939	0.777	P
BCL2L12	0	FGFR4	0	0.929	0.869	0.969	0.742	0.924	0.895	P
BIK	0	FHL2	0	0.885	0.917	0.941	0.754	0.946	0.893	P
FAIM	0	FHOD1	0	-0.964	-0.949	-0.987	0.682	-0.889	-0.797	N
FAM123B	0	FIBIN	0	0.911	0.948	0.95	0.83	0.938	0.883	P
BBX	1	FIGN	0	0.91	0.905	0.94	0.666	0.821	0.777	P
CBX6	1	FIGN	0	0.966	0.959	0.979	0.7	0.871	0.953	P
ABCC10	0	FIZ1	0	0.828	0.859	0.977	0.728	0.978	0.735	P
ARL6IP4	0	FIZ1	0	0.89	0.839	0.872	0.75	0.901	0.859	P
A_73_100163	0	FIZ1	0	0.83	0.859	0.971	0.731	0.892	0.764	P
A_73_108259	0	FIZ1	0	0.874	0.819	0.931	0.701	0.935	0.785	P
A_73_118293	0	FIZ1	0	0.722	0.832	0.958	0.835	0.934	0.788	P
C1orf74	0	FIZ1	0	0.865	0.876	0.959	0.696	0.924	0.762	P
EPB41L4B	0	FIZ1	0	0.893	0.803	0.856	0.685	0.927	0.795	P
ADAM12	0	FKBP10	0	0.987	0.989	0.987	0.789	0.954	0.981	P
AEBP1	0	FKBP10	0	0.995	0.992	0.994	0.809	0.938	0.857	P
ANXA5	0	FKBP10	0	0.918	0.925	0.974	0.783	0.921	0.873	P
A_73_105258	0	FKBP10	0	0.958	0.982	0.967	0.753	0.853	0.931	P
A_73_111559	0	FKBP10	0	0.955	0.954	0.969	0.826	0.988	0.952	P
BGN	0	FKBP10	0	0.954	0.958	0.973	0.783	0.937	0.939	P
DSEL	0	FKBP10	0	0.977	0.983	0.974	0.718	0.991	0.975	P
COL16A1	0	FKBP11	0	0.976	0.971	0.941	0.854	0.946	0.967	P
DKK3	0	FKBP11	0	0.949	0.973	0.945	0.748	0.887	0.942	P
DSE	0	FKBP11	0	0.939	0.945	0.924	0.794	0.962	0.917	P
CEBPD	1	FKBP5	0	0.81	0.805	0.89	0.974	0.839	0.871	P
A_73_100340	0	FKBP7	0	0.966	0.967	0.961	0.76	0.97	0.944	P
CD276	0	FKBP7	0	0.988	0.983	0.988	0.66	0.935	0.971	P
CERCAM	0	FKBP7	0	0.945	0.986	0.942	0.756	0.948	0.962	P
COL16A1	0	FKBP7	0	0.99	0.991	0.981	0.741	0.946	0.978	P
DSE	0	FKBP7	0	0.967	0.977	0.967	0.749	0.963	0.938	P
FKBP10	0	FKBP7	0	0.987	0.98	0.987	0.774	0.925	0.979	P
AKAP13	0	FKBP9L	0	0.906	0.952	0.934	0.813	0.866	0.908	P
CDC42BPG	0	FKBP9L	0	0.987	0.991	0.984	0.866	0.829	0.986	P
COL27A1	0	FKBP9L	0	0.997	0.988	0.99	0.766	0.795	0.987	P
ELK3	1	FLI1	1	0.984	0.956	0.955	0.781	0.902	0.917	P
BAG3	0	FLII	1	0.922	0.946	0.988	0.823	0.885	0.941	P
E4F1	1	FLJ10404	0	0.959	0.985	0.926	0.856	0.974	0.915	P
AP4B1	0	FLJ14213	0	0.939	0.755	0.893	0.894	0.954	0.787	P
A_73_102422	0	FLJ35773	0	0.964	0.874	0.945	0.695	0.926	0.772	P
CXXC5	0	FLJ36070	0	0.951	0.931	0.907	0.788	0.927	0.93	P
AP4B1	0	FLJ40113	0	0.937	0.878	0.937	0.752	0.936	0.724	P
APOE	0	FLJ43080	0	0.839	0.964	0.96	0.829	0.886	0.885	P
ARPC5	0	FLJ43080	0	0.947	0.892	0.952	0.71	0.944	0.896	P
BAG3	0	FLNC	0	0.91	0.889	0.932	0.813	0.923	0.841	P
CRYAB	0	FLNC	0	0.924	0.892	0.964	0.781	0.927	0.854	P
FLII	1	FLNC	0	0.896	0.968	0.9	0.787	0.92	0.846	P
AHCYL1	0	FLVCR1	0	0.949	0.917	0.891	0.778	0.947	0.91	P
DNAJB6	0	FLVCR1	0	0.96	0.981	0.92	0.762	0.89	0.961	P
AEBP1	0	FMOD	0	0.931	0.968	0.995	0.827	0.988	0.955	P
A_73_110381	0	FMOD	0	0.946	0.97	0.948	0.92	0.952	0.949	P
CILP2	0	FMOD	0	0.986	0.974	0.988	0.881	0.989	0.977	P
ABI3BP	0	FN1	0	0.928	0.936	0.951	0.809	0.916	0.882	P
ADAM12	0	FN1	0	0.915	0.932	0.979	0.778	0.916	0.916	P
C20orf111	0	FN1	0	-0.972	-0.938	-0.977	-0.656	-0.894	-0.86	N
CMTM3	0	FN1	0	0.968	0.955	0.988	0.778	0.881	0.912	P
CNTN1	0	FN1	0	0.983	0.916	0.949	0.74	0.95	0.911	P
CTHRC1	0	FN1	0	0.958	0.933	0.993	0.741	0.965	0.901	P
ECM2	0	FN1	0	0.937	0.947	0.928	0.819	0.893	0.86	P
CHIC1	0	FN3KRP	0	0.958	0.972	0.98	0.737	0.883	0.962	P
DLG3	0	FN3KRP	0	0.959	0.992	0.974	0.878	0.874	0.942	P
BEX5	0	FNBP1	0	0.96	0.942	0.994	0.692	0.904	0.89	P
EPB41L3	0	FNBP1	0	0.953	0.944	0.967	0.708	0.89	0.868	P
FLJ43080	0	FNBP1	0	0.908	0.948	0.969	0.721	0.887	0.868	P
AEBP1	0	FNDC1	0	0.986	0.991	0.991	0.772	0.963	0.957	P
A_73_116773	0	FNDC1	0	0.967	0.989	0.972	0.782	0.913	0.897	P
CERCAM	0	FNDC1	0	0.911	0.967	0.931	0.906	0.924	0.911	P
COL11A1	0	FNDC1	0	0.97	0.991	0.966	0.804	0.981	0.978	P
COL12A1	0	FNDC1	0	0.965	0.985	0.952	0.866	0.977	0.965	P
COL16A1	0	FNDC1	0	0.981	0.985	0.988	0.787	0.948	0.969	P
COL1A2	0	FNDC1	0	0.985	0.984	0.979	0.971	0.929	0.951	P
CPE	0	FNDC1	0	0.978	0.991	0.984	0.848	0.941	0.95	P
DKFZP586H2123	0	FNDC1	0	0.979	0.981	0.991	0.873	0.972	0.96	P
DSE	0	FNDC1	0	0.984	0.984	0.974	0.831	0.951	0.97	P
FAM46A	0	FNDC1	0	0.983	0.973	0.953	0.746	0.954	0.926	P
FAP	0	FNDC1	0	0.985	0.984	0.979	0.896	0.916	0.965	P
ADAMTS4	0	FNDC3B	0	0.966	0.955	0.947	0.688	0.949	0.941	P
CREB5	1	FNDC3B	0	0.984	0.974	0.966	0.822	0.792	0.969	P
FGD1	0	FNDC4	0	0.986	0.972	0.977	0.863	0.899	0.966	P
C8H9orf91	0	FNDC5	0	0.973	0.892	0.945	0.744	0.919	0.876	P
CCDC102A	0	FNDC5	0	0.974	0.917	0.984	0.818	0.986	0.943	P
A_73_111957	0	FOLH1	0	0.886	0.851	0.977	0.675	0.908	0.838	P
C1orf133	0	FOLH1	0	0.867	0.864	0.899	0.779	0.914	0.854	P
CD44	0	FOLH1	0	0.852	0.88	0.989	0.683	0.971	0.815	P
APOE	0	FOLR2	0	0.948	0.813	0.893	0.884	0.878	0.855	P
A_73_118762	0	FOLR2	0	0.953	0.963	0.991	0.756	0.879	0.827	P
A_73_120175	0	FOLR2	0	0.923	0.917	0.89	0.698	0.983	0.889	P
ECM2	0	FOLR2	0	0.971	0.968	0.98	0.711	0.971	0.95	P
AXUD1	0	FOS	1	0.828	0.945	0.899	0.812	0.954	0.826	P
CEBPD	1	FOSL2	1	0.876	0.825	0.994	0.863	0.822	0.828	P
A_73_115735	0	FOXC2	1	0.812	0.913	0.936	0.728	0.944	0.796	P
CNFN	0	FOXC2	1	0.721	0.865	0.877	0.819	0.92	0.83	P
ETV3	1	FOXD1	1	0.98	0.959	0.979	0.841	0.893	0.752	P
ANLN	0	FOXM1	1	0.934	0.988	0.991	0.753	0.945	0.961	P
A_73_119344	0	FOXM1	1	0.988	0.99	0.998	0.843	0.985	0.981	P
CCNA2	0	FOXM1	1	0.99	0.969	0.991	0.773	0.979	0.976	P
CCNB1	0	FOXM1	1	0.987	0.989	0.993	0.827	0.966	0.985	P
CCNB2	0	FOXM1	1	0.993	0.993	0.999	0.895	0.977	0.991	P
CCNF	0	FOXM1	1	0.99	0.99	0.998	0.841	0.957	0.972	P
CDC20	0	FOXM1	1	0.996	0.994	0.996	0.949	0.971	0.995	P
CDCA2	0	FOXM1	1	0.987	0.986	0.991	0.814	0.971	0.985	P
CDCA3	0	FOXM1	1	0.995	0.991	0.998	0.918	0.986	0.993	P
CDKN3	0	FOXM1	1	0.994	0.986	0.999	0.805	0.876	0.977	P
CENPE	0	FOXM1	1	0.987	0.985	0.987	0.839	0.944	0.976	P
DLGAP5	0	FOXM1	1	0.988	0.992	0.997	0.892	0.968	0.984	P
E2F2	1	FOXM1	1	0.987	0.987	0.995	0.812	0.945	0.983	P
E2F8	0	FOXM1	1	0.985	0.98	0.991	0.766	0.914	0.975	P
A_73_120696	0	FOXO1	1	0.848	0.76	0.944	0.781	0.838	0.871	P
FBXL20	0	FOXP1	1	0.94	0.842	0.834	0.756	0.872	0.855	P
C1QTNF3	0	FSCN1	0	0.945	0.984	0.971	0.684	0.973	0.957	P
CDT1	0	FSCN1	0	0.989	0.985	0.996	0.773	0.956	0.984	P
ANXA5	0	FSTL1	1	0.92	0.89	0.97	0.893	0.93	0.875	P
ARHGEF17	0	FSTL1	1	0.988	0.988	0.987	0.748	0.971	0.958	P
A_73_101009	0	FSTL1	1	0.986	0.993	0.986	0.903	0.928	0.984	P
A_73_105258	0	FSTL1	1	0.962	0.983	0.968	0.888	0.908	0.945	P
A_73_111559	0	FSTL1	1	0.969	0.976	0.979	0.92	0.946	0.969	P
A_73_119650	0	FSTL1	1	0.97	0.967	0.956	0.89	0.963	0.962	P
CNIH	0	FSTL1	1	0.984	0.99	0.993	0.769	0.936	0.97	P
COL16A1	0	FSTL1	1	0.991	0.996	0.996	0.905	0.887	0.977	P
COL1A2	0	FSTL1	1	0.976	0.976	0.984	0.833	0.947	0.936	P
COL5A2	0	FSTL1	1	0.994	0.998	0.994	0.951	0.896	0.98	P
CPE	0	FSTL1	1	0.985	0.989	0.984	0.82	0.952	0.983	P
DKFZP586H2123	0	FSTL1	1	0.97	0.977	0.993	0.809	0.876	0.953	P
DSE	0	FSTL1	1	0.985	0.995	0.985	0.966	0.965	0.952	P
DSEL	0	FSTL1	1	0.989	0.991	0.98	0.923	0.982	0.978	P
FAT	0	FSTL1	1	0.989	0.997	0.989	0.907	0.913	0.985	P
FKBP7	0	FSTL1	1	0.989	0.989	0.989	0.753	0.96	0.985	P
FNDC1	0	FSTL1	1	0.996	0.987	0.987	0.897	0.901	0.96	P
COL1A1	0	FUT4	0	0.941	0.944	0.963	0.793	0.925	0.85	P
CREB3L2	1	FUT4	0	0.992	0.986	0.986	0.796	0.902	0.98	P
CSDC2	0	FUT4	0	0.935	0.959	0.962	0.825	0.927	0.904	P
EPHB2	0	FUT4	0	0.974	0.968	0.983	0.795	0.966	0.919	P
FAT	0	FUT4	0	0.986	0.985	0.993	0.876	0.902	0.976	P
A_73_110678	0	FZD10	0	0.951	0.927	0.865	0.668	0.953	0.9	P
CLIP2	0	FZD2	0	0.992	0.984	0.987	0.684	-0.903	0.853	P
CLIC1	0	FZD8	0	0.93	0.979	0.908	0.721	0.91	0.932	P
ATOH8	1	GABARAPL1	0	0.932	0.909	0.98	0.785	0.828	0.932	P
C5orf42	0	GABBR1	0	0.963	0.932	0.922	0.818	0.957	0.934	P
ACACB	0	GADD45G	0	0.949	0.874	0.979	0.704	0.904	0.915	P
A_73_111926	0	GAL	0	0.904	0.721	0.825	0.699	0.842	0.815	P
CACNA1B	0	GAL	0	0.904	0.793	0.952	0.798	0.921	0.822	P
FLOT2	0	GAL3ST3	0	-0.94	-0.975	-0.974	0.777	0.954	-0.916	N
A_73_116348	0	GALC	0	0.875	0.838	0.982	0.707	0.918	0.773	P
ARHGAP26	0	GALK1	0	0.884	0.889	0.949	0.811	0.908	0.889	P
ARL6IP6	0	GALK1	0	0.916	0.918	0.965	0.876	0.982	0.901	P
A_73_117858	0	GALK1	0	0.854	0.832	0.838	0.788	0.958	0.831	P
COMMD9	0	GALK1	0	0.855	0.851	0.946	0.798	0.94	0.805	P
CUGBP2	0	GALK1	0	0.866	0.905	0.98	0.876	0.942	0.833	P
A_73_114812	0	GALNAC4S-6ST	0	0.865	0.864	0.954	0.767	0.914	0.819	P
CD93	0	GALNAC4S-6ST	0	0.932	0.956	0.931	0.82	0.985	0.895	P
A_73_100747	0	GALNTL1	0	0.944	0.899	0.951	0.89	0.952	0.893	P
A_73_110370	0	GALNTL1	0	0.944	0.904	0.962	0.805	0.864	0.92	P
A_73_118345	0	GALNTL1	0	0.953	0.937	0.971	0.858	0.871	0.856	P
A_73_118813	0	GALNTL1	0	0.939	0.876	0.949	0.788	0.84	0.871	P
FLJ14213	0	GALNTL1	0	0.94	0.844	0.976	0.84	0.915	0.894	P
CEBPD	1	GALNTL2	0	0.928	0.868	0.988	0.755	0.929	0.938	P
CSRP2BP	0	GALNTL2	0	0.932	0.979	0.988	0.798	0.892	0.965	P
FBXL22	0	GALNTL2	0	-0.77	-0.827	-0.916	-0.705	-0.839	-0.736	N
ACTN3	0	GAPDH	0	0.978	0.963	0.941	0.92	0.985	0.969	P
A_73_100878	0	GAPDH	0	0.995	0.993	0.995	0.853	0.988	0.99	P
A_73_103741	0	GAPDH	0	0.985	0.992	0.988	0.77	0.982	0.914	P
A_73_116964	0	GAPDH	0	0.943	0.96	0.92	0.715	0.936	0.946	P
BGLAP	0	GAPDH	0	0.965	0.978	0.994	0.925	0.986	0.97	P
C20orf194	0	GAPDH	0	0.987	0.982	0.976	0.842	0.946	0.977	P
CMTM4	0	GAPDH	0	0.975	0.951	0.935	0.933	0.96	0.965	P
DHDH	0	GAPDH	0	0.933	0.934	0.949	0.797	0.979	0.908	P
ELF3	1	GAPDH	0	0.911	0.947	0.951	0.771	0.948	0.91	P
AMIGO3	0	GAS2L1	0	0.988	0.963	0.987	0.931	0.918	0.96	P
CALD1	0	GAS2L1	0	0.964	0.922	0.938	0.749	0.933	0.858	P
CSRP1	1	GAS2L1	0	0.923	0.984	0.955	0.84	0.925	0.889	P
EFS	0	GAS2L1	0	0.956	0.932	0.971	0.759	0.917	0.904	P
ADAMTS16	0	GATA6	1	0.902	0.919	0.807	0.718	0.936	0.836	P
A_73_107227	0	GBAS	0	-0.959	-0.955	-0.952	0.778	0.824	-0.912	N
EIF4A1	0	GBGT1	0	0.898	0.837	0.788	0.864	0.924	0.844	P
A_73_114263	0	GCA	0	0.939	0.89	0.978	0.882	0.879	0.915	P
A_73_116422	0	GCHFR	0	0.954	0.927	0.992	-0.747	0.896	0.926	P
CDIPT	0	GCHFR	0	0.942	0.952	0.945	0.784	0.942	0.937	P
CXCR6	0	GDA	0	0.929	0.929	0.855	0.598	0.903	0.937	P
CCDC8	0	GDF1	0	0.972	0.915	0.973	0.872	0.901	0.865	P
ARHGEF2	0	GEFT	0	0.969	0.995	0.966	0.75	0.864	0.953	P
FBXL7	0	GEFT	0	0.932	0.974	0.912	0.92	0.917	0.943	P
A_73_103956	0	GEM	0	0.972	0.938	0.972	0.879	0.926	0.789	P
CALD1	0	GEM	0	0.986	0.908	0.988	0.853	0.909	0.802	P
CD276	0	GEM	0	0.974	0.933	0.982	0.942	0.95	0.923	P
COL16A1	0	GEM	0	0.969	0.871	0.988	0.748	0.91	0.889	P
DSE	0	GEM	0	0.951	0.892	0.984	0.789	0.91	0.86	P
DSEL	0	GEM	0	0.97	0.871	0.966	0.723	0.922	0.913	P
FKBP7	0	GEM	0	0.962	0.884	0.988	0.685	0.954	0.92	P
GAS2L1	0	GEM	0	0.967	0.934	0.944	0.864	0.904	0.933	P
FOXI1	1	GFI1B	1	0.925	0.812	0.898	0.782	0.998	0.89	P
FZD5	0	GFPT2	0	0.868	0.721	0.69	0.673	0.9	0.79	P
A_73_102592	0	GHDC	0	0.876	0.863	0.937	0.806	0.849	0.85	P
A_73_104252	0	GIMAP6	0	0.813	0.917	0.808	0.813	0.833	0.92	P
A_73_111087	0	GIMAP6	0	0.89	0.932	0.893	0.844	0.898	0.912	P
A_73_116074	0	GIMAP6	0	0.894	0.826	0.761	0.918	0.858	0.849	P
CD3G	0	GIMAP6	0	0.838	0.894	0.832	0.849	0.982	0.887	P
A_73_111087	0	GIMAP7	0	0.995	0.988	0.971	0.945	0.983	0.992	P
CD3G	0	GIMAP7	0	0.985	0.972	0.954	0.79	0.895	0.983	P
GIMAP6	0	GIMAP7	0	0.875	0.903	0.815	0.793	0.869	0.897	P
BRCA2	1	GINS1	0	0.99	0.988	0.978	0.712	0.936	0.975	P
CCNF	0	GINS1	0	0.981	0.992	0.974	0.758	0.921	0.984	P
CDCA7	0	GINS1	0	0.974	0.982	0.96	0.735	0.828	0.975	P
ESCO2	0	GINS1	0	0.993	0.982	0.989	0.655	0.814	0.983	P
FLNC	0	GIPC2	0	0.96	0.953	0.926	0.808	0.859	0.868	P
ARL4C	0	GJA1	0	0.973	0.989	0.981	0.677	0.978	0.975	P
A_73_101009	0	GJC1	0	0.981	0.984	0.959	0.953	0.943	0.971	P
A_73_101337	0	GJC1	0	0.982	0.989	0.981	0.721	0.83	0.976	P
CALD1	0	GJC1	0	0.98	0.976	0.965	0.669	0.891	0.875	P
COL5A1	0	GJC1	0	0.984	0.981	0.959	0.865	0.898	0.979	P
CTNNA1	1	GJC1	0	0.945	0.974	0.947	0.824	0.92	0.945	P
DEGS1	0	GJC1	0	0.974	0.95	0.944	0.732	0.88	0.953	P
DPY19L3	0	GJC1	0	0.987	0.994	0.988	0.832	0.989	0.983	P
A_73_113359	0	GK2	0	0.913	0.956	0.955	0.845	0.871	0.875	P
C6orf106	0	GKAP1	0	0.984	0.961	0.903	0.827	0.971	0.949	P
DVL1	0	GKAP1	0	0.991	0.97	0.927	0.89	0.903	0.98	P
BCAS4	0	GLI1	0	0.99	0.985	0.985	0.662	0.992	0.98	P
A_73_116616	0	GLI2	1	0.967	0.979	0.946	0.819	0.917	0.971	P
ACTA2	0	GLIPR2	0	0.942	0.948	0.937	0.82	0.958	0.926	P
AMIGO3	0	GLIPR2	0	0.987	0.97	0.966	0.78	0.985	0.976	P
A_73_106180	0	GLIPR2	0	0.992	0.936	0.957	0.906	0.972	0.919	P
CLIC1	0	GLIPR2	0	0.981	0.971	0.959	0.801	0.929	0.968	P
CREB5	1	GLIPR2	0	0.986	0.98	0.983	0.883	0.914	0.967	P
CSDC2	0	GLIPR2	0	0.955	0.986	0.949	0.889	0.92	0.961	P
CSRP2	1	GLIPR2	0	0.948	0.99	0.921	0.753	0.93	0.959	P
FKBP10	0	GLIS2	0	0.989	0.979	0.98	0.719	0.979	0.912	P
A_73_114744	0	GLO1	0	0.955	0.986	0.94	0.711	0.948	0.951	P
A_73_120653	0	GLO1	0	0.914	0.977	0.941	0.78	0.855	0.948	P
GAPDH	0	GLO1	0	0.915	0.979	0.931	0.767	0.928	0.939	P
A_73_121252	0	GLRB	0	0.95	0.982	0.954	0.797	0.862	0.867	P
FLRT3	0	GLRB	0	0.991	0.993	0.982	0.77	0.967	0.983	P
A_73_104238	0	GLS2	0	0.944	0.957	0.955	0.688	0.916	0.931	P
FECH	0	GLS2	0	-0.96	-0.903	-0.948	0.646	0.935	-0.816	N
C1QTNF2	0	GLT8D2	0	0.959	0.982	0.983	0.775	0.835	0.956	P
DDEFL1	0	GLT8D2	0	0.97	0.986	0.979	0.703	0.981	0.962	P
DFNB59	0	GLT8D2	0	0.968	0.957	0.964	0.726	0.949	0.951	P
CBX6	1	GLT8D4	0	0.972	0.99	0.981	0.797	0.812	0.976	P
CEBPD	1	GLUL	0	0.88	0.835	0.969	0.876	0.854	0.906	P
FOXO3	1	GLUL	0	0.842	0.751	0.948	0.731	0.81	0.863	P
A_73_110478	0	GM2A	0	0.949	0.937	0.953	0.814	0.865	0.913	P
BCL2L12	0	GMEB1	1	0.942	0.873	0.966	0.717	0.852	0.869	P
CREBL1	1	GMEB1	1	0.813	0.923	0.879	0.782	0.969	0.774	P
FGFR4	0	GMEB1	1	0.893	0.915	0.944	0.774	0.883	0.896	P
CEP192	0	GMNN	0	0.988	0.973	0.953	0.833	-0.919	0.947	P
GALE	0	GMNN	0	0.98	0.945	0.964	0.773	-0.961	0.914	P
COL16A1	0	GMPPB	0	0.913	0.919	0.927	0.764	0.858	0.909	P
COX7A2	0	GMPPB	0	0.898	0.898	0.97	0.704	0.832	0.879	P
C20orf20	1	GNA12	0	0.923	0.964	0.989	0.711	0.975	0.854	P
C14orf50	0	GNAI1	0	0.962	0.968	0.961	0.806	0.918	0.956	P
ANGPTL2	0	GNAI2	0	0.922	0.953	0.952	0.801	0.901	0.911	P
A_73_102388	0	GNAI2	0	0.935	0.977	0.966	0.843	0.913	0.915	P
A_73_110370	0	GNAI2	0	0.919	0.93	0.98	0.721	0.906	0.901	P
C1QTNF3	0	GNAI2	0	0.93	0.966	0.942	0.748	0.96	0.91	P
C20orf117	0	GNAI2	0	0.903	0.911	0.982	0.81	0.989	0.903	P
CLIC1	0	GNAI2	0	0.906	0.916	0.968	0.844	0.949	0.909	P
EMILIN2	0	GNAI2	0	0.908	0.906	0.993	0.852	0.961	0.888	P
FBN1	0	GNAI2	0	0.918	0.949	0.932	0.9	0.873	0.891	P
GEFT	0	GNAI2	0	0.906	0.939	0.973	0.756	0.918	0.898	P
CDC42SE1	1	GNAI3	0	0.992	0.982	0.981	0.712	0.96	0.921	P
A_73_113782	0	GNAS1	0	0.831	0.897	0.875	0.678	0.841	0.828	P
AGBL5	0	GNAT1	0	0.936	0.937	0.983	0.914	0.926	0.935	P
FBXW12	0	GNAT1	0	0.951	0.923	0.947	0.765	0.936	0.923	P
ARMCX2	0	GNB3	0	0.992	0.991	0.988	0.781	0.947	0.977	P
ANGPTL1	0	GNB4	0	0.967	0.953	0.927	0.666	0.911	0.952	P
ATP8B2	0	GNB4	0	0.958	0.961	0.953	0.808	0.813	0.957	P
A_73_106202	0	GNB4	0	0.966	0.933	0.973	0.837	0.971	0.9	P
CREB3L2	1	GNB4	0	0.977	0.98	0.967	0.705	0.825	0.956	P
DNMBP	0	GNB5	0	0.896	0.895	0.974	0.815	0.883	0.903	P
A_73_111962	0	GNG2	0	0.982	0.977	0.96	0.81	0.842	0.927	P
CDK7	1	GNL3	0	0.932	0.895	0.953	0.845	0.927	0.885	P
C19orf12	0	GNPDA1	0	0.917	0.937	0.982	0.715	0.817	0.913	P
ASB9	0	GOLGA4	0	-0.929	-0.953	-0.931	-0.756	0.885	-0.901	N
A_73_108642	0	GOLPH3L	0	0.977	0.985	0.993	0.921	0.905	0.979	P
A_73_110528	0	GOSR2	0	0.957	0.967	0.961	0.78	0.918	0.866	P
A_73_116345	0	GOSR2	0	0.951	0.943	0.929	0.902	0.947	0.896	P
DLG3	0	GOSR2	0	0.946	0.919	0.913	0.745	0.909	0.799	P
ATP5G1	0	GOT1	0	0.978	0.954	0.925	0.786	0.951	0.942	P
APOO	0	GOT2	0	0.974	0.989	0.974	0.967	0.903	0.975	P
BRP44	0	GOT2	0	0.954	0.994	0.942	0.946	0.911	0.961	P
A_73_103741	0	GPBAR1	0	0.968	0.97	0.946	0.851	0.927	0.944	P
A_73_110137	0	GPBAR1	0	0.98	0.984	0.974	0.889	0.968	0.963	P
A_73_114744	0	GPBAR1	0	0.981	0.991	0.963	0.893	0.919	0.97	P
ANXA9	0	GPC3	0	-0.88	-0.897	-0.946	-0.789	-0.827	-0.879	N
ELF3	1	GPD1	0	0.927	0.93	0.955	0.725	0.907	0.9	P
A_73_103741	0	GPI	0	0.943	0.985	0.962	0.848	0.958	0.904	P
A_73_114744	0	GPI	0	0.98	0.994	0.974	0.9	0.939	0.979	P
A_73_116964	0	GPI	0	0.972	0.973	0.9	0.843	0.963	0.962	P
BGLAP	0	GPI	0	0.968	0.994	0.977	0.801	0.985	0.979	P
CIDEB	0	GPI	0	0.944	0.915	0.984	0.821	0.979	0.906	P
DHDH	0	GPI	0	0.968	0.964	0.924	0.857	0.968	0.951	P
FANCD2	0	GPI	0	-0.933	-0.95	-0.959	-0.829	-0.923	-0.911	N
GAPDH	0	GPI	0	0.953	0.991	0.973	0.849	0.969	0.969	P
GPD1	0	GPI	0	0.969	0.978	0.939	0.771	0.966	0.968	P
CNR1	0	GPM6B	0	0.863	0.898	0.877	0.853	0.923	0.874	P
A_73_101235	0	GPR108	0	0.964	0.901	0.872	0.881	0.958	0.93	P
C11H9ORF9	0	GPR108	0	0.936	0.79	0.853	0.9	0.905	0.87	P
ADRA2B	0	GPR116	0	0.921	0.724	0.919	0.793	0.935	0.894	P
ADCY3	0	GPR124	0	0.938	0.972	0.956	0.942	0.898	0.951	P
ANGPTL1	0	GPR124	0	0.971	0.994	0.953	0.734	0.904	0.946	P
ASPN	0	GPR124	0	0.97	0.996	0.955	0.856	0.914	0.973	P
C20orf117	0	GPR124	0	0.998	0.998	0.997	0.959	0.91	0.997	P
CLIC1	0	GPR124	0	0.991	0.991	0.99	0.844	0.917	0.988	P
CREB3L2	1	GPR124	0	0.986	0.985	0.979	0.916	0.957	0.974	P
CSDC2	0	GPR124	0	0.968	0.968	0.956	0.93	0.902	0.958	P
EMILIN2	0	GPR124	0	0.994	0.996	0.996	0.868	0.87	0.984	P
GEFT	0	GPR124	0	0.96	0.982	0.945	0.775	0.884	0.95	P
GNAI2	0	GPR124	0	0.902	0.906	0.991	0.828	0.909	0.901	P
CREB5	1	GPR153	0	0.981	0.954	0.968	0.758	0.839	0.957	P
CSRP2	1	GPR153	0	0.94	0.976	0.933	0.741	0.867	0.953	P
ATP1B1	0	GPR157	0	0.973	0.912	0.925	0.667	0.873	0.925	P
FAM102A	0	GPR162	0	0.971	0.893	0.938	0.741	0.967	0.899	P
CTTNBP2	0	GPR173	0	0.964	0.981	0.936	0.817	0.855	0.958	P
EWSR1	1	GPR173	0	0.955	0.906	0.894	0.813	-0.888	0.817	P
A_73_117320	0	GPR177	0	0.918	0.837	0.905	0.751	0.859	0.834	P
A_73_121217	0	GPR37L1	0	0.982	0.908	0.944	0.794	0.972	0.951	P
DHX15	0	GPR37L1	0	0.986	0.945	0.94	0.801	0.957	0.974	P
A_73_118813	0	GPR39	0	0.977	0.932	0.943	0.759	0.907	0.951	P
CALHM3	0	GPR62	0	0.885	0.862	0.743	0.881	0.879	0.809	P
AXL	0	GPR64	0	0.87	0.892	0.9	0.613	0.956	0.807	P
A_73_104525	0	GPR64	0	0.831	0.897	0.876	0.779	0.94	0.723	P
COL12A1	0	GPR64	0	0.991	0.982	0.991	0.755	0.995	0.983	P
FAM46A	0	GPR64	0	0.981	0.955	0.926	0.779	0.917	0.917	P
A_73_108850	0	GPR77	0	0.902	0.923	0.898	0.759	0.961	0.921	P
CPNE5	0	GPR98	0	0.94	0.96	0.905	0.719	0.928	0.896	P
AGBL5	0	GPRASP1	0	0.977	0.984	0.986	0.758	0.938	0.931	P
A_73_104598	0	GPRASP1	0	0.909	0.953	0.977	0.82	0.937	0.856	P
A_73_110528	0	GPRASP1	0	0.954	0.952	0.956	0.773	0.958	0.843	P
CHD1L	1	GPRASP1	0	0.911	0.963	0.974	0.846	0.92	0.892	P
CNRIP1	0	GRAMD1B	0	0.957	0.956	0.955	0.635	0.946	0.906	P
A_73_117240	0	GRAMD1C	0	0.968	0.98	0.984	0.758	0.862	0.879	P
CLDN11	0	GRB14	0	0.943	0.836	0.866	0.785	0.811	0.881	P
A_73_109913	0	GRB7	0	0.852	0.933	0.962	0.726	0.843	0.721	P
C11H9orf16	0	GRB7	0	0.818	0.836	0.95	0.851	0.921	0.838	P
CCDC34	0	GRB7	0	0.874	0.895	0.949	0.834	-0.848	0.774	P
A_73_108642	0	GRID1	0	0.957	0.958	0.981	0.9	0.894	0.956	P
A_73_111134	0	GRIN1	0	0.914	0.823	0.915	0.704	0.943	0.875	P
A_73_121217	0	GRIN1	0	0.959	0.861	0.908	0.807	0.953	0.887	P
CEBPA	1	GRIN1	0	0.977	0.977	0.96	0.931	0.989	0.953	P
GPR37L1	0	GRIN1	0	0.973	0.889	0.905	0.886	0.973	0.801	P
C1orf138	0	GRIN2D	0	0.87	0.945	0.824	0.73	0.992	0.802	P
CAPN5	0	GRIP2	0	0.811	0.91	0.854	0.81	0.879	0.824	P
DPAGT1	0	GRLF1	1	0.773	0.728	0.79	0.818	0.864	0.652	P
CYCS	0	GRM2	0	0.841	0.854	0.9	0.678	0.953	0.827	P
A_73_109783	0	GRM6	0	0.954	0.959	0.986	0.807	0.985	0.953	P
A_73_114744	0	GRM6	0	0.936	0.934	0.966	0.937	0.857	0.931	P
CCDC6	0	GRM6	0	0.823	0.867	0.906	0.763	0.951	0.85	P
DLAT	0	GRM6	0	0.892	0.914	0.96	0.751	0.947	0.869	P
CYBB	0	GSDMD	0	0.866	0.92	0.923	0.75	0.937	0.829	P
A_73_107399	0	GSR	0	0.93	0.75	0.886	0.757	0.922	0.804	P
ARL6IP6	0	GSTK1	0	0.937	0.888	0.967	0.757	0.942	0.847	P
ATF5	0	GSTK1	0	0.901	0.976	0.888	0.89	0.96	0.835	P
A_73_104967	0	GSTK1	0	0.898	0.93	0.981	0.709	0.962	0.826	P
A_73_110528	0	GSTK1	0	0.921	0.965	0.953	0.87	0.896	0.731	P
BTLA	0	GSTK1	0	0.867	0.85	0.863	0.802	0.937	0.648	P
C6orf192	0	GSTK1	0	0.901	0.922	0.959	0.79	0.967	0.884	P
C7orf59	0	GSTK1	0	0.799	0.912	0.902	0.813	0.978	0.807	P
EFCAB7	0	GSTK1	0	0.919	0.941	0.987	0.886	0.93	0.824	P
ELA1	0	GSTK1	0	0.841	0.941	0.938	0.69	0.865	0.717	P
FAM123B	0	GSTK1	0	0.913	0.932	0.992	0.686	0.924	0.697	P
C4orf29	0	GTF2E1	1	0.966	0.956	0.977	0.766	0.884	0.938	P
BAT2D1	0	GTF2H1	1	0.944	0.931	0.862	0.831	0.827	0.844	P
FUS	1	GTF2H4	1	0.95	0.95	0.934	0.775	0.974	0.928	P
CIC	1	GTF2I	1	0.967	0.849	0.933	0.818	0.911	0.856	P
FUS	1	GTF2I	1	0.979	0.943	0.974	0.782	0.924	0.947	P
GTF2H4	1	GTF2I	1	0.958	0.939	0.962	0.745	0.843	0.94	P
CDKL1	0	GTF2IRD1	1	0.926	0.876	0.888	0.757	0.855	0.866	P
DKFZP564O0823	0	GTF2IRD1	1	0.95	0.943	0.975	0.672	0.891	0.907	P
DNAJB12	0	GTF3C1	1	-0.925	-0.945	-0.922	0.739	-0.862	-0.864	N
DDX27	0	GTPBP4	0	0.822	0.831	0.951	0.876	0.911	0.871	P
A_73_101100	0	GUCY2C	0	0.951	0.957	0.908	0.707	0.896	0.9	P
C3orf70	0	GULP1	0	0.967	0.974	0.961	0.843	0.876	0.966	P
ALAS1	0	GYG1	0	0.977	0.989	0.902	0.685	0.883	0.959	P
CUTC	0	GYG1	0	0.966	0.966	0.963	0.675	0.941	0.96	P
EZH1	1	GYPC	0	0.723	0.719	0.94	0.77	0.92	0.652	P
BAZ2A	1	GZF1	0	0.841	0.925	0.886	0.89	0.905	0.832	P
A_73_111134	0	H1FX	0	0.9	0.871	0.903	0.742	0.914	0.893	P
A_73_121217	0	H1FX	0	0.965	0.917	0.983	0.741	0.986	0.939	P
CCR10	0	H1FX	0	0.98	0.886	0.966	0.781	0.987	0.916	P
DHX15	0	H1FX	0	0.974	0.85	0.967	0.71	0.99	0.801	P
ESPN	0	H1FX	0	0.98	0.883	0.962	0.8	0.991	0.919	P
APBA3	0	H2AFJ	0	0.949	0.938	0.937	0.863	0.93	0.91	P
BAAT	0	H2AFY	1	0.944	0.948	0.874	0.884	0.926	0.92	P
CRISPLD1	0	H2AFY2	1	0.988	0.974	0.96	0.795	0.921	0.944	P
BMS1	0	H3C1ORF181	0	0.923	0.971	0.878	0.805	0.914	0.905	P
C4orf31	0	H6C4ORF31	0	0.996	0.977	0.988	0.876	0.888	0.966	P
A_73_102591	0	H9C6ORF115	0	0.982	0.99	0.983	0.825	0.921	0.98	P
A_73_119344	0	H9C6ORF115	0	0.973	0.989	0.978	0.81	0.917	0.97	P
CCNA2	0	H9C6ORF115	0	0.964	0.985	0.956	0.803	0.93	0.962	P
CCNB2	0	H9C6ORF115	0	0.964	0.99	0.974	0.748	0.907	0.96	P
CDC25A	0	H9C6ORF115	0	0.989	0.993	0.989	0.898	0.927	0.98	P
CENPE	0	H9C6ORF115	0	0.964	0.982	0.965	0.839	0.927	0.967	P
CEP55	0	H9C6ORF115	0	0.974	0.985	0.968	0.792	0.905	0.967	P
CMTM3	0	H9C6ORF115	0	0.988	0.994	0.987	0.788	0.917	0.989	P
DLGAP5	0	H9C6ORF115	0	0.972	0.99	0.979	0.791	0.911	0.972	P
E2F8	0	H9C6ORF115	0	0.944	0.969	0.961	0.761	0.909	0.95	P
CDR2	0	HAS2	0	0.964	0.975	0.975	0.832	0.879	0.927	P
CNIH	0	HAS2	0	0.962	0.97	0.951	0.897	0.873	0.956	P
COL16A1	0	HAS2	0	0.984	0.984	0.983	0.722	0.857	0.947	P
FSTL1	1	HAS2	0	0.98	0.978	0.97	0.747	0.885	0.957	P
AGBL5	0	HAVCR2	0	0.848	0.916	0.985	0.709	0.988	0.799	P
ALPK1	0	HAVCR2	0	0.877	0.894	0.929	0.781	0.879	0.858	P
A_73_110528	0	HAVCR2	0	0.945	0.907	0.965	0.765	0.897	0.803	P
CHD1L	1	HAVCR2	0	0.877	0.877	0.989	0.757	0.989	0.9	P
ELA1	0	HAVCR2	0	0.905	0.935	0.952	0.726	0.93	0.839	P
GPRASP1	0	HAVCR2	0	0.905	0.939	0.972	0.797	0.888	0.894	P
A_73_117344	0	HBB	0	0.974	0.968	0.991	0.998	0.998	0.976	P
DYRK3	0	HBB	0	0.938	0.855	0.937	0.73	0.856	0.866	P
C12orf26	0	HBE4	0	0.943	0.898	0.948	0.774	0.971	0.867	P
DLGAP3	0	HBE4	0	0.982	0.913	0.871	0.755	0.915	0.931	P
AKR1B10	0	HCG18	0	0.931	0.959	0.963	0.792	0.909	0.932	P
A_73_109406	0	HCG18	0	0.963	0.952	0.912	0.829	0.902	0.947	P
A_73_110142	0	HDAC1	1	0.944	0.958	0.943	0.849	0.91	0.887	P
BCL2L12	0	HDAC1	1	0.908	0.848	0.968	0.674	0.926	0.827	P
DLGAP3	0	HDAC1	1	0.924	0.875	0.896	0.702	0.936	0.857	P
ATG4C	0	HDAC3	1	0.87	0.93	0.901	0.783	0.926	0.855	P
ELK4	1	HDAC6	1	0.958	0.985	0.938	0.768	0.936	0.911	P
CD200	0	HDC	0	0.898	0.755	0.885	0.652	0.862	0.795	P
A_73_100440	0	HDGF	0	0.967	0.962	0.932	0.742	0.958	0.944	P
DCP1B	0	HDGF	0	0.903	0.964	0.933	0.896	0.966	0.866	P
A_73_103956	0	HDGFRP3	0	0.979	0.962	0.973	0.79	0.875	0.875	P
A_73_106180	0	HDGFRP3	0	0.975	0.953	0.993	0.833	0.956	0.956	P
A_73_108031	0	HDGFRP3	0	0.955	0.954	0.979	0.876	0.928	0.945	P
CHSY3	0	HDGFRP3	0	0.944	0.95	0.977	0.749	0.922	0.941	P
CNN3	0	HDGFRP3	0	0.987	0.987	0.99	0.939	0.937	0.982	P
DDEF1	1	HDGFRP3	0	0.973	0.972	0.938	0.849	0.888	0.952	P
DOC2B	0	HDGFRP3	0	0.986	0.983	0.936	0.796	0.921	0.95	P
DPY19L3	0	HDGFRP3	0	0.99	0.99	0.982	0.815	0.896	0.961	P
FAT	0	HDGFRP3	0	0.994	0.996	0.995	0.838	0.913	0.985	P
DET1	0	HDHD3	0	0.964	0.971	0.923	0.905	0.85	0.949	P
ARID3A	1	HECTD1	0	0.76	0.841	0.897	0.632	0.908	0.832	P
CEP78	0	HECW2	0	0.977	0.953	0.941	0.683	0.874	0.955	P
CHSY3	0	HECW2	0	0.974	0.945	0.981	0.848	0.919	0.959	P
A_73_119344	0	HELLS	1	0.98	0.978	0.975	0.712	0.929	0.972	P
CENPF	0	HELLS	1	0.974	0.987	0.984	0.62	0.919	0.976	P
DLGAP5	0	HELLS	1	0.985	0.99	0.985	0.655	0.973	0.984	P
CACNA1S	0	HERC6	0	0.838	0.832	0.875	0.827	-0.882	0.7	P
HERC5	0	HERC6	0	0.818	0.88	0.976	0.89	0.846	0.912	P
CLGN	0	HES6	1	0.972	0.953	0.91	0.64	0.841	0.948	P
DPY19L3	0	HES6	1	0.957	0.974	0.916	0.788	0.932	0.949	P
C6orf192	0	HESX1	1	0.938	0.92	0.952	0.826	0.938	0.914	P
C7orf59	0	HESX1	1	0.842	0.898	0.888	0.865	0.938	0.869	P
FGD1	0	HESX1	1	0.981	0.949	0.964	0.832	0.947	0.894	P
A_73_101606	0	HEY1	1	0.923	0.883	0.968	0.822	0.949	0.699	P
CEP78	0	HEY1	1	0.938	0.895	0.983	0.673	0.944	0.752	P
HECW2	0	HEY1	1	0.94	0.887	0.965	0.839	0.888	0.785	P
A_73_103926	0	HEYL	1	0.9	0.901	0.936	0.907	0.959	0.871	P
COL4A2	0	HEYL	1	0.806	0.801	0.923	0.794	0.964	0.795	P
CDC34	0	HIF1AN	0	0.956	0.979	0.819	0.823	0.909	0.954	P
ECHDC3	0	HIF1AN	0	0.881	0.765	0.866	0.735	0.925	0.784	P
A_73_119354	0	HINT3	0	0.961	0.966	0.878	0.714	0.933	0.878	P
AMOTL2	0	HIP1	1	0.981	0.948	0.942	0.77	0.864	0.947	P
ARHGEF3	0	HIP1	1	0.973	0.972	0.984	0.828	0.887	0.939	P
CDO1	0	HIP1	1	0.983	0.98	0.956	0.815	0.855	0.971	P
ANKZF1	0	HIP1R	0	0.967	0.956	0.803	0.739	0.95	0.912	P
DYSF	0	HIRIP3	1	0.769	0.83	0.828	0.723	0.925	0.845	P
CRISPLD1	0	HIST1H1C	0	-0.909	-0.922	-0.928	-0.881	0.804	-0.73	N
BRE	0	HIST1H1D	0	0.885	0.976	0.907	0.775	-0.891	0.83	P
CD36	0	HIST1H4I	0	0.909	0.911	0.914	0.839	0.78	0.772	P
A_73_110528	0	HIST2H2AB	0	0.927	0.975	0.961	0.816	0.921	0.944	P
A_73_114806	0	HIST2H2AB	0	0.911	0.787	0.881	0.761	0.966	0.804	P
CCDC14	0	HIST2H2AB	0	0.973	0.982	0.978	0.666	0.923	0.96	P
CUX2	0	HIST2H2AB	0	0.981	0.969	0.966	0.856	0.908	0.973	P
FAM120B	0	HIST2H2AB	0	0.978	0.945	0.895	0.753	0.899	0.909	P
GPRASP1	0	HIST2H2AB	0	0.964	0.983	0.942	0.795	0.913	0.828	P
GUCY2C	0	HIST2H2AB	0	0.982	0.985	0.984	0.686	0.951	0.981	P
AGBL5	0	HIST2H2BE	0	-0.954	-0.922	-0.981	0.823	-0.906	-0.885	N
BZW2	0	HIST2H2BE	0	0.967	0.924	0.949	0.683	0.846	0.932	P
DLG3	0	HIST2H2BE	0	-0.932	-0.938	-0.976	0.784	-0.94	-0.927	N
ALOX5	0	HIVEP2	1	-0.786	-0.894	-0.893	-0.822	-0.853	-0.765	N
A_73_100955	0	HIVEP2	1	0.786	0.818	0.936	0.762	0.87	0.851	P
C9orf7	0	HIVEP2	1	0.951	0.954	0.878	0.883	0.927	0.89	P
DHX8	0	HIVEP2	1	0.909	0.865	0.943	0.828	0.862	0.775	P
BIK	0	HK1	0	0.928	0.878	0.884	0.774	0.939	0.893	P
DDEFL1	0	HK1	0	0.961	0.929	0.944	0.772	0.851	0.913	P
GDA	0	HLA-DRA	0	0.969	0.979	0.837	0.818	0.925	0.976	P
CAPZA2	0	HLF	1	0.962	0.922	0.893	0.693	0.968	0.936	P
CACHD1	0	HLTF	0	0.98	0.955	0.976	-0.558	0.977	0.929	P
A_73_112778	0	HMG20A	1	0.915	0.935	0.903	0.831	0.873	0.867	P
A_73_117717	0	HMG20A	1	0.783	0.821	0.889	0.766	0.903	0.721	P
BAZ2A	1	HMG20A	1	0.901	0.833	0.9	0.779	0.928	0.836	P
H2AFY	1	HMG20A	1	0.871	0.871	0.919	0.85	0.931	0.85	P
ACTA2	0	HMG20B	1	0.96	0.938	0.974	0.826	0.978	0.946	P
ARSB	0	HMG20B	1	0.959	0.951	0.965	0.746	0.895	0.929	P
C2CD2	0	HMG20B	1	0.928	0.963	0.938	0.784	0.935	0.929	P
DPYSL3	0	HMG20B	1	0.96	0.972	0.952	0.866	0.971	0.964	P
FDXR	0	HMGCL	0	0.932	0.802	0.929	0.72	0.894	0.876	P
DPY19L3	0	HMGCR	0	0.985	0.983	0.974	0.83	0.906	0.978	P
A_73_107379	0	HN1L	0	0.868	0.9	0.987	0.844	0.922	0.819	P
BAZ1B	1	HN1L	0	0.925	0.957	0.948	0.765	0.914	0.86	P
CEP192	0	HN1L	0	0.97	0.929	0.962	0.727	0.9	0.935	P
GNA12	0	HN1L	0	0.932	0.935	0.967	0.779	0.945	0.888	P
DJ383J4.3	0	HNF1A	0	0.961	0.938	0.948	0.753	0.985	0.921	P
FRAS1	0	HNF1A	0	0.932	0.966	0.885	0.819	0.921	0.938	P
CDC34	0	HOMER2	1	0.93	0.966	0.789	0.773	0.903	0.932	P
CDKN1C	1	HOMEZ	0	0.972	0.956	0.981	0.864	0.96	0.858	P
HOXA1	1	HOXA2	1	0.93	0.983	0.96	0.793	0.947	0.918	P
A_73_113978	0	HOXA5	0	0.976	0.962	0.989	0.724	0.921	0.93	P
CTTNBP2	0	HOXA5	0	0.958	0.972	0.959	0.685	0.916	0.954	P
A_73_116479	0	HOXA7	1	0.905	0.924	0.845	0.771	0.856	0.703	P
A_73_118290	0	HOXB7	1	0.931	0.904	0.972	0.736	0.944	0.894	P
CHAF1A	1	HPS3	0	0.902	0.828	0.955	0.695	0.804	0.863	P
APOE	0	HS3ST2	0	0.895	0.918	0.947	0.65	0.986	0.878	P
CELSR3	0	HS3ST3B1	0	0.95	0.935	0.96	0.87	0.964	0.926	P
ANPEP	0	HSD17B12	0	0.883	0.853	0.938	0.804	0.918	0.86	P
A_73_112726	0	HSD17B12	0	0.936	0.84	0.96	0.696	0.898	0.88	P
CHST2	0	HSD17B12	0	0.888	0.85	0.959	0.815	0.906	0.827	P
FN1	0	HSD17B12	0	0.962	0.898	0.973	0.796	0.931	0.883	P
ATG4C	0	HSDL1	0	0.978	0.982	0.981	0.889	0.911	0.898	P
C19orf12	0	HSDL1	0	0.964	0.954	0.975	0.783	0.858	0.958	P
CASP8AP2	0	HSDL1	0	0.987	0.943	0.979	0.797	0.939	0.878	P
DLG3	0	HSDL1	0	0.926	0.958	0.972	0.927	0.88	0.936	P
FANCD2	0	HSDL1	0	0.931	0.931	0.979	0.752	0.876	0.896	P
HESX1	1	HSDL1	0	0.916	0.901	0.946	0.74	0.961	0.846	P
A_73_106938	0	HSF4	1	0.95	0.963	0.937	0.869	0.902	0.952	P
A_73_119795	0	HSF4	1	0.861	0.917	0.93	0.829	0.88	0.88	P
BXDC2	0	HSP90AB1	0	0.985	0.937	0.857	0.659	0.988	0.8	P
A_73_102474	0	HSPA12A	0	0.961	0.848	0.798	0.685	0.915	0.753	P
BAG3	0	HSPA1A	0	0.954	0.976	0.936	0.901	0.911	0.945	P
DDEF1	1	HSPB7	0	0.975	0.969	0.97	0.722	0.934	0.802	P
FLNC	0	HSPB8	0	0.946	0.86	0.965	0.698	0.945	0.873	P
HSPB1	0	HSPB8	0	0.865	0.953	0.925	0.793	0.942	0.877	P
A_73_103088	0	HSPH1	0	0.911	0.971	0.911	0.965	0.942	0.924	P
A_73_100841	0	HTATIP	1	0.95	0.973	0.894	0.743	0.949	0.953	P
A_73_100743	0	HYOU1	0	0.963	0.963	0.857	0.741	0.932	0.951	P
CRELD2	0	HYOU1	0	0.954	0.947	0.928	0.725	0.883	0.915	P
A_73_109745	0	ICAM1	0	0.886	0.929	0.974	0.748	0.922	0.886	P
GBAS	0	IDH2	0	0.973	0.949	0.942	0.705	0.823	0.964	P
A_73_110137	0	IDH3A	0	0.951	0.943	0.906	0.792	0.864	0.829	P
A_73_114744	0	IDH3A	0	0.986	0.974	0.942	0.883	0.882	0.956	P
A_73_120653	0	IDH3A	0	0.955	0.959	0.928	0.874	0.933	0.957	P
FAHD1	0	IDH3A	0	0.965	0.919	0.922	0.806	0.897	0.938	P
ACO2	0	IDH3G	0	0.964	0.987	0.965	0.81	0.854	0.971	P
ND2	0	IDH3G	0	0.947	0.953	0.922	0.783	0.879	0.916	P
CTPS	0	IDI1	0	0.868	0.925	0.95	0.71	0.949	0.866	P
AXUD1	0	IER5	0	0.809	0.803	0.918	0.786	0.934	0.848	P
ATP1A1	0	IFT140	0	0.953	0.942	0.79	0.946	0.849	0.754	P
EIF4A1	0	IFT140	0	0.935	0.935	0.906	0.751	0.876	0.886	P
A_73_118478	0	IFT52	0	0.939	0.944	0.924	0.772	0.774	0.923	P
GFRA4	0	IFT52	0	0.948	0.978	0.958	0.813	0.927	0.893	P
A_73_102602	0	IGF1R	0	-0.89	-0.921	-0.945	0.727	-0.875	-0.773	N
EZH2	1	IGF1R	0	0.969	0.966	0.909	0.839	0.901	0.956	P
A_73_118813	0	IGFBP2	0	0.971	0.96	0.959	0.798	0.861	0.963	P
CYP51A1	0	IGFBP2	0	0.971	0.973	0.966	0.79	0.846	0.958	P
FABP7	0	IGFBP2	0	0.989	0.991	0.982	0.726	0.923	0.973	P
GPR39	0	IGFBP2	0	0.981	0.984	0.977	0.678	0.863	0.983	P
A_73_105603	0	IGFBP4	0	0.98	0.957	0.967	0.76	0.976	0.968	P
DDEFL1	0	IGFBP4	0	0.984	0.988	0.985	0.858	0.904	0.982	P
GLT8D2	0	IGFBP4	0	0.969	0.993	0.986	0.761	0.927	0.954	P
ANXA2	0	IGFBP6	0	0.887	0.89	0.945	0.815	0.961	0.877	P
ANXA5	0	IGFBP6	0	0.898	0.884	0.904	0.763	0.938	0.876	P
A_73_100988	0	IGFN1	0	0.97	0.906	0.888	0.704	0.858	0.893	P
CHD3	1	IGSF9	0	0.981	0.978	0.979	0.823	0.883	0.972	P
CALM1	0	IKBKAP	1	0.743	0.758	0.839	0.734	-0.809	0.677	P
CASQ1	0	IKZF2	0	0.916	0.788	0.874	0.702	0.835	0.803	P
A_73_111087	0	IKZF3	0	0.959	0.994	0.921	0.897	0.821	0.959	P
A_73_104379	0	IL10RA	0	0.901	0.754	0.893	0.77	0.923	0.842	P
A_73_100705	0	IL17B	0	-0.909	-0.927	-0.948	0.782	0.948	-0.879	N
A_73_110370	0	IL17B	0	0.975	0.977	0.985	0.754	0.859	0.963	P
DMXL2	0	IL17B	0	0.972	0.964	0.937	0.715	0.923	0.956	P
A_73_110142	0	IL17D	0	0.986	0.984	0.974	0.794	0.939	0.974	P
A_73_119230	0	IL17D	0	0.95	0.973	0.924	0.647	0.944	0.942	P
FHL2	0	IL17D	0	0.892	0.92	0.956	0.771	0.871	0.903	P
A_73_113587	0	IL17RD	0	0.981	0.971	0.953	0.765	-0.964	0.954	P
GLI1	0	IL17RD	0	0.991	0.978	0.972	0.754	0.958	0.972	P
ANGPT2	0	IL18	0	0.819	0.978	0.901	0.81	0.836	0.856	P
A_73_111320	0	IL18BP	0	0.811	0.907	0.914	0.632	0.86	0.826	P
A_73_105514	0	IL21R	0	0.955	0.929	0.922	0.864	0.949	0.928	P
A_73_109225	0	IL21R	0	0.835	0.942	0.965	0.802	0.857	0.926	P
CTSW	0	IL2RB	0	0.954	0.983	0.871	0.924	0.921	0.977	P
CDC14A	0	IL6R	0	0.921	0.888	0.963	0.746	0.947	0.921	P
A_73_101812	0	ILF2	1	0.871	0.838	0.808	0.697	0.935	0.816	P
FUS	1	ILF2	1	0.942	0.969	0.867	0.851	0.889	0.932	P
ILF2	1	ILF3	1	0.946	0.984	0.95	0.8	0.955	0.874	P
A_73_104992	0	IMMT	0	0.916	0.952	0.971	0.847	0.893	0.937	P
CLTLB	0	IMMT	0	0.924	0.968	0.995	0.789	0.915	0.911	P
APBA2	0	INA	0	0.975	0.916	0.899	0.696	0.925	0.901	P
FGD5	0	INHA	0	0.922	0.8	0.942	0.74	0.889	0.721	P
A_73_104469	0	INO80B	0	0.95	0.84	0.726	0.839	0.902	0.924	P
FECH	0	INO80B	0	0.919	0.917	0.771	0.758	0.948	0.931	P
ARHGAP26	0	INPP5B	0	0.852	0.929	0.969	0.822	0.837	0.81	P
A_73_117240	0	INPP5B	0	0.965	0.978	0.978	0.765	0.918	0.94	P
FAM123B	0	INPP5B	0	0.946	0.953	0.965	0.876	0.933	0.894	P
EFCAB7	0	INPP5F	0	0.946	0.975	0.94	0.826	0.901	0.853	P
FAM123B	0	INPP5F	0	0.938	0.951	0.94	0.702	0.886	0.93	P
CFDP1	1	IPO11	0	0.945	0.841	0.908	0.753	0.9	0.707	P
ASB16	0	IPO13	0	0.969	0.941	0.974	0.949	0.959	0.954	P
CCT5	0	IPO5	0	0.867	0.788	0.917	0.723	0.962	0.787	P
AVP	0	IPO9	0	0.967	0.845	0.922	0.718	0.944	0.763	P
CCR10	0	IPO9	0	0.97	0.922	0.963	0.826	0.908	0.963	P
CHCHD6	0	IPO9	0	0.979	0.881	0.918	0.871	0.889	0.951	P
DENND1A	0	IPO9	0	0.977	0.879	0.964	0.821	0.889	0.961	P
A_73_118527	0	IPPK	0	0.842	0.889	0.911	0.71	0.978	0.892	P
EIF4G2	0	IPPK	0	0.936	0.972	0.873	0.828	0.916	0.95	P
ABI3BP	0	IQGAP2	0	0.974	0.982	0.975	0.746	0.881	0.965	P
ADAM12	0	IQGAP2	0	0.946	0.955	0.959	0.77	0.962	0.92	P
A_73_105258	0	IQGAP2	0	0.952	0.982	0.991	0.678	0.967	0.963	P
COL5A2	0	IQGAP2	0	0.955	0.94	0.978	0.852	0.985	0.919	P
CTHRC1	0	IQGAP2	0	0.99	0.977	0.988	0.688	0.983	0.978	P
FAT	0	IQGAP2	0	0.961	0.944	0.985	0.704	0.917	0.949	P
FN1	0	IQGAP2	0	0.958	0.971	0.98	0.86	0.941	0.914	P
FNBP1	0	IQGAP2	0	0.993	0.988	0.996	0.721	0.902	0.95	P
HEXB	0	IQGAP2	0	0.906	0.887	0.991	0.728	0.908	0.846	P
BUD13	0	IRAK3	0	0.975	0.97	0.91	0.816	0.969	0.961	P
A_73_110856	0	IRF1	1	0.968	0.921	0.954	0.747	0.916	0.961	P
A_73_114381	0	IRF3	1	0.876	0.888	0.82	0.768	0.858	0.859	P
APBA2	0	IRX6	1	0.988	0.942	0.952	0.77	0.929	0.964	P
FUBP3	1	IRX6	1	0.871	0.925	0.819	0.808	0.968	0.888	P
ANTXR1	0	ISLR	0	0.941	0.977	0.991	0.812	0.974	0.932	P
DDAH2	0	ISLR	0	0.939	0.967	0.974	0.726	0.837	0.95	P
GNB4	0	ISLR	0	0.895	0.952	0.952	0.683	0.887	0.904	P
A_73_108031	0	ISYNA1	0	0.98	0.964	0.968	0.797	0.812	0.9	P
DKKL1	0	ISYNA1	0	0.98	0.97	0.975	0.75	0.828	0.966	P
CXADR	0	ITGA10	0	0.936	0.968	0.94	0.713	-0.843	0.765	P
CREB3L2	1	ITGA11	0	0.961	0.975	0.959	0.78	0.931	0.961	P
GLI3	1	ITGA11	0	0.944	0.985	0.98	0.741	0.921	0.931	P
GNB4	0	ITGA11	0	0.896	0.992	0.913	0.796	0.902	0.915	P
ISLR	0	ITGA11	0	0.913	0.956	0.946	0.715	0.868	0.917	P
C10orf107	0	ITGA2	0	0.879	0.954	0.951	0.754	0.954	0.902	P
CCND1	0	ITGA8	0	0.974	0.987	0.989	0.835	0.868	0.949	P
FN1	0	ITGA8	0	0.951	0.958	0.981	0.697	0.891	0.897	P
CKM	0	ITGB1BP3	0	0.936	0.969	0.905	0.76	0.953	0.888	P
A_73_110198	0	ITGB3BP	1	0.804	0.858	0.892	0.845	0.927	0.848	P
A_73_103741	0	ITGB4	0	0.972	0.979	0.985	0.756	0.976	0.898	P
A_73_114744	0	ITGB4	0	0.979	0.993	0.996	0.934	0.972	0.984	P
BGLAP	0	ITGB4	0	0.964	0.989	0.991	0.846	0.993	0.974	P
C20orf194	0	ITGB4	0	0.949	0.97	0.947	0.902	0.943	0.956	P
CDH22	0	ITGB4	0	0.952	0.976	0.958	0.821	0.939	0.95	P
CIDEB	0	ITGB4	0	0.967	0.951	0.984	0.833	0.942	0.911	P
CMTM4	0	ITGB4	0	0.982	0.977	0.97	0.911	0.981	0.98	P
GAPDH	0	ITGB4	0	0.971	0.986	0.988	0.914	0.993	0.979	P
GLO1	0	ITGB4	0	0.896	0.981	0.934	0.801	0.959	0.936	P
GPI	0	ITGB4	0	0.932	0.987	0.968	0.816	0.967	0.958	P
ABI3BP	0	ITGBL1	0	0.924	0.952	0.955	0.655	0.949	0.84	P
AEBP1	0	ITGBL1	0	0.897	0.967	0.961	0.705	0.971	0.931	P
COL1A2	0	ITGBL1	0	0.906	0.97	0.946	0.818	0.958	0.844	P
FUT4	0	ITGBL1	0	0.914	0.97	0.962	0.717	0.914	0.824	P
A_73_103926	0	ITIH5	0	0.929	0.975	0.946	0.765	0.941	0.946	P
FAM127C	0	ITIH5	0	0.94	0.839	0.882	0.717	0.946	0.878	P
CTSZ	0	ITSN1	0	0.809	0.849	0.898	0.71	0.885	0.752	P
A_73_112518	0	JAG2	0	0.898	0.91	0.855	0.743	0.981	0.934	P
A_73_121217	0	JAG2	0	0.952	0.877	0.927	0.893	0.925	0.916	P
GPR37L1	0	JAG2	0	0.949	0.933	0.938	0.877	0.978	0.957	P
GRIN1	0	JAG2	0	0.898	0.89	0.91	0.884	0.985	0.762	P
IMPA2	0	JAG2	0	0.934	0.909	0.96	0.764	0.89	0.952	P
A_73_111326	0	JAGN1	0	0.803	0.957	0.743	0.825	0.889	0.778	P
A_73_115030	0	JAK2	0	0.827	0.879	0.936	0.744	0.835	0.751	P
FLJ41603	0	JAK2	0	0.837	0.856	0.874	0.729	0.863	0.88	P
A_73_106483	0	JARID1B	1	0.84	0.897	0.901	0.804	-0.877	0.794	P
ANTXR2	0	JAZF1	0	0.976	0.992	0.983	0.887	0.916	0.975	P
A_73_103806	0	JAZF1	0	0.943	0.984	0.955	0.788	0.905	0.954	P
COL18A1	0	JAZF1	0	0.946	0.989	0.984	0.744	0.931	0.962	P
FBN1	0	JAZF1	0	0.885	0.906	0.971	0.749	0.952	0.865	P
GNAI2	0	JAZF1	0	0.93	0.953	0.959	0.733	0.897	0.935	P
CLCN1	0	JHDM1D	0	0.904	0.945	0.986	0.752	0.983	0.916	P
A_73_101376	0	JMJD1C	1	-0.824	-0.912	-0.843	-0.776	0.95	-0.798	N
A_73_105318	0	JMJD1C	1	0.935	0.958	0.966	0.835	0.979	0.895	P
A_73_118376	0	JMJD2A	0	0.911	0.964	0.945	0.757	0.89	0.884	P
CROP	0	JMJD2A	0	0.877	0.899	0.929	0.775	0.966	0.872	P
DDX17	1	JMJD2A	0	0.944	0.976	0.953	0.8	0.899	0.935	P
DHX9	1	JMJD2A	0	0.948	0.958	0.984	0.703	0.957	0.929	P
ENPP4	0	JMJD2B	1	0.797	0.841	0.858	0.784	0.854	0.78	P
CPNE5	0	JPH2	0	-0.91	-0.894	-0.94	0.709	0.946	-0.847	N
AURKA	0	JPH4	0	0.952	0.966	0.94	0.67	0.894	0.954	P
AXUD1	0	JUNB	1	0.762	0.834	0.911	0.715	0.945	0.787	P
DUSP1	0	JUNB	1	0.921	0.947	0.905	0.754	0.901	0.923	P
ASNS	0	KAL1	0	0.906	0.963	0.957	0.758	0.922	0.854	P
AXL	0	KAL1	0	0.887	0.947	0.94	0.74	0.888	0.813	P
A_73_116422	0	KAL1	0	0.958	0.989	0.966	0.795	-0.972	0.907	P
CPE	0	KAL1	0	0.974	0.983	0.987	0.707	0.978	0.939	P
ARNT2	1	KBTBD11	0	0.977	0.974	0.986	0.665	0.923	0.972	P
ATP8B2	0	KBTBD11	0	0.987	0.983	0.99	0.85	0.946	0.977	P
A_73_115256	0	KBTBD11	0	0.982	0.981	0.941	0.81	0.828	0.949	P
GABRE	0	KBTBD11	0	0.992	0.977	0.981	0.725	0.927	0.978	P
HSPB8	0	KBTBD5	0	0.846	0.801	0.928	0.743	0.86	0.826	P
A_73_107956	0	KCNA5	0	0.773	0.867	0.967	0.771	0.944	0.826	P
CMTM3	0	KCNAB2	0	0.973	0.994	0.976	0.747	0.907	0.977	P
GM2A	0	KCNAB2	0	0.923	0.976	0.952	0.905	0.837	0.945	P
ADRBK2	0	KCNF1	0	0.9	0.843	0.94	0.729	0.925	0.846	P
A_73_101235	0	KCNF1	0	0.905	0.85	0.881	0.657	0.91	0.866	P
C12orf26	0	KCNF1	0	0.919	0.951	0.892	0.861	0.869	0.895	P
A_73_109783	0	KCNG2	0	0.944	0.938	0.966	0.825	0.987	0.928	P
GRM6	0	KCNG2	0	0.974	0.99	0.983	0.948	0.978	0.977	P
HCG18	0	KCNG2	0	0.899	0.901	0.966	0.741	0.962	0.848	P
ADAMTS19	0	KCNH2	0	0.94	0.979	0.919	0.785	0.929	0.96	P
FLJ43080	0	KCNH2	0	0.937	0.856	0.984	0.731	0.928	0.867	P
GPR39	0	KCNH2	0	0.931	0.973	0.921	0.86	0.884	0.951	P
IGFBP2	0	KCNH2	0	0.912	0.98	0.921	0.786	0.91	0.943	P
CDC45L	0	KCNIP2	0	0.874	0.925	0.91	0.738	0.92	0.742	P
FAM123B	0	KCNIP2	0	0.917	0.92	0.905	0.766	0.931	0.799	P
GSK3B	0	KCNJ12	0	0.975	0.984	0.93	0.673	0.869	0.963	P
A_73_107521	0	KCNK1	0	0.962	0.977	0.938	0.723	0.953	0.968	P
A_73_111171	0	KCNK1	0	0.975	0.969	0.972	0.698	0.924	0.963	P
COL11A1	0	KCNK1	0	0.973	0.985	0.961	0.862	0.95	0.974	P
DKFZP586H2123	0	KCNK1	0	0.945	0.966	0.974	0.718	0.951	0.947	P
FAP	0	KCNK1	0	0.974	0.987	0.96	0.853	0.878	0.973	P
GSTA1	0	KCNK17	0	0.922	0.878	0.927	0.883	0.9	0.885	P
COL12A1	0	KCNMB4	0	0.936	0.965	0.953	0.691	0.922	0.913	P
A_73_101951	0	KCNQ1	0	0.991	0.991	0.987	0.835	0.963	0.99	P
A_73_115534	0	KCNQ1	0	0.971	0.958	0.958	0.707	0.922	0.946	P
A_73_115755	0	KCNQ1	0	0.992	0.984	0.989	0.762	0.896	0.963	P
A_73_119344	0	KCNQ1	0	0.983	0.986	0.985	0.792	0.91	0.975	P
CCDC99	0	KCNQ1	0	0.991	0.991	0.987	0.804	0.92	0.99	P
CCNA2	0	KCNQ1	0	0.985	0.969	0.969	0.782	0.913	0.968	P
CDC20	0	KCNQ1	0	0.982	0.985	0.977	0.918	0.927	0.967	P
CDCA3	0	KCNQ1	0	0.986	0.985	0.98	0.858	0.931	0.969	P
CENPF	0	KCNQ1	0	0.985	0.995	0.984	0.843	0.889	0.983	P
CYP51	0	KCNQ1	0	0.937	0.944	0.94	0.718	0.937	0.918	P
FOXM1	1	KCNQ1	0	0.982	0.984	0.988	0.832	0.949	0.964	P
HOXB3	1	KCNQ1OT1	0	0.915	0.949	0.956	0.765	0.834	0.929	P
INCA1	0	KCNQ1OT1	0	-0.945	-0.933	-0.948	0.756	0.837	-0.931	N
CDC25B	0	KCTD1	0	0.971	0.956	0.97	0.708	0.84	0.96	P
AURKA	0	KCTD17	0	0.955	0.985	0.985	0.81	0.928	0.957	P
A_73_118376	0	KCTD5	0	0.913	0.932	0.91	0.744	0.926	0.831	P
ATP10D	0	KDELC1	0	0.926	0.967	0.961	0.7	0.961	0.935	P
A_73_101606	0	KDELC1	0	0.984	0.996	0.986	0.845	0.87	0.98	P
CEP78	0	KDELC1	0	0.995	0.971	0.996	0.783	0.923	0.963	P
EPB41L5	0	KDELC1	0	0.982	0.978	0.971	0.735	0.879	0.975	P
HDGFRP3	0	KDELC1	0	0.989	0.997	0.996	0.8	0.924	0.963	P
HECW2	0	KDELC1	0	0.976	0.974	0.945	0.745	0.884	0.94	P
AMIGO3	0	KDELR3	0	0.967	0.969	0.957	0.835	0.943	0.96	P
ANXA5	0	KDELR3	0	0.888	0.863	0.949	0.838	0.938	0.849	P
A_73_104979	0	KDELR3	0	0.966	0.966	0.946	0.901	0.928	0.947	P
A_73_106180	0	KDELR3	0	0.978	0.951	0.957	0.97	0.947	0.926	P
A_73_115162	0	KDELR3	0	0.928	0.953	0.927	0.761	0.966	0.931	P
CPE	0	KDELR3	0	0.956	0.981	0.966	0.828	0.916	0.962	P
DSE	0	KDELR3	0	0.959	0.978	0.972	0.977	0.87	0.924	P
DSEL	0	KDELR3	0	0.96	0.965	0.965	0.871	0.916	0.945	P
EPHB2	0	KDELR3	0	0.967	0.962	0.979	0.812	0.941	0.935	P
FAT	0	KDELR3	0	0.955	0.98	0.965	0.895	0.97	0.957	P
FUT4	0	KDELR3	0	0.96	0.967	0.974	0.808	0.905	0.945	P
GLIPR2	0	KDELR3	0	0.986	0.981	0.987	0.921	0.906	0.972	P
HDGFRP3	0	KDELR3	0	0.956	0.974	0.958	0.756	0.863	0.935	P
HMGCR	0	KDELR3	0	0.947	0.986	0.917	0.853	0.884	0.947	P
CDH5	0	KDR	0	0.94	0.914	0.964	0.888	0.909	0.899	P
ETS1	1	KDR	0	0.972	0.937	0.981	0.83	0.916	0.943	P
AEBP1	0	KERA	0	0.95	0.969	0.93	0.733	0.97	0.904	P
COL11A1	0	KERA	0	0.966	0.973	0.953	0.684	0.97	0.956	P
CPE	0	KERA	0	0.969	0.968	0.926	0.698	0.931	0.946	P
A_73_102474	0	KHDRBS3	0	0.975	0.869	0.894	0.771	0.899	0.921	P
A_73_108850	0	KHDRBS3	0	-0.893	-0.959	-0.964	0.79	0.918	-0.827	N
A_73_110980	0	KHDRBS3	0	0.944	0.937	0.966	0.706	0.86	0.927	P
DDHD1	0	KHDRBS3	0	0.961	0.921	0.986	0.702	0.91	0.938	P
DKK3	0	KHDRBS3	0	0.989	0.959	0.958	0.798	0.881	0.955	P
ELOVL4	0	KHDRBS3	0	0.928	0.974	0.913	0.705	0.962	0.919	P
GLI3	1	KHDRBS3	0	0.964	0.966	0.961	0.92	0.917	0.925	P
ATOX1	0	KIAA0100	0	0.916	0.897	0.949	0.803	0.911	0.745	P
A_73_119344	0	KIAA0101	0	0.994	0.992	0.993	0.898	0.973	0.993	P
CCNA2	0	KIAA0101	0	0.997	0.994	0.999	0.857	0.982	0.995	P
CCNB2	0	KIAA0101	0	0.993	0.995	0.992	0.96	0.967	0.992	P
CDC20	0	KIAA0101	0	0.988	0.993	0.985	0.947	0.94	0.984	P
CDCA3	0	KIAA0101	0	0.992	0.995	0.99	0.947	0.983	0.989	P
CENPE	0	KIAA0101	0	0.994	0.98	0.988	0.781	0.937	0.984	P
CENPF	0	KIAA0101	0	0.996	0.981	0.99	0.877	0.982	0.987	P
DLGAP5	0	KIAA0101	0	0.996	0.986	0.99	0.887	0.961	0.99	P
E2F2	1	KIAA0101	0	0.986	0.975	0.989	0.859	0.94	0.979	P
FOXM1	1	KIAA0101	0	0.992	0.982	0.991	0.895	0.962	0.979	P
H9C6ORF115	0	KIAA0101	0	0.963	0.99	0.965	0.785	0.973	0.967	P
KCNQ1	0	KIAA0101	0	0.983	0.976	0.971	0.802	0.868	0.97	P
ASB2	1	KIAA0368	0	0.961	0.983	0.927	0.739	0.882	0.97	P
FBXO2	0	KIAA0427	0	0.811	0.839	0.95	0.85	0.927	0.814	P
KIAA0100	0	KIAA0427	0	0.814	0.926	0.926	0.723	0.852	0.745	P
CCDC14	0	KIAA0841	0	0.966	0.937	0.842	0.742	0.947	0.859	P
COL7A1	0	KIAA0841	0	0.978	0.943	0.868	0.836	0.956	0.907	P
CCDC75	0	KIAA1024	0	0.945	0.96	0.937	0.794	0.932	0.766	P
FAM173A	0	KIAA1024	0	0.868	0.9	0.97	0.806	0.961	0.858	P
CYCS	0	KIAA1026	0	-0.938	-0.907	-0.971	0.826	0.893	-0.836	N
DDHD1	0	KIAA1026	0	0.973	0.96	0.94	0.718	0.958	0.963	P
ASB16	0	KIAA1161	0	0.991	0.919	0.903	0.803	0.937	0.92	P
ATP5SL	0	KIAA1161	0	0.992	0.958	0.941	0.785	0.926	0.963	P
A_73_109783	0	KIAA1161	0	0.94	0.988	0.935	0.832	0.858	0.944	P
DET1	0	KIAA1161	0	0.968	0.99	0.934	0.822	0.919	0.96	P
A_73_116964	0	KIAA1211	0	0.8	0.819	0.964	0.802	0.956	0.804	P
A_73_113518	0	KIAA1462	0	0.936	0.965	0.963	0.723	0.971	0.919	P
BRUNOL4	0	KIAA1598	0	0.917	0.927	0.914	0.703	0.869	0.893	P
CDC25A	0	KIAA1598	0	0.919	0.913	0.946	0.719	0.929	0.842	P
FNBP1	0	KIAA1598	0	0.987	0.974	0.97	0.828	0.936	0.958	P
FOXM1	1	KIAA1598	0	0.862	0.914	0.921	0.732	0.929	0.775	P
KCNAB2	0	KIAA1598	0	0.949	0.91	0.947	0.816	0.885	0.913	P
HMGB1	1	KIAA1622	0	0.914	0.91	0.888	0.706	0.894	0.862	P
DSEL	0	KIAA1644	0	0.984	0.962	0.938	0.684	0.917	0.962	P
EBF1	0	KIAA1644	0	0.976	0.967	0.899	0.613	0.907	0.841	P
HAS2	0	KIAA1644	0	0.973	0.966	0.966	0.718	0.928	0.956	P
E2F6	1	KIAA1737	0	0.936	0.933	0.974	0.767	0.938	0.922	P
FXR2	0	KIAA1737	0	0.9	0.948	0.942	0.73	0.94	0.939	P
A_73_105906	0	KIAA1833	0	0.953	0.982	0.979	0.823	0.886	0.963	P
A_73_110604	0	KIAA2022	0	0.988	0.952	0.973	0.648	-0.911	0.959	P
BRUNOL4	0	KIAA2022	0	0.986	0.883	0.943	0.722	-0.933	0.911	P
GATA2	1	KIF13B	0	0.807	0.797	0.972	0.885	0.896	0.923	P
A_73_119344	0	KIF15	0	0.997	0.996	1	0.934	0.982	0.996	P
BRCA2	1	KIF15	0	0.99	0.993	0.991	0.758	0.898	0.964	P
CCNA2	0	KIF15	0	0.996	0.985	0.991	0.871	0.99	0.99	P
CCNB2	0	KIF15	0	0.997	0.998	0.998	0.949	0.976	0.995	P
CDC2	0	KIF15	0	0.993	0.985	0.985	0.893	0.878	0.986	P
CDC20	0	KIF15	0	0.991	0.995	0.995	0.892	0.951	0.988	P
CDC6	0	KIF15	0	0.994	0.996	0.999	0.844	0.915	0.992	P
CDCA3	0	KIF15	0	0.996	0.997	0.997	0.932	0.975	0.992	P
CENPE	0	KIF15	0	0.988	0.99	0.99	0.761	0.929	0.987	P
CENPF	0	KIF15	0	0.995	0.995	0.996	0.896	0.939	0.994	P
DLGAP5	0	KIF15	0	0.998	0.996	0.998	0.902	0.955	0.996	P
FOXM1	1	KIF15	0	0.989	0.988	0.999	0.802	0.95	0.982	P
H9C6ORF115	0	KIF15	0	0.969	0.993	0.98	0.791	0.954	0.972	P
KIAA0101	0	KIF15	0	0.996	0.993	0.993	0.957	0.984	0.994	P
E2F7	1	KIF16B	0	0.947	0.864	0.909	0.807	0.898	0.917	P
A_73_101951	0	KIF20A	0	0.992	0.993	0.991	0.877	0.938	0.982	P
A_73_119344	0	KIF20A	0	0.998	0.997	0.999	0.962	0.945	0.992	P
CCDC99	0	KIF20A	0	0.99	0.986	0.979	0.884	0.862	0.975	P
CCNA2	0	KIF20A	0	0.995	0.981	0.99	0.881	0.913	0.985	P
CCNB1	0	KIF20A	0	0.99	0.992	0.995	0.813	0.968	0.989	P
CCNB2	0	KIF20A	0	0.999	0.998	0.998	0.989	0.946	0.997	P
CCNF	0	KIF20A	0	0.996	0.995	0.998	0.911	0.955	0.982	P
CDC20	0	KIF20A	0	0.997	0.998	0.995	0.981	0.964	0.996	P
CDC6	0	KIF20A	0	0.992	0.994	0.998	0.947	0.95	0.985	P
CDCA2	0	KIF20A	0	0.993	0.992	0.991	0.874	0.982	0.99	P
CDCA3	0	KIF20A	0	0.999	0.997	0.997	0.987	0.937	0.996	P
CDCA8	0	KIF20A	0	0.992	0.994	0.993	0.895	0.872	0.99	P
CENPE	0	KIF20A	0	0.989	0.992	0.988	0.87	0.878	0.982	P
CKAP2	0	KIF20A	0	0.994	0.992	0.999	0.796	0.944	0.986	P
DLGAP5	0	KIF20A	0	0.996	0.996	0.997	0.953	0.938	0.992	P
[truncated: 4,507 more rows]
