# Supplementary material for: Inferring the Transcriptional Landscape of Bovine Skeletal Muscle by Integrating Co-Expression Networks
Source: PLoS One. 2009 Oct 1;4(10):e7249. doi: 10.1371/journal.pone.0007249 (PMC2749936; doi:10.1371/journal.pone.0007249)
Supplement: Table S4 — The Cytoscape Always Correlated Node file. (0.56 MB XLS) [file pone.0007249.s005.xls]

## Sheet: Sheet1
Gene	Gene Ontology	Connectivity	Abundance	Transcriptional Regulator
CLIP2		4	10.648	NONREGULATOR						17
DFNB59	null	3	5.28933	NONREGULATOR						16
A_73_114109		1	3.72537	NONREGULATOR						19
ATF7	regulation of transcription, DNA-dependent, transcription	1	7.99206	TF						1
UST	protein amino acid sulfation	8	5.34984	NONREGULATOR						16
NUDT6	biological_process	1	8.39247	NONREGULATOR						4
LDOC1L		5	9.69888	NONREGULATOR						16
PINX1	negative regulation of cell proliferation, negative regulation of progression through cell cycle, cell cycle	2	5.38971	NONREGULATOR						21
MDH2	glycolysis, malate metabolic process, biological_process, tricarboxylic acid cycle	14	14.2566	NONREGULATOR						17
CLTLB		2	10.9684	NONREGULATOR						17
LAMB2	cell adhesion, synaptic transmission	1	14.9864	NONREGULATOR						1
COL9A2	extracellular matrix organization and biogenesis	2	4.59596	NONREGULATOR						16
RIN1	endocytosis, signal transduction, intracellular signaling cascade	2	3.71649	SIGNAL						19
FAM163A		1	5.10587	NONREGULATOR						17
TCEAL8	transcription, regulation of transcription, DNA-dependent	7	10.3716	TF						15
SOX15	negative regulation of transcription from RNA polymerase II promoter, establishment and/or maintenance of chromatin architecture, regulation of transcription, DNA-dependent, male gonad development, skeletal muscle regeneration, myoblast development, cell	3	6.721	TF						19
TOR1B	response to unfolded protein, chaperone cofactor-dependent protein folding, protein folding	2	11.1346	NONREGULATOR						1
KIAA0427	RNA metabolic process	5	9.79316	NONREGULATOR						18
MYO1B	muscle	5	10.1106	NONREGULATOR						15
CUGBP1	mRNA processing, germ cell development, embryonic development, RNA interference, mRNA splice site selection	1	15.1087	NONREGULATOR						20
PTCH1	smoothened signaling pathway, cell proliferation, organ morphogenesis, dorsal/ventral pattern formation, protein processing, negative regulation of body size, regulation of smoothened activity, negative regulation of progression through cell cycle, signal	1	4.14807	SIGNAL						22
NAALAD2	proteolysis	2	6.46363	NONREGULATOR						15
C8H9orf91		4	8.47576	NONREGULATOR						18
PPM1K	protein amino acid dephosphorylation	1	8.03177	NONREGULATOR						2
A_73_107214		1	5.92381	NONREGULATOR						17
SOCS3	regulation of cell growth, regulation of protein amino acid phosphorylation, intracellular signaling cascade, JAK-STAT cascade, negative regulation of insulin receptor signaling pathway, anti-apoptosis	2	6.81968	SIGNAL						17
SS18L1		1	7.38017	NONREGULATOR						20
LAT2	immune response, intracellular signaling cascade, calcium-mediated signaling, B cell activation, mast cell degranulation, B cell receptor signaling pathway	1	9.14274	SIGNAL						19
EPM2AIP1		6	10.3403	NONREGULATOR						15
TMEM205		3	10.6693	NONREGULATOR						18
LENG1	biological_process	1	10.3256	NONREGULATOR						2
PRKRA	protein amino acid phosphorylation, induction of apoptosis, immune response, signal transduction, negative regulation of cell proliferation, response to virus, middle ear morphogenesis, response to stress, outer ear morphogenesis, skeletal morphogenesis	2	8.23829	SIGNAL						17
GPR83	signal transduction, G-protein coupled receptor protein signaling pathway	1	4.11317	SIGNAL						19
MGC127713		1	9.70208	NONREGULATOR						21
RDH5	visual perception, metabolic process, response to stimulus	2	10.3274	NONREGULATOR						20
DHRS7C		5	15.5592	NONREGULATOR						18
FDXR	lipid metabolic process	2	11.5279	NONREGULATOR						1
LTBP4	extracellular matrix organization and biogenesis	4	9.91493	SIGNAL						15
CXCL1	actin cytoskeleton organization and biogenesis	2	5.15513	NONREGULATOR						18
GUCY2C	cGMP biosynthetic process	2	4.26966	NONREGULATOR						17
MYST4	nucleosome assembly, transcription, regulation of transcription, DNA-dependent, negative regulation of transcription, chromatin modification, positive regulation of transcription, histone acetylation	2	9.31939	TF						1
CSPG5	regulation of cell growth, multicellular organismal development, cell differentiation, intracellular transport, nervous system development	1	5.53592	NONREGULATOR						18
SLBP	mRNA processing, histone mRNA 3'-end processing	4	9.6349	NONREGULATOR						18
UBA6		7	8.16111	NONREGULATOR						18
CCDC62		2	8.25936	NONREGULATOR						19
MTX3	mitochondria	8	7.05628	NONREGULATOR						17
ZNF711	regulation of transcription, DNA-dependent	2	6.83191	nonregulator						15
KIAA0226		1	10.5368	NONREGULATOR						17
KIAA1024		6	7.60521	NONREGULATOR						17
TRIM63	ubiquitin cycle, signal transduction, proteasomal ubiquitin-dependent protein catabolic process	1	15.8492	SIGNAL						1
COL18A1	cell adhesion	15	14.2367	NONREGULATOR						16
SR140	RNA processing	2	10.8059	NONREGULATOR						19
RNF125	ubiquitin cycle, immune response	10	7.444	NONREGULATOR						16
TMEM140		1	10.6808	NONREGULATOR						19
SPSB2	biological_process, intracellular signaling cascade	2	10.0795	SIGNAL						4
SCG5	protein folding, transport, intracellular protein transport, neuropeptide signaling pathway, peptide hormone processing, regulation of hormone secretion	2	8.37281	SIGNAL						16
CHST10	carbohydrate metabolic process, cell adhesion, learning, long-term memory	1	16.0765	NONREGULATOR						1
JAK2	regulation of progression through cell cycle, protein amino acid phosphorylation, apoptosis, intracellular signaling cascade, tyrosine phosphorylation of STAT protein, mesoderm development, negative regulation of cell proliferation, myeloid cell different	2	7.28011	SIGNAL						4
A_73_104362		2	18.2851	NONREGULATOR						18
ITGBL1	cell adhesion, cell-matrix adhesion, integrin-mediated signaling pathway	4	6.32568	SIGNAL						15
USP6NL	biological_process, regulation of Rab GTPase activity	1	3.8761	NONREGULATOR						1
C14H8orf33		1	12.6575	NONREGULATOR						4
DMBX1	regulation of transcription, DNA-dependent, multicellular organismal development, brain development, developmental growth, negative regulation of transcription	1	5.20896	TF						1
GPR62	G-protein coupled receptor protein signaling pathway, biological_process, signal transduction	1	6.50237	SIGNAL						1
DEK	regulation of transcription from RNA polymerase II promoter, signal transduction, viral genome replication	1	14.9351	TF						18
RILPL2		7	5.69365	NONREGULATOR						17
FAM80B	protein modification process	2	8.53777	NONREGULATOR						18
POLR1C	transcription, transcription from RNA polymerase I promoter	2	5.4347	NONREGULATOR						18
SLC25A12	aspartate transport, glutamate transport, malate-aspartate shuttle, response to calcium ion, transport	1	12.6334	NONREGULATOR						18
EPHA5	protein amino acid phosphorylation, transmembrane receptor protein tyrosine kinase signaling pathway	2	4.2618	SIGNAL						17
RUFY1	endocytosis, protein transport	1	7.53582	NONREGULATOR						2
SIRT6	chromatin silencing, protein amino acid ADP-ribosylation, regulation of transcription, DNA-dependent	1	8.72114	CHROMATIN						17
NAB1	transcription, regulation of transcription, DNA-dependent, negative regulation of transcription	5	9.27897	TF						15
EIF5	regulation of translational initiation	1	15.9806	NONREGULATOR						18
GTF2H4	regulation of transcription, DNA-dependent	2	11.1324	TF						19
LXN	detection of temperature stimulus during sensory perception of pain	10	9.73928	NONREGULATOR						15
A_73_104967		5	6.54082	NONREGULATOR						18
A_73_109163		1	6.24415	NONREGULATOR						19
PYGM	carbohydrate metabolic process, glycogen catabolic process	14	17.5659	NONREGULATOR						17
PDE4C	signal transduction, biological_process	1	7.32288	SIGNAL						18
HOXC6	regulation of transcription from RNA polymerase II promoter, multicellular organismal development	1	11.6466	TF						4
METTL7A	metabolic process	1	11.2278	NONREGULATOR						1
DDX27		3	13.4223	NONREGULATOR						3
DUSP6	regulation of progression through cell cycle	1	11.9117	NONREGULATOR						15
RWDD2B	biological_process	1	10.5514	NONREGULATOR						4
FRAS1	cell communication	1	10.1841	NONREGULATOR						18
H1FX	chromosome organization and biogenesis (sensu Eukaryota), nucleosome assembly	7	19.3132	NONREGULATOR						6
OAF		9	8.61607	NONREGULATOR						16
SLC12A2	ion transport, potassium ion transport, sodium ion transport, chloride transport	1	11.3971	NONREGULATOR						1
ND2	mitochondrial electron transport	3	12.24	NONREGULATOR						19
PLK1	regulation of progression through cell cycle, mitosis, cell proliferation, protein amino acid phosphorylation	3	10.9661	NONREGULATOR						15
SIGIRR	negative regulation of cytokine and chemokine mediated signaling pathway, acute-phase response, negative regulation of lipopolysaccharide-mediated signaling pathway, negative regulation of transcription factor activity, negative regulation of chemokine bi	3	7.75849	SIGNAL						17
BICC1	multicellular organismal development	4	3.87424	NONREGULATOR						17
GPD1	carbohydrate metabolic process	5	17.7802	NONREGULATOR						17
CTPS	CTP biosynthetic process	1	10.5385	NONREGULATOR						1
KIAA0100	tricarboxylic acid cycle	2	10.0092	NONREGULATOR						19
BNIP3L	apoptosis	8	12.1746	NONREGULATOR						18
VCAM1	cell-cell adhesion	1	10.2543	NONREGULATOR						1
TMEM171		2	8.27012	NONREGULATOR						6
LTF	iron ion transport, cellular iron ion homeostasis, humoral immune response, defense response to bacterium, ion transport	1	7.61159	NONREGULATOR						1
CCDC130	response to virus	1	6.73549	NONREGULATOR						1
A_73_116542		2	4.96365	NONREGULATOR						16
SOBP		8	11.6528	NONREGULATOR						18
TPM1	cell motility, regulation of heart contraction, regulation of muscle contraction	4	19.9519	NONREGULATOR						19
ITGA2	cell adhesion, cell-matrix adhesion, integrin-mediated signaling pathway, blood coagulation, organ morphogenesis	1	6.37846	SIGNAL						1
LAPTM4A	transport	1	13.8474	NONREGULATOR						1
A_73_107227		7	5.80622	NONREGULATOR						18
COQ10A		2	16.1369	NONREGULATOR						17
C12orf26		4	4.43464	NONREGULATOR						17
GLO1	carbohydrate metabolic process	5	15.0972	NONREGULATOR						16
RNF114		2	12.6735	NONREGULATOR						19
PDPK1	protein amino acid phosphorylation, actin cytoskeleton organization and biogenesis, intracellular signaling cascade, insulin receptor signaling pathway	1	10.8869	SIGNAL						2
A_73_110885		4	11.186	NONREGULATOR						17
MEOX2	somite specification, multicellular organismal development, regulation of transcription, DNA-dependent, circulation	9	10.7889	TF						15
GATA6	liver development, transcription, regulation of transcription, DNA-dependent, muscle development, positive regulation of transcription from RNA polymerase II promoter, positive regulation of transcription	1	3.83021	TF						1
FBN3		3	4.06697	NONREGULATOR						16
BCL11B	transcription, regulation of transcription, DNA-dependent	1	5.93705	TF						1
HSBP1	negative regulation of transcription from RNA polymerase II promoter	1	14.8078	TF						20
BRB		4	8.84505	NONREGULATOR						16
GADD45B	regulation of progression through cell cycle, activation of MAPKKK activity, activation of MAPKK activity, negative regulation of protein kinase activity, apoptosis, response to stress, multicellular organismal development, cell differentiation	1	11.1562	NONREGULATOR						22
EPB41L5		6	8.20869	NONREGULATOR						15
ZNF391		5	6.34628	NONREGULATOR						16
A_73_106170		1	5.77053	NONREGULATOR						1
C5orf13	regulation of transforming growth factor beta receptor signaling pathway	1	12.268	SIGNAL						18
TSPAN12		3	7.85362	NONREGULATOR						16
PPM1J		1	11.1618	NONREGULATOR						6
TMEM38B		3	10.5256	NONREGULATOR						21
HHEX	liver development, multicellular organismal development, thyroid gland development, forebrain development, embryonic heart tube development, regulation of cell proliferation, regulation of transcription, DNA-dependent	2	6.28154	TF						2
FLVCR1	transport, multicellular organismal development	2	9.78862	NONREGULATOR						19
B3GNT2	protein amino acid glycosylation	2	12.3219	NONREGULATOR						20
MPDZ		4	11.3388	NONREGULATOR						19
SH3BP5	intracellular signaling cascade	2	15.9	SIGNAL						2
A_73_109406		7	8.89457	NONREGULATOR						17
ZFP36L1	vasculogenesis, regulation of translation, regulation of mRNA stability	2	14.2639	TF						18
A_73_118478		2	3.85749	NONREGULATOR						18
PRKAR1B	signal transduction, protein amino acid phosphorylation	6	11.9966	SIGNAL						15
KIN	DNA replication, mRNA processing, DNA recombination, DNA repair	1	6.28243	NONREGULATOR						1
FHOD1	cellular component organization and biogenesis, actin cytoskeleton organization and biogenesis	2	15.295	NONREGULATOR						21
RAB6A	ER to Golgi vesicle-mediated transport, small GTPase mediated signal transduction, protein transport	1	7.62675	SIGNAL						1
CDC2	cell cycle	16	4.53049	NONREGULATOR						15
GEM	immune response, cell surface receptor linked signal transduction, small GTPase mediated signal transduction	16	8.78425	SIGNAL						16
FANCD2	cell cycle	7	7.58022	NONREGULATOR						17
NFAT5	cytokine production, regulation of transcription, DNA-dependent, transcription from RNA polymerase II promoter, signal transduction, excretion, positive regulation of transcription from RNA polymerase II promoter	1	10.621	TF						19
MAPKAPK3	protein amino acid phosphorylation, signal transduction, response to stress	3	13.9277	SIGNAL						22
IPPK	inositol and derivative phosphorylation	3	5.8663	NONREGULATOR						3
NDC80	mitotic sister chromatid segregation, spindle organization and biogenesis, phosphoinositide-mediated signaling, cell cycle, cell division	20	5.6682	SIGNAL						14
CTDSPL	null	5	10.7389	NONREGULATOR						18
BMPR1A	protein amino acid phosphorylation, transforming growth factor beta receptor signaling pathway	1	9.6205	SIGNAL						1
UBAC2		1	12.9349	NONREGULATOR						19
C17orf91		2	11.6655	NONREGULATOR						18
TIAM1	signal transduction, small GTPase mediated signal transduction, ephrin receptor signaling pathway, regulation of Rho protein signal transduction, positive regulation of axonogenesis	10	6.91238	TF						15
ADIPOQ	fatty acid biosynthetic process	1	5.92295	NONREGULATOR						3
A_73_117696		1	13.1558	NONREGULATOR						1
CISD1		1	8.30685	NONREGULATOR						19
LRRC17		1	9.73169	NONREGULATOR						24
MXRA8		6	12.8244	NONREGULATOR						18
ALAS2	response to hypoxia	1	4.57391	NONREGULATOR						17
GTF3C1	rRNA transcription, tRNA transcription, transcription, transcription from RNA polymerase III promoter	1	10.5512	TF						4
A_73_113278		2	11.0464	NONREGULATOR						17
RSL1D1	translation	2	11.8073	NONREGULATOR						20
FAR2		2	6.19875	NONREGULATOR						15
MICAL1	electron transport, aromatic compound metabolic process, signal transduction, cytoskeleton organization and biogenesis	4	10.9784	SIGNAL						16
ARHGEF11	G-protein coupled receptor protein signaling pathway	1	7.40876	SIGNAL						4
STEAP2	electron transport, ion transport, Golgi to plasma membrane transport, endocytosis, response to hormone stimulus, regulated secretory pathway, iron ion transport	5	5.16907	NONREGULATOR						17
A_73_111022		1	5.83852	NONREGULATOR						1
CKAP2	cell cycle	16	6.92486	NONREGULATOR						14
SERPINH1	protein folding, response to unfolded protein	27	13.9655	NONREGULATOR						15
A_73_112464		1	5.75034	NONREGULATOR						20
A_73_100143		1	7.83601	NONREGULATOR						15
A_73_106518		1	13.2156	NONREGULATOR						20
COL3A1	extracellular matrix organization and biogenesis	14	14.7827	NONREGULATOR						15
LAMA4	regulation of cell adhesion	8	12.4036	NONREGULATOR						15
DBNL	endocytosis, activation of JNK activity, Rac protein signal transduction, immune response	2	9.37237	SIGNAL						17
A_73_100990		2	12.2344	NONREGULATOR						19
SYTL2	transport, intracellular protein transport, vesicle-mediated transport	2	8.72338	NONREGULATOR						16
FGF7	regulation of progression through cell cycle, signal transduction, cell-cell signaling, cell proliferation, positive regulation of cell proliferation, epidermis development, response to wounding	3	7.78621	SIGNAL						18
SUCLA2	succinyl-CoA pathway, metabolic process, tricarboxylic acid cycle	4	14.2821	NONREGULATOR						17
A_73_102384		1	4.43819	NONREGULATOR						5
AKTIP	apoptosis	3	10.9708	NONREGULATOR						16
TOP2B	neuron migration, DNA topological change, forebrain development, axonogenesis	2	12.1904	NONREGULATOR						17
KCNF1	ion transport, potassium ion transport	3	3.95906	NONREGULATOR						18
RSAD1	porphyrin biosynthetic process	1	11.0932	NONREGULATOR						1
PPIA	protein folding, regulation of viral genome replication	1	4.48735	NONREGULATOR						1
COL16A1	cell adhesion	30	12.7448	NONREGULATOR						16
A_73_103581		1	8.99778	NONREGULATOR						1
ALOX5	electron transport	4	4.37236	NONREGULATOR						17
LMOD1		1	6.91777	NONREGULATOR						18
C11H9orf16		2	11.9663	NONREGULATOR						18
TTYH2		2	11.0626	NONREGULATOR						15
FEZ1	cell adhesion, nervous system development, axon guidance	3	9.15954	NONREGULATOR						17
SMTNL2		2	15.693	NONREGULATOR						4
NSG1	nervous system development	1	8.44224	NONREGULATOR						20
MID1	microtubule cytoskeleton organization and biogenesis, negative regulation of microtubule depolymerization, ubiquitin cycle, pattern specification process, anatomical structure morphogenesis	1	7.92006	NONREGULATOR						1
TDP1	DNA repair	6	5.45976	NONREGULATOR						15
HMGCR	lipid metabolic process	7	9.87596	NONREGULATOR						15
MYBBP1A	transcription, regulation of transcription, DNA-dependent, nucleocytoplasmic transport	2	8.08729	TF						19
SLC7A7	protein complex assembly, amino acid metabolic process, transport, amino acid transport	5	7.42513	NONREGULATOR						15
RAB3GAP1	regulation of GTPase activity	1	13.1013	NONREGULATOR						2
NPHS2	excretion	1	3.91666	NONREGULATOR						17
ROBO2	ureteric bud development, chemotaxis, cell adhesion, homophilic cell adhesion, multicellular organismal development, brain development, cell differentiation, positive regulation of axonogenesis	2	5.73502	NONREGULATOR						17
C1orf165		1	8.62679	NONREGULATOR						2
AVPR1A	generation of precursor metabolites and energy	5	6.71864	NONREGULATOR						15
FBXW12	ubiquitin cycle	3	9.43014	NONREGULATOR						18
TMTC3		2	5.41416	NONREGULATOR						19
DDR1	cell adhesion, transmembrane receptor protein tyrosine kinase signaling pathway, protein amino acid phosphorylation	1	11.5879	SIGNAL						18
ECSIT	mitochondria	2	16.2611	NONREGULATOR						18
RASA4	intracellular signaling cascade, regulation of small GTPase mediated signal transduction	10	18.3448	SIGNAL						5
GOLPH3L		2	8.86731	NONREGULATOR						15
MCEE	L-methylmalonyl-CoA metabolic process	1	11.5515	NONREGULATOR						20
WNT10B	Wnt receptor signaling pathway, calcium modulating pathway, signal transduction, multicellular organismal development	2	4.57319	SIGNAL						19
DYSF	plasma membrane repair	1	16.7088	NONREGULATOR						1
NRXN2	cell adhesion	8	6.8839	NONREGULATOR						16
PGRMC1		10	11.5191	NONREGULATOR						14
A_73_102776		3	5.44617	NONREGULATOR						18
METRNL		3	12.2576	NONREGULATOR						22
CCND1	cell cycle, fat cell differentiation, cell division, unfolded protein response	2	12.3421	TF						17
TAF3	transcription, regulation of transcription, DNA-dependent, maintenance of protein localization in nucleus	3	7.15541	TF						1
A_73_119064		1	12.6522	NONREGULATOR						1
ORAI3		3	10.048	NONREGULATOR						17
HDGF	cell proliferation, signal transduction	2	13.0902	SIGNAL						18
MAPKAP1	biological_process	1	5.36728	NONREGULATOR						1
A_73_113030		1	9.27286	NONREGULATOR						3
A_73_100696		7	10.8892	NONREGULATOR						15
RHOC	small GTPase mediated signal transduction, positive regulation of I-kappaB kinase/NF-kappaB cascade	5	14.122	SIGNAL						16
A_73_106771		4	5.70113	NONREGULATOR						16
RAC3	small GTPase mediated signal transduction, actin cytoskeleton organization and biogenesis, regulation of balance, neuromuscular process, cell projection biogenesis	3	9.14266	SIGNAL						18
SH2B2	intracellular signaling cascade	12	17.9541	SIGNAL						7
FOXS1		1	11.5595	NONREGULATOR						21
DEDD	transcription, spermatogenesis, induction of apoptosis via death domain receptors, regulation of apoptosis, regulation of transcription, DNA-dependent, induction of apoptosis, negative regulation of transcription	1	10.0109	TF						1
MYST1	chromatin assembly or disassembly, transcription, regulation of transcription, DNA-dependent, chromatin modification, myeloid cell differentiation, positive regulation of transcription, negative regulation of transcription, histone acetylation	3	14.7775	TF						17
PLXDC2	multicellular organismal development	3	9.25741	NONREGULATOR						18
TUBG2	protein polymerization, microtubule-based process	12	10.6107	NONREGULATOR						17
HSPB7	protein folding	2	6.33429	NONREGULATOR						16
TMEM151A		6	12.2125	NONREGULATOR						5
A_73_100407		3	13.2451	NONREGULATOR						16
PCNT	cilium biogenesis	2	6.91102	NONREGULATOR						17
FBLN7		1	6.07248	NONREGULATOR						17
CD14	phagocytosis, apoptosis, inflammatory response, cell surface receptor linked signal transduction, immune response	1	9.23487	SIGNAL						1
RXRA	transcription, vitamin metabolic process, signal transduction, biological_process, positive regulation of transcription from RNA polymerase II promoter, regulation of transcription, DNA-dependent	3	11.6543	TF						17
S100G		1	6.54477	NONREGULATOR						2
PYCARD	proteolysis, caspase activation, cell cycle, signal transduction, regulation of apoptosis, negative regulation of progression through cell cycle, positive regulation of interleukin-1 beta secretion, induction of apoptosis	1	7.48815	SIGNAL						17
WNK2	protein amino acid phosphorylation, protein kinase cascade	2	8.89951	NONREGULATOR						18
A_73_113425		1	11.3147	NONREGULATOR						1
PLEKHA6		4	5.7389	NONREGULATOR						17
PPP3CA	G1/S transition of mitotic cell cycle, protein amino acid dephosphorylation, calcium ion transport, response to stress, protein import into nucleus	2	14.1326	NONREGULATOR						2
ZNF774	transcription, regulation of transcription, DNA-dependent	4	4.60288	nonregulator						21
TSHZ2	transcription, regulation of transcription, DNA-dependent, multicellular organismal development	3	5.82916	NONREGULATOR						16
PCOLCE	multicellular organismal development	16	11.313	NONREGULATOR						15
RGR	signal transduction, G-protein coupled receptor protein signaling pathway, visual perception, phototransduction, response to stimulus, protein-chromophore linkage	3	12.3753	SIGNAL						17
KPNA3	protein complex assembly, NLS-bearing substrate import into nucleus, intracellular protein transport	3	14.3445	NONREGULATOR						17
PRG2	inflammatory response, immune response, defense response to bacterium	6	3.85841	NONREGULATOR						16
IGSF9		2	4.64686	NONREGULATOR						19
CCNB2	cell cycle	27	5.90402	NONREGULATOR						14
EHD3		1	7.08988	NONREGULATOR						16
LOXL4		6	8.80207	NONREGULATOR						20
CDKL1	cell cycle	1	3.71312	NONREGULATOR						21
S100A8	immune	1	6.09745	NONREGULATOR						5
DUSP27	protein amino acid dephosphorylation	1	16.9291	NONREGULATOR						18
A_73_116345		20	9.08351	NONREGULATOR						17
CHPF		4	11.6476	NONREGULATOR						17
A_73_102003		1	8.48701	NONREGULATOR						1
ACLY	lipid biosynthetic process	3	11.0773	NONREGULATOR						15
THRSP	fatty acid biosynthetic process	2	6.41256	NONREGULATOR						1
ZNF212	transcription, regulation of transcription, DNA-dependent	1	13.6707	NONREGULATOR						1
C4orf29		1	6.84582	NONREGULATOR						1
PRDM2	regulation of transcription, DNA-dependent	1	9.88316	TF						1
TMEM59L		2	6.17361	NONREGULATOR						19
A_73_118465		4	10.9907	NONREGULATOR						16
EMID2	phosphate transport	1	4.10835	NONREGULATOR						1
FUBP3	regulation of transcription, DNA-dependent	1	5.26126	TF						19
ANKS1B		1	4.60598	NONREGULATOR						1
PARP3	DNA repair, protein amino acid ADP-ribosylation	2	5.78312	NONREGULATOR						1
AXUD1	apoptosis	5	11.4971	NONREGULATOR						20
COQ5	ubiquinone biosynthetic process	1	8.65635	NONREGULATOR						1
SLC19A3	transport	2	6.19753	NONREGULATOR						2
A_73_100878	glycolysis	9	19.9285	NONREGULATOR						17
A_73_110932		6	12.7378	NONREGULATOR						18
C1GALT1C1	protein folding	1	8.51892	NONREGULATOR						20
INPP4B	signal transduction	1	8.58818	SIGNAL						19
NCDN		2	7.77392	NONREGULATOR						18
SLC29A3	transport	2	8.22502	NONREGULATOR						18
GJA1	muscle contraction	6	12.2142	NONREGULATOR						14
FRMD3		1	9.77102	NONREGULATOR						16
A_73_119650		11	8.87263	NONREGULATOR						15
CREB3L4	regulation of transcription, DNA-dependent, response to unfolded protein	2	6.898	TF						19
SHROOM4	multicellular organismal development	1	3.97327	NONREGULATOR						1
COBRA1		8	14.4566	NONREGULATOR						18
TMEM45A		29	8.20661	NONREGULATOR						15
PELI1		1	9.60856	NONREGULATOR						17
MGC29506		2	5.75597	NONREGULATOR						19
ZNF22	regulation of transcription, DNA-dependent, odontogenesis	1	8.87197	NONREGULATOR						20
CA9	morphogenesis of an epithelium, one-carbon compound metabolic process, secretion	1	4.12598	NONREGULATOR						1
IGSF1	regulation of transcription	1	6.65019	SIGNAL						17
CKMT2	generation of precursor metabolites and energy, muscle contraction	2	16.5737	NONREGULATOR						17
CADPS2	exocytosis, protein transport	1	7.70365	NONREGULATOR						18
SLC10A7	ion transport, sodium ion transport	3	8.88524	NONREGULATOR						17
A_73_121086		2	6.41169	NONREGULATOR						19
PARP1	DNA repair, transcription from RNA polymerase II promoter, protein amino acid ADP-ribosylation	2	14.9177	TF						20
MGC134111		22	6.33883	NONREGULATOR						15
PLOD2	protein modification process, protein metabolic process	1	7.95234	NONREGULATOR						1
ZNF26	regulation of transcription, DNA-dependent	5	5.47668	NONREGULATOR						18
A_73_110630		1	10.2007	NONREGULATOR						1
TUB	phototransduction, sensory perception of sound, response to stimulus	1	7.98193	NONREGULATOR						3
CSRP2	cell proliferation	9	10.3102	NONREGULATOR						16
GSTM2	metabolic process	1	6.98778	NONREGULATOR						22
TRIM36		2	8.66596	NONREGULATOR						21
ATG4C	protein targeting to membrane	11	8.6476	NONREGULATOR						17
MRS2	mitochondria	7	6.35906	NONREGULATOR						17
ZBED3		2	7.24048	NONREGULATOR						17
COL13A1	extracellular matrix organization and biogenesis	8	6.59643	NONREGULATOR						17
A_73_118339		6	5.20083	NONREGULATOR						15
PLAC9		4	7.23392	NONREGULATOR						16
A_73_108850		4	8.67683	NONREGULATOR						17
PPARA	transcription, regulation of transcription, DNA-dependent, lipid metabolic process, epidermis development, fatty acid transport, positive regulation of transcription from RNA polymerase II promoter, transcription from RNA polymerase II promoter, positive	1	12.4281	TF						1
GAPDH	glycolysis	18	18.5989	NONREGULATOR						17
A_73_119344		35	5.92716	NONREGULATOR						14
JARID1B	transcription, chromatin modification, negative regulation of transcription, DNA-dependent	1	10.234	TF						16
C5H12orf32		13	7.42496	NONREGULATOR						14
TXNIP	keratinocyte differentiation	3	15.2765	NONREGULATOR						17
PODN		1	7.35641	NONREGULATOR						1
A_73_114201		1	3.80795	NONREGULATOR						18
CDCA3	cell cycle	27	7.64278	NONREGULATOR						14
A_73_107208		1	10.8671	NONREGULATOR						2
FOXJ3	transcription, regulation of transcription, DNA-dependent	1	13.5161	TF						3
DHX15	mRNA processing	11	16.2319	NONREGULATOR						6
CHIC1		5	7.91354	NONREGULATOR						18
A_73_113718		3	6.86031	NONREGULATOR						19
CSGALNACT2		1	10.382	NONREGULATOR						3
USP25	protein modification process, proteolysis, ubiquitin cycle, ubiquitin-dependent protein catabolic process	3	14.7087	NONREGULATOR						16
SLC44A4		8	10.7825	NONREGULATOR						5
MOGAT1	glycerol metabolic process, lipid metabolic process, lipid biosynthetic process, diacylglycerol biosynthetic process	1	6.80206	NONREGULATOR						20
CCL26	signal transduction	1	5.58457	SIGNAL						1
POLR2I	transcription, RNA elongation, regulation of transcription, DNA-dependent, transcription from RNA polymerase II promoter	1	13.9485	NONREGULATOR						17
NOTCH1	regulation of transcription, DNA-dependent, immune response, multicellular organismal development, cell differentiation, negative regulation of myoblast differentiation, regulation of developmental process, Notch signaling pathway	2	10.29	SIGNAL						15
FKBP7	protein folding	14	9.46471	NONREGULATOR						16
A_73_110106		2	9.51299	NONREGULATOR						18
BAT2D1		7	11.6988	NONREGULATOR						18
MCM8	DNA replication initiation, transcription, regulation of transcription, DNA-dependent, cell cycle, DNA replication	1	3.82029	CHROMATIN						2
CDIPT	phospholipid biosynthetic process	4	8.26601	NONREGULATOR						18
RERE	transcription, regulation of transcription, DNA-dependent, NLS-bearing substrate import into nucleus, multicellular organismal development	1	14.3231	TF						18
MYOG	muscle	1	15.6036	TF						1
KCNQ1	potassium ion transport	18	6.75804	NONREGULATOR						14
JUNB	regulation of progression through cell cycle, regulation of transcription from RNA polymerase II promoter, cellular process	3	11.5516	TF						19
CCDC6	null	2	10.2609	NONREGULATOR						17
H2AFY2	chromatin modification	3	7.15482	CHROMATIN						15
LRIG3		2	5.44872	NONREGULATOR						17
SPRED2	inactivation of MAPK activity, multicellular organismal development, regulation of signal transduction	2	4.37744	SIGNAL						15
DDIT3	regulation of progression through cell cycle, regulation of transcription, DNA-dependent, response to DNA damage stimulus, cell cycle, unfolded protein response, regulation of apoptosis, transcription, ER overload response, cell cycle arrest, regulation o	1	8.36071	TF						1
PYGO2	Wnt receptor signaling pathway	7	11.5609	TF						18
ANKRD39		5	5.99268	NONREGULATOR						19
E2F7		2	4.19172	TF						20
MYF6	skeletal muscle development	1	13.9587	TF						22
CHST2	carbohydrate metabolic process	3	7.2928	NONREGULATOR						16
SMAD3	negative regulation of transcription from RNA polymerase II promoter, mesoderm formation, regulation of striated muscle development, T cell activation, positive regulation of transcription from RNA polymerase II promoter, paraxial mesoderm morphogenesis,	1	12.176	TF						1
MLLT1	regulation of transcription, DNA-dependent, transcription from RNA polymerase II promoter, transcription	8	11.6584	TF						16
A_73_111434		3	15.5748	NONREGULATOR						16
IGF2BP3	RNA processing, anatomical structure morphogenesis, regulation of translation	1	6.07517	NONREGULATOR						17
THUMPD2	metabolic process, methylation	1	10.1051	NONREGULATOR						21
GADD45A	cell cycle	1	13.6459	NONREGULATOR						21
A_73_101376		1	10.9887	NONREGULATOR						20
H9C6ORF115		18	5.90294	NONREGULATOR						14
SUCNR1	G-protein coupled receptor protein signaling pathway, signal transduction, biological_process	1	14.4394	SIGNAL						1
MYOD1	muscle	1	15.2057	TF						1
FBXO2	protein catabolic process	8	7.00566	NONREGULATOR						17
CASQ1		1	5.39216	NONREGULATOR						1
NCOA1	regulation of transcription, DNA-dependent, signal transduction, androgen receptor signaling pathway, positive regulation of transcription, DNA-dependent	1	10.3589	TF						18
CYP51A1		3	4.35151	NONREGULATOR						16
ZNF3	transcription, regulation of transcription, DNA-dependent, multicellular organismal development, cell differentiation, leukocyte activation	5	11.6641	TF						18
CCDC151		2	4.68206	NONREGULATOR						15
A_73_103926		15	14.0041	NONREGULATOR						14
C5orf42		2	4.79019	NONREGULATOR						18
DPYSL3	nervous system development	4	6.10476	NONREGULATOR						16
SLC39A8	metal ion transport	1	5.5585	NONREGULATOR						1
PTPRR	in utero embryonic development, protein amino acid dephosphorylation	2	8.30415	NONREGULATOR						17
IGFN1		2	19.6653	NONREGULATOR						3
ACYP2	phosphate metabolic process	3	11.6466	NONREGULATOR						5
SLC1A5	transport, dicarboxylic acid transport, neutral amino acid transport	4	10.6443	NONREGULATOR						18
SMAD2	intracellular signaling cascade, anterior/posterior pattern formation, cell fate commitment, positive regulation of transcription from RNA polymerase II promoter, paraxial mesoderm morphogenesis, regulation of binding, mesoderm formation, transcription, t	4	10.9764	TF						21
MYO5C		2	5.58532	NONREGULATOR						18
HN1L		7	11.751	NONREGULATOR						17
TGFB2	cell morphogenesis, skeletal development, angiogenesis, blood vessel development, eye development, epithelial to mesenchymal transition, blood vessel remodeling, cell-cell signaling, axon guidance, cell death, cell proliferation, positive regulation of ce	5	8.48774	SIGNAL						17
ST14	proteolysis	6	4.42766	NONREGULATOR						18
KLHDC5		7	9.30478	NONREGULATOR						14
ZNF341	transcription, regulation of transcription, DNA-dependent	1	4.91112	TF						19
PRR16		2	4.12483	NONREGULATOR						17
ERBB2	electron transport, protein amino acid phosphorylation, transmembrane receptor protein tyrosine kinase signaling pathway, peripheral nervous system development, heart development, cell proliferation, mammary gland development, positive regulation of MAPK	1	14.5052	SIGNAL						1
FGF19	neural crest cell migration, nervous system development, heart development	3	3.94713	NONREGULATOR						4
MRLC2		3	14.4277	NONREGULATOR						17
ETS2	skeletal development, regulation of transcription, DNA-dependent	3	11.2418	TF						17
KCNK1	potassium ion transport	6	6.0041	NONREGULATOR						15
SNORD123		3	6.39195	NONREGULATOR						18
NACAD	protein transport	1	4.2296	NONREGULATOR						2
CFB	proteolysis, complement activation, complement activation, alternative pathway	2	9.63977	NONREGULATOR						1
MARVELD2	sensory perception of sound	2	6.5839	NONREGULATOR						17
PLCH1	lipid metabolic process, intracellular signaling cascade, phosphoinositide-mediated signaling	1	4.11836	SIGNAL						1
C14orf145		2	5.06875	NONREGULATOR						1
LYPLAL1		1	6.68721	NONREGULATOR						23
C17orf54		4	9.09766	NONREGULATOR						6
TMEM206		4	8.64717	NONREGULATOR						17
KCNJ12	muscle contraction	3	15.31	NONREGULATOR						18
A_73_100743		2	6.38587	NONREGULATOR						19
JMY	regulation of transcription from RNA polymerase II promoter, cell cycle arrest, positive regulation of transcription factor activity, induction of apoptosis	1	10.1315	TF						1
DHRS12	metabolic process	1	9.51145	NONREGULATOR						2
STARD7		2	5.93904	NONREGULATOR						17
CAPN6	proteolysis	4	11.5719	NONREGULATOR						15
GRB7	epidermal growth factor receptor signaling pathway, intracellular signaling cascade, signal transduction	6	4.46295	SIGNAL						17
FLJ32810	signal transduction	1	5.0924	SIGNAL						1
TWF2		1	14.0963	NONREGULATOR						1
PLN	cardiac inotropy, muscle contraction, circulation, cardiac muscle development, regulation of calcium ion transport, cellular calcium ion homeostasis, negative regulation of heart contraction	3	10.7197	NONREGULATOR						18
TALDO1	carbohydrate metabolic process, pentose-phosphate shunt, metabolic process	2	13.6427	NONREGULATOR						16
EPB41L3	cortical actin cytoskeleton organization and biogenesis	5	9.64462	NONREGULATOR						16
ELOVL4	fatty acid biosynthetic process	4	4.0679	NONREGULATOR						16
A_73_110980		7	9.96946	NONREGULATOR						16
LDLRAD3		3	7.83031	NONREGULATOR						15
AMIGO3	cell adhesion, heterophilic cell adhesion	14	10.322	NONREGULATOR						15
MLYCD	acetyl-CoA metabolic process, fatty acid biosynthetic process, acyl-CoA metabolic process	2	13.4311	NONREGULATOR						2
HS3ST3B1	heparan sulfate proteoglycan biosynthetic process	3	11.6297	NONREGULATOR						6
BRCA2	cell cycle	9	5.47013	NONREGULATOR						14
FOSL2	regulation of transcription from RNA polymerase II promoter, cell death	3	4.23248	TF						18
SEMA4D	anti-apoptosis, immune response, multicellular organismal development, nervous system development, cell differentiation, positive regulation of axonogenesis, cell adhesion	2	8.48388	NONREGULATOR						20
MGC151666		2	11.4478	NONREGULATOR						16
COL12A1	extracellular matrix organization and biogenesis	18	11.8454	NONREGULATOR						16
PQBP1	transcription, regulation of transcription, DNA-dependent	1	7.12329	TF						1
A_73_117615		1	9.45287	NONREGULATOR						17
MATK	regulation of progression through cell cycle, protein amino acid phosphorylation, intracellular signaling cascade, mesoderm development, cell proliferation, positive regulation of cell proliferation	2	8.02099	SIGNAL						17
TSPAN7	protein amino acid N-linked glycosylation	2	13.4224	NONREGULATOR						19
MCM6	DNA replication, DNA unwinding during replication, DNA replication initiation, transcription, regulation of transcription, DNA-dependent, cell cycle	2	7.70703	CHROMATIN						1
CCKAR	neuron migration, smooth muscle contraction, elevation of cytosolic calcium ion concentration, axonogenesis, digestion, signal transduction, G-protein signaling, coupled to IP3 second messenger (phospholipase C activating), feeding behavior, response to n	3	3.55614	SIGNAL						17
EGFL8	in utero embryonic development	2	9.32851	NONREGULATOR						16
NNAT	multicellular organismal development, brain development, protein lipoylation	1	10.2251	NONREGULATOR						19
ABCA8	transport	1	6.56313	NONREGULATOR						1
THNSL2	metabolic process	2	7.56783	NONREGULATOR						4
A_73_112604		1	5.12202	NONREGULATOR						1
TMEM48	protein targeting, protein transport, nuclear pore complex assembly, nuclear pore distribution, mRNA transport	1	3.94142	NONREGULATOR						1
LRRC26		9	9.17001	NONREGULATOR						5
DET1	ubiquitin cycle	6	11.128	NONREGULATOR						18
CNN2	cytoskeleton organization and biogenesis	3	9.92121	NONREGULATOR						16
DEGS1	lipid metabolic process	4	11.856	NONREGULATOR						16
FNBP1L	endocytosis	2	10.2776	NONREGULATOR						18
THOC2	mRNA processing, transport, RNA splicing, mRNA transport	1	8.35426	NONREGULATOR						19
KERA	extracellular matrix organization and biogenesis	5	9.59476	NONREGULATOR						15
ADAMTS6	proteolysis	1	5.24321	NONREGULATOR						1
A_73_116384		1	6.6808	NONREGULATOR						18
ELF4	regulation of transcription, DNA-dependent\	5	4.06071	TF						16
RGS20	regulation of G-protein coupled receptor protein signaling pathway, negative regulation of signal transduction	1	4.19188	SIGNAL						20
COPS2	transcription from RNA polymerase II promoter, cell proliferation, signal transduction, negative regulation of transcription	1	12.0904	TF						2
ASXL1	transcription, regulation of transcription, DNA-dependent	7	9.46318	TF						17
SNORD114-17		1	6.10633	NONREGULATOR						17
MARK1	protein amino acid phosphorylation, cytoskeleton organization and biogenesis, protein kinase cascade	8	6.48303	NONREGULATOR						16
PEX26	protein transport, protein import into peroxisome membrane	2	11.3872	NONREGULATOR						18
XDH	electron transport, lactation, regulation of epithelial cell differentiation	2	13.3449	NONREGULATOR						18
FLJ36070		1	9.05392	NONREGULATOR						1
USP13	ubiquitin cycle, ubiquitin-dependent protein catabolic process	6	14.1685	NONREGULATOR						15
PPTC7		4	5.0411	NONREGULATOR						18
CA3	one-carbon compound metabolic process	1	16.8495	NONREGULATOR						24
A_73_106870		4	5.92849	NONREGULATOR						16
EFHC1		6	6.56025	NONREGULATOR						15
KRT24		1	4.67476	NONREGULATOR						18
ARL9	small GTPase mediated signal transduction	1	4.19649	SIGNAL						19
COL5A1	extracellular matrix organization and biogenesis	11	9.96484	NONREGULATOR						15
CFDP1	regulation of cell proliferation	4	12.9502	NONREGULATOR						18
TLR2	induction of apoptosis, Toll signaling pathway, positive regulation of tumor necrosis factor biosynthetic process, chloramphenicol transport, innate immune response, inflammatory response	5	6.01892	SIGNAL						16
RCBTB1	regulation of transcription, DNA-dependent, cell cycle, chromatin modification, transcription	3	8.11777	CHROMATIN						16
GNB5	signal transduction	1	6.07152	SIGNAL						1
RBMS3		4	7.06019	NONREGULATOR						16
ADRA1D	G-protein coupled receptor protein signaling pathway	4	4.47616	SIGNAL						17
MBP	synaptic transmission, central nervous system development, axon ensheathment, immune response	2	11.3311	NONREGULATOR						1
A_73_105258		18	5.86237	NONREGULATOR						15
CHCHD10		2	18.1754	NONREGULATOR						17
FAM110A		7	9.90788	NONREGULATOR						15
GMNN	cell cycle, negative regulation of DNA replication, negative regulation of progression through cell cycle	3	8.38256	TF						19
CACNA1B	calcium ion transport	2	16.3465	NONREGULATOR						6
NOV	regulation of cell growth	19	11.3256	NONREGULATOR						15
ETFA	mitochondria	1	13.3115	NONREGULATOR						18
MAMLD1		3	10.2558	NONREGULATOR						20
RARA	regulation of transcription, DNA-dependent, signal transduction, transcription	3	12.1544	TF						18
PTPLAD1	I-kappaB kinase/NF-kappaB cascade, small GTPase mediated signal transduction, activation of JNK activity	1	11.2988	SIGNAL						16
FZD1	G-protein coupled receptor protein signaling pathway, cell-cell signaling, multicellular organismal development, Wnt receptor signaling pathway, epithelial cell differentiation	2	8.19886	SIGNAL						17
ATP5SL		7	6.17124	NONREGULATOR						17
A_73_111090		2	6.88983	NONREGULATOR						22
A_73_116348		11	9.96335	NONREGULATOR						17
MRPL34	translation	3	11.1138	NONREGULATOR						5
SSH2	protein amino acid dephosphorylation, actin cytoskeleton organization and biogenesis	3	14.4202	NONREGULATOR						17
CBX8	regulation of transcription, DNA-dependent	4	13.0568	TF						17
MPP7		2	7.10619	NONREGULATOR						16
SFRP4	signal transduction, embryo implantation, Wnt receptor signaling pathway, cell differentiation	14	10.9067	SIGNAL						16
STAP2	intracellular signaling cascade	2	5.96102	SIGNAL						23
BOLA2B		1	4.9377	NONREGULATOR						21
WIPF1	protein complex assembly, actin filament-based movement, actin polymerization and/or depolymerization	6	11.1997	NONREGULATOR						14
A_73_119730		2	5.7296	NONREGULATOR						21
ELK3	regulation of transcription from RNA polymerase II promoter	2	11.114	TF						16
A_73_114392		1	16.3075	NONREGULATOR						18
UBE4B	apoptosis, response to UV, protein ubiquitination during ubiquitin-dependent protein catabolic process	4	9.92795	NONREGULATOR						17
ADCY3	cAMP biosynthetic process	2	8.13217	NONREGULATOR						15
SLC16A6	transport, monocarboxylic acid transport	4	8.4528	NONREGULATOR						17
UFSP2		11	12.7405	NONREGULATOR						16
TRIB1	regulation of MAPK activity, protein amino acid phosphorylation, cell proliferation	1	12.1237	NONREGULATOR						19
CCDC137		4	11.7148	NONREGULATOR						18
SCYL1BP1		1	4.23091	NONREGULATOR						19
A_73_118661		2	15.0217	NONREGULATOR						3
HMG20B	transcription, regulation of transcription, DNA-dependent, cell cycle, chromatin modification, tRNA aminoacylation for protein translation	6	13.2576	TF						15
PRDX6	phospholipid catabolic process, lipid catabolic process, response to oxidative stress	1	14.5447	NONREGULATOR						4
GAS8	negative regulation of cell proliferation, sperm motility	1	4.01217	NONREGULATOR						1
GDA	nervous system development	2	7.49166	NONREGULATOR						2
A_73_114055		2	6.56639	NONREGULATOR						19
KIAA0101		20	4.27324	NONREGULATOR						15
KDELR3	protein transport	28	8.60935	NONREGULATOR						15
GPR124	neuropeptide signaling pathway, signal transduction	12	12.0492	SIGNAL						14
IPO11	protein import into nucleus, docking, ribosomal protein import into nucleus, intracellular protein transport	1	11.7781	NONREGULATOR						19
SAC3D1	centrosome duplication	1	8.55372	NONREGULATOR						1
CHRND	ion transport, muscle contraction, signal transduction	1	9.66547	SIGNAL						19
A_73_119531		1	3.86927	NONREGULATOR						1
VCAN	cell adhesion, multicellular organismal development, cell recognition	2	8.78917	NONREGULATOR						18
A_73_101440		1	7.80721	NONREGULATOR						1
KIAA0174		1	13.4167	NONREGULATOR						2
IDH1	glyoxylate cycle, tricarboxylic acid cycle, isocitrate metabolic process, glutathione metabolic process, response to oxidative stress, carbohydrate metabolic process, metabolic process	1	12.2155	NONREGULATOR						18
MAP1B	dendrite development	14	10.3935	NONREGULATOR						16
CTSZ	proteolysis	3	13.7284	NONREGULATOR						23
CMTM6	chemotaxis	3	12.6321	NONREGULATOR						17
C2orf44		3	5.59773	NONREGULATOR						20
C11orf59		2	5.87671	NONREGULATOR						19
SDHC	tricarboxylic acid cycle, electron transport, transport	6	16.8869	NONREGULATOR						17
NCF4	immune	1	7.78941	NONREGULATOR						2
SLIT3	central nervous system development, cell differentiation, multicellular organismal development	5	6.8226	NONREGULATOR						17
A_73_110142		9	4.72619	NONREGULATOR						18
SYT17	transport	13	7.05297	NONREGULATOR						14
TAF5	regulation of transcription, DNA-dependent, chromatin modification, transcription initiation from RNA polymerase II promoter	1	8.62219	TF						19
EIF2AK3	chondrocyte development, ER overload response, negative regulation of protein biosynthetic process, bone mineralization, unfolded protein response, endocrine pancreas development, negative regulation of myelination, positive regulation of protein binding,	4	10.1348	NONREGULATOR						16
OR10H1	signal transduction, G-protein coupled receptor protein signaling pathway, response to stimulus, sensory perception of smell	2	3.86499	SIGNAL						18
BAX	release of cytochrome c from mitochondria	1	7.54701	NONREGULATOR						17
A_73_113106		1	14.4453	NONREGULATOR						2
CROCC	cell projection organization and biogenesis, cell cycle, centrosome organization and biogenesis	2	7.144	NONREGULATOR						18
BASP1		1	9.30534	NONREGULATOR						17
A_73_103495		2	14.6387	NONREGULATOR						21
PGK1	glycolysis, phosphorylation	16	18.4451	NONREGULATOR						16
JMJD2D	chromatin modification	1	5.32834	CHROMATIN						1
PPP2CA	regulation of progression through cell cycle, inactivation of MAPK activity, regulation of DNA replication, ceramide metabolic process, induction of apoptosis, mesoderm development, RNA splicing, response to organic substance, second-messenger-mediated si	3	8.52589	NONREGULATOR						5
DUSP19	protein amino acid dephosphorylation	3	7.84879	NONREGULATOR						18
C20orf44		1	10.5494	NONREGULATOR						1
PFTK1	protein amino acid phosphorylation	5	3.83081	NONREGULATOR						16
A_73_103613		2	4.20906	NONREGULATOR						18
SERHL2	aromatic compound metabolic process	1	4.68066	NONREGULATOR						1
PGM1	carbohydrate metabolic process, glucose metabolic process	12	18.9728	NONREGULATOR						18
CTHRC1	extracellular matrix organization and biogenesis	17	7.19159	NONREGULATOR						15
ZNF618	transcription, regulation of transcription, DNA-dependent	3	9.0173	NONREGULATOR						16
A_73_103609		4	16.4469	NONREGULATOR						16
RAB43	intracellular protein transport, signal transduction, small GTPase mediated signal transduction, nucleocytoplasmic transport	1	11.286	SIGNAL						19
RPUSD3	RNA processing	6	13.1348	NONREGULATOR						17
ARPC5	actin cytoskeleton organization and biogenesis	5	9.00119	NONREGULATOR						16
DDHD1	lipid catabolic process	10	6.47951	NONREGULATOR						16
ACADSB	electron transport, fatty acid metabolic process, lipid metabolic process	1	12.5196	NONREGULATOR						1
TADA2L	regulation of progression through cell cycle, transcription from RNA polymerase II promoter, regulation of transcription, DNA-dependent, regulation of transcription	2	10.3619	TF						16
BEX5		2	4.61891	NONREGULATOR						16
XPC	nucleotide-excision repair	10	11.6073	NONREGULATOR						17
INHA	skeletal development, ovarian follicle development, induction of apoptosis, cell cycle arrest, cell surface receptor linked signal transduction, cell-cell signaling, nervous system development, response to external stimulus, cell differentiation, erythroc	1	11.6738	SIGNAL						1
TARDBP	transcription, transcription from RNA polymerase II promoter, mRNA processing, mitosis, RNA splicing, regulation of transcription, DNA-dependent	15	6.93977	TF						17
TSPAN5		11	8.49865	NONREGULATOR						15
WRN	telomere maintenance, aging, regulation of growth rate, DNA recombination	4	6.36849	NONREGULATOR						16
CDT1	cell cycle	9	8.70211	NONREGULATOR						15
FBLN1		4	13.3849	NONREGULATOR						19
CORO1B		2	10.5593	NONREGULATOR						19
CDC25A	cell cycle	22	6.16216	NONREGULATOR						14
NUTF2	protein transport	1	13.4828	NONREGULATOR						22
A_73_117563		1	14.132	NONREGULATOR						19
DSEL		31	6.96502	NONREGULATOR						15
PPP1R16A		3	10.4448	NONREGULATOR						19
DPAGT1	lipid metabolic process	1	8.14403	NONREGULATOR						1
MIA	cell proliferation	4	9.89962	NONREGULATOR						18
MYH8	striated muscle contraction	1	4.90963	NONREGULATOR						21
ARID4A	chromatin assembly or disassembly	1	7.58546	TF						5
TAF2	transcription, regulation of transcription, DNA-dependent, transcription initiation from RNA polymerase II promoter	1	12.5008	TF						2
PTPRD	protein amino acid dephosphorylation, transmembrane receptor protein tyrosine phosphatase signaling pathway	6	10.5551	SIGNAL						15
TBX19	regulation of transcription, DNA-dependent, regulation of transcription from RNA polymerase II promoter, cell fate commitment, transcription, anatomical structure morphogenesis	2	4.51392	TF						20
PTPLA	protein amino acid dephosphorylation, signal transduction, multicellular organismal development	3	16.3145	SIGNAL						18
SKA1		8	5.51363	NONREGULATOR						15
PRR11		16	4.82403	NONREGULATOR						15
A_73_119354		6	7.22764	NONREGULATOR						16
A_73_102409		1	4.84038	NONREGULATOR						21
ME1	carbohydrate metabolic process, malate metabolic process, NADP biosynthetic process, response to hormone stimulus, response to carbohydrate stimulus	1	9.44724	NONREGULATOR						1
ANKRD42		1	9.23299	NONREGULATOR						22
DHX9		6	11.6457	TF						18
UGP2	UDP-glucose metabolic process, metabolic process	2	15.7457	NONREGULATOR						3
LUM	visual perception, collagen fibril organization	1	11.9113	NONREGULATOR						17
HIRIP3	chromatin assembly or disassembly	1	9.13815	CHROMATIN						1
EFNB2	cell-cell signaling, multicellular organismal development, nervous system development, anatomical structure morphogenesis, cell differentiation	1	11.9998	SIGNAL						1
DFFB	DNA fragmentation during apoptosis, apoptosis, intracellular signaling cascade, apoptotic chromosome condensation	2	8.83353	SIGNAL						19
A_73_108271	muscle	2	12.3836	NONREGULATOR						18
NFIX	DNA replication, regulation of transcription, DNA-dependent, transcription, transcription from RNA polymerase II promoter	2	6.24778	TF						18
USP33	ubiquitin-dependent protein catabolic process, protein deubiquitination	2	9.94631	NONREGULATOR						16
A_73_111966		2	12.7936	NONREGULATOR						16
TMEM121		1	9.20823	NONREGULATOR						21
CSRP1		10	12.7531	NONREGULATOR						16
GM2A	glycosphingolipid metabolic process	4	9.94078	NONREGULATOR						16
LRRC4C	regulation of axonogenesis	3	3.84454	NONREGULATOR						18
BICD1	intracellular mRNA localization	1	7.61492	NONREGULATOR						17
RHOU	small GTPase mediated signal transduction	3	10.4953	SIGNAL						17
DCLK2	protein amino acid phosphorylation, intracellular signaling cascade	2	9.15554	SIGNAL						15
SEMA4B	multicellular organismal development, nervous system development, cell differentiation	4	8.2751	NONREGULATOR						17
LASS5	regulation of transcription, DNA-dependent, lipid biosynthetic process, ceramide biosynthetic process	3	12.4721	TF						18
CD3G	immune	4	5.16879	NONREGULATOR						5
FOXD2	transcription, regulation of transcription, DNA-dependent	2	8.94203	TF						22
FLJ35773		4	6.74335	NONREGULATOR						15
FAM102A		2	7.41566	NONREGULATOR						17
ZNF182	transcription, regulation of transcription, DNA-dependent	1	5.43555	NONREGULATOR						19
E4F1	cell proliferation	9	11.7686	TF						18
PSMA7	ubiquitin-dependent protein catabolic process	1	11.8809	NONREGULATOR						1
TWISTNB	transcription	2	10.2107	NONREGULATOR						17
KCNK17	potassium ion transport	2	3.81763	NONREGULATOR						2
C19orf12		7	5.94445	NONREGULATOR						18
MFAP5	extracellular matrix organization and biogenesis	5	13.6218	NONREGULATOR						16
ACSL1	digestion, metabolic process, lipid metabolic process, fatty acid metabolic process	1	16.0303	NONREGULATOR						19
IL17RD		4	10.5431	NONREGULATOR						16
AHDC1		2	11.5798	NONREGULATOR						23
CALR	regulation of transcription, DNA-dependent	4	16.643	TF						17
YAP1	positive regulation of transcription from RNA polymerase II promoter	4	10.52	TF						17
TBC1D5	regulation of Rab GTPase activity	3	8.72967	NONREGULATOR						17
A_73_102484		2	5.94773	NONREGULATOR						15
PJA1	ubiquitin cycle	2	10.5986	NONREGULATOR						20
SDF2	protein amino acid glycosylation	2	5.30235	NONREGULATOR						20
RNPEPL1	leukotriene biosynthetic process, proteolysis	2	16.1237	NONREGULATOR						16
GDPD5	glycerol metabolic process	1	4.3393	NONREGULATOR						18
LOH12CR1		3	11.3433	NONREGULATOR						18
DKFZP564O0823		3	9.76833	NONREGULATOR						19
MED13	transcription, regulation of transcription, DNA-dependent, transcription initiation from RNA polymerase II promoter, androgen receptor signaling pathway, positive regulation of transcription from RNA polymerase II promoter	2	11.4863	SIGNAL						21
TRPM6	protein amino acid phosphorylation, ion transport, calcium ion transport	1	3.77114	NONREGULATOR						5
MEGF9	biological_process	1	9.9465	NONREGULATOR						1
COL1A1	extracellular matrix organization and biogenesis	7	15.9009	NONREGULATOR						14
MORF4L1	regulation of cell growth, transcription, chromatin modification, regulation of transcription, DNA-dependent	1	15.4021	TF						2
TCF4	negative regulation of transcription from RNA polymerase II promoter, positive regulation of transcription, DNA-dependent	2	11.8684	TF						16
PTN	regulation of progression through cell cycle, transmembrane receptor protein tyrosine phosphatase signaling pathway, nervous system development, learning, cell proliferation, positive regulation of cell proliferation, bone mineralization	12	10.5722	SIGNAL						14
SLC6A1	neurotransmitter transport, synaptic transmission	2	10.7556	NONREGULATOR						2
ADAMTS9	extracellular matrix organization and biogenesis	10	8.47067	NONREGULATOR						14
PIGG	GPI anchor biosynthetic process, metabolic process	3	5.6161	NONREGULATOR						17
GLI3	regulation of transcription, DNA-dependent	6	6.9212	TF						16
LDB3	muscle	3	18.901	NONREGULATOR						20
MYOT	muscle contraction	1	18.3624	NONREGULATOR						1
GPBAR1	signal transduction, G-protein coupled receptor protein signaling pathway	5	7.8745	SIGNAL						16
ZC3H6		3	6.97079	NONREGULATOR						18
SPR	tetrahydrobiopterin biosynthetic process, nitric oxide biosynthetic process, metabolic process, electron transport	1	11.387	NONREGULATOR						19
HEY1	vasculogenesis, regulation of transcription, DNA-dependent, Notch signaling pathway, multicellular organismal development, nervous system development, organ morphogenesis	6	9.28906	TF						16
DNAJB9	protein folding	1	11.0769	NONREGULATOR						19
IL17RA	cell surface receptor linked signal transduction	1	11.8019	SIGNAL						1
FLII	regulation of transcription, DNA-dependent	2	16.8954	TF						22
A_73_103801		1	7.86262	NONREGULATOR						16
TPM2	muscle	2	19.1158	NONREGULATOR						21
DCBLD2	cell adhesion, negative regulation of cell growth, wound healing, intracellular receptor-mediated signaling pathway	1	10.3389	SIGNAL						15
PSEN2	cell fate specification, chromosome organization and biogenesis (sensu Eukaryota), chromosome segregation, Notch receptor processing, intracellular signaling cascade, apoptotic program, protein processing, embryonic limb morphogenesis, anagen, amyloid pre	2	10.9986	SIGNAL						17
CLIP4		2	11.9954	NONREGULATOR						16
PLIN	lipid catabolic process	4	7.38027	NONREGULATOR						2
A_73_120360		11	9.33004	NONREGULATOR						14
FUT4	carbohydrate metabolic process	14	7.58897	NONREGULATOR						14
A_73_103708		1	5.80801	NONREGULATOR						18
ZDHHC20		2	11.6291	NONREGULATOR						16
GLT8D4	carbohydrate biosynthetic process	2	5.34746	NONREGULATOR						19
WWP1	protein modification process, signal transduction, negative regulation of transcription, entry of virus into host cell, central nervous system development, protein ubiquitination	4	8.39851	NONREGULATOR						16
MDM1		5	4.89795	NONREGULATOR						18
A_73_113343		6	18.99	NONREGULATOR						7
HDHD3	metabolic process	2	11.5742	NONREGULATOR						19
CAP2	establishment and/or maintenance of cell polarity, signal transduction, adenylate cyclase activation, regulation of adenylate cyclase activity	1	12.585	SIGNAL						19
A_73_106056		1	6.57642	NONREGULATOR						1
A_73_105686		1	4.35586	NONREGULATOR						1
A_73_111962		6	7.12719	NONREGULATOR						16
ZFP1	transcription, regulation of transcription, DNA-dependent	3	3.91666	NONREGULATOR						19
A_73_104525		4	5.21108	NONREGULATOR						17
MYBPC1	striated muscle contraction, cell adhesion	2	16.8127	NONREGULATOR						23
TLE2	regulation of transcription, DNA-dependent, signal transduction, organ morphogenesis, Wnt receptor signaling pathway	1	11.6598	TF						17
A_73_103959		2	6.07624	NONREGULATOR						23
A_73_100340		11	8.35774	NONREGULATOR						16
C1QTNF2	positive regulation of fatty acid oxidation	1	6.70334	NONREGULATOR						16
MEX3A		12	6.68321	NONREGULATOR						14
RCAN3	anatomical structure morphogenesis, calcium-mediated signaling	3	7.52635	SIGNAL						19
PIAS2	transcription, androgen receptor signaling pathway, positive regulation of transcription, DNA-dependent, ubiquitin cycle	4	11.2701	TF						15
PBK	protein amino acid phosphorylation, mitosis	28	5.23777	NONREGULATOR						14
VSTM1		1	4.79525	NONREGULATOR						18
A_73_117090		1	8.37467	NONREGULATOR						1
TROAP	cell adhesion	5	8.26257	NONREGULATOR						14
ARHGAP26	nervous system development	8	9.52517	NONREGULATOR						17
IKZF2	transcription, regulation of transcription, DNA-dependent, biological_process	1	9.306	NONREGULATOR						1
ZNF518A		2	5.36056	NONREGULATOR						17
ESCO2	cell cycle	7	5.58713	NONREGULATOR						15
TNC	cell adhesion, signal transduction	8	9.3624	SIGNAL						17
SPRED1	inactivation of MAPK activity, regulation of signal transduction, multicellular organismal development	6	8.06851	SIGNAL						14
C8orf34		1	4.31097	NONREGULATOR						1
C1QTNF3	phosphate transport	11	6.47294	NONREGULATOR						15
FLJ40113		1	9.77479	NONREGULATOR						17
BBS2	negative regulation of body size	2	11.5111	NONREGULATOR						17
SESN2	cell cycle arrest	3	9.44554	NONREGULATOR						18
IGF2	insulin receptor signaling pathway	1	15.8259	SIGNAL						17
ANLN	cell cycle	9	5.60879	NONREGULATOR						15
UBE2D1	protein polyubiquitination, protein modification process, ubiquitin-dependent protein catabolic process, ubiquitin cycle, positive regulation of protein ubiquitination	1	11.9817	NONREGULATOR						20
A_73_116020		7	9.62032	NONREGULATOR						15
IL18BP	biological_process, T-helper 1 type immune response	1	8.82823	NONREGULATOR						20
PCOLCE2		1	11.2835	NONREGULATOR						1
ABLIM1	cytoskeleton organization and biogenesis	2	12.3489	NONREGULATOR						18
A_73_118762		3	11.9742	NONREGULATOR						17
A_73_101000		1	7.80639	NONREGULATOR						20
A_73_100988	muscle	1	19.6555	NONREGULATOR						4
ZNF295	transcription, regulation of transcription, DNA-dependent	1	9.6137	TF						21
TMEM159		1	12.1204	NONREGULATOR						19
A_73_107711		1	13.5003	NONREGULATOR						2
SLC25A5	transport	4	9.62324	NONREGULATOR						16
ADRBK2	signal transduction	2	5.49577	SIGNAL						17
PRSS2	proteolysis, digestion, positive regulation of cell growth, collagen catabolic process, positive regulation of cell adhesion	1	5.84534	NONREGULATOR						1
KCNAB2	potassium ion transport	4	5.8318	NONREGULATOR						15
A_73_109183	mitochondria	3	16.9398	NONREGULATOR						18
SLC6A9	neurotransmitter transport, amino acid transport	6	12.1825	NONREGULATOR						5
RBM38		1	5.76565	NONREGULATOR						1
CDK5R1	regulation of cyclin-dependent protein kinase activity, neuron migration, neuron adhesion, acetylcholine receptor signaling, muscarinic pathway, axon guidance, brain development, cell proliferation, embryonic development, neurite development, ionotropic g	1	10.1204	SIGNAL						19
EDN3	regulation of vasoconstriction	2	6.2114	NONREGULATOR						1
ARNT2	regulation of transcription, DNA-dependent	1	5.14856	TF						16
SAMD14		1	7.93029	NONREGULATOR						18
A_73_114812		3	7.10961	NONREGULATOR						17
TNFRSF13C	B cell homeostasis, T cell costimulation, B cell costimulation, positive regulation of interferon-gamma biosynthetic process, regulation of immune response, positive regulation of B cell proliferation, positive regulation of T cell proliferation	1	3.80377	NONREGULATOR						17
H2AFY	chromatin modification	3	13.9852	CHROMATIN						19
STC1	cell-cell signaling, response to nutrient, cellular calcium ion homeostasis, cell surface receptor linked signal transduction	1	6.44139	SIGNAL						1
KIAA0774		1	6.99426	NONREGULATOR						16
DIAPH3	actin cytoskeleton organization and biogenesis	3	8.66306	NONREGULATOR						16
CD200		3	8.21504	NONREGULATOR						1
NR1H2	negative regulation of transcription, transcription, regulation of transcription, DNA-dependent, cellular lipid metabolic process	1	13.8686	TF						18
A_73_117468		3	8.22051	NONREGULATOR						17
A_73_107381		3	5.15443	NONREGULATOR						20
PARP11	protein amino acid ADP-ribosylation	2	11.4433	NONREGULATOR						19
GAL3ST3	monosaccharide metabolic process, sulfur metabolic process, biosynthetic process, proteoglycan biosynthetic process, poly-N-acetyllactosamine metabolic process, oligosaccharide metabolic process	1	6.36877	NONREGULATOR						1
A_73_106355		1	11.7944	NONREGULATOR						2
A_73_101100		2	11.0052	NONREGULATOR						16
LPIN1	lipid metabolic process	5	11.9122	NONREGULATOR						18
APBA3	intracellular signaling cascade, protein transport	2	17.2752	SIGNAL						8
FANCI	DNA repair, cell cycle	1	7.1817	NONREGULATOR						18
PCDHGA1	cell adhesion, homophilic cell adhesion	2	4.69068	NONREGULATOR						19
MST4		2	9.04934	NONREGULATOR						1
A_73_105826		4	5.18967	NONREGULATOR						18
PSCD4	regulation of ARF protein signal transduction	2	8.24037	SIGNAL						18
TXNDC10	cell redox homeostasis	5	12.1994	NONREGULATOR						17
SBNO1		4	10.8838	NONREGULATOR						20
C20orf74	regulation of small GTPase mediated signal transduction	3	6.04347	SIGNAL						18
A_73_111479		1	7.60471	NONREGULATOR						22
RNF157		2	13.4583	NONREGULATOR						19
SGCZ	cytoskeleton organization and biogenesis	7	8.79509	NONREGULATOR						14
YWHAQ	regulation of progression through cell cycle, protein targeting, small GTPase mediated signal transduction, exocytosis	16	13.58	SIGNAL						15
IL1RAP	inflammatory response, immune response, protein complex assembly	1	5.37295	NONREGULATOR						1
CCDC131	RNA processing	1	10.9127	NONREGULATOR						18
SC65	synaptonemal complex assembly	3	13.1917	NONREGULATOR						18
HOXB7	regulation of transcription, DNA-dependent, multicellular organismal development	1	4.10004	TF						17
A_73_103741		14	8.24024	NONREGULATOR						17
TELO2		5	12.0227	NONREGULATOR						18
MED22	biological_process	3	6.5844	NONREGULATOR						21
A_73_102907		2	5.58531	NONREGULATOR						17
ARHGEF2	regulation of cell proliferation	1	11.5545	NONREGULATOR						16
HOXA2	cell fate determination, regulation of transcription, DNA-dependent, multicellular organismal development, middle ear morphogenesis, embryonic viscerocranium morphogenesis	1	8.16501	TF						1
S100A12	immune	3	9.5524	NONREGULATOR						3
C10H14orf104		2	8.40471	NONREGULATOR						19
NSMAF	ceramide metabolic process, signal transduction	1	11.3651	SIGNAL						2
ASB16	intracellular signaling cascade	8	9.61926	SIGNAL						16
CDKL5	protein amino acid phosphorylation	1	8.8624	NONREGULATOR						1
QTRTD1	queuosine biosynthetic process	3	6.99031	NONREGULATOR						17
HSPB1	anti-apoptosis	1	19.6568	NONREGULATOR						23
STXBP5	protein transport, vesicle-mediated transport	1	8.82913	NONREGULATOR						1
SERPINE2	nervous system development, regulation of proteolysis, multicellular organismal development, cell differentiation, regulation of cell migration	1	9.65405	NONREGULATOR						17
GEFT	regulation of Rho protein signal transduction	4	12.0433	SIGNAL						15
MACROD1	mitochondria	11	17.4251	NONREGULATOR						18
RICS	signal transduction	3	10.9041	SIGNAL						17
TMEM119		2	5.65396	NONREGULATOR						18
CDH2	cell adhesion	3	6.54236	NONREGULATOR						19
CROP	apoptosis	3	13.7793	NONREGULATOR						17
SLC30A9	biological_process	1	8.36688	TF						1
KIT	protein amino acid phosphorylation, protein amino acid dephosphorylation, signal transduction, transmembrane receptor protein tyrosine kinase signaling pathway, protein kinase cascade, response to radiation, peptidyl-tyrosine phosphorylation, cytokine and	2	6.69518	SIGNAL						19
A_73_104238		4	4.48236	NONREGULATOR						14
SMARCB1	chromatin remodeling, transcription, cell cycle, DNA integration, retroviral genome replication, regulation of transcription from RNA polymerase II promoter, negative regulation of progression through cell cycle	2	13.2717	TF						19
F2	regulation of progression through cell cycle, proteolysis, apoptosis, caspase activation, tyrosine phosphorylation of STAT protein, multicellular organismal development, platelet activation, regulation of blood coagulation, fibrinolysis, acute-phase respo	2	7.97855	NONREGULATOR						18
NDUFB5	mitochondrial electron transport, NADH to ubiquinone	9	15.0596	NONREGULATOR						17
SPECC1		1	5.25409	NONREGULATOR						1
CRK	regulation of transcription from RNA polymerase II promoter, cell motility, intracellular signaling cascade, actin cytoskeleton organization and biogenesis	5	11.2869	SIGNAL						18
NDUFA1	generation of precursor metabolites and energy, mitochondrial electron transport, NADH to ubiquinone	3	16.2642	NONREGULATOR						18
A_73_106288		1	4.44068	NONREGULATOR						23
DDEF1	regulation of GTPase activity	8	10.3565	NONREGULATOR						15
FAM174B		1	9.20994	NONREGULATOR						1
AFF2	brain development, learning and/or memory	2	5.03358	TF						18
PTPN13	protein amino acid dephosphorylation	2	8.70589	NONREGULATOR						16
HIP1R	biological_process	1	9.31682	NONREGULATOR						1
NEIL2	base-excision repair, metabolic process	3	8.37573	NONREGULATOR						16
PHGDH	transport, metabolic process, amino acid biosynthetic process, L-serine biosynthetic process, brain development	2	9.92718	NONREGULATOR						17
ZC3H12D	biological_process	3	4.21601	NONREGULATOR						3
TNNT1	regulation of muscle contraction	3	17.854	NONREGULATOR						20
ANK2	signal transduction	3	11.0821	SIGNAL						16
WSB1	intracellular signaling cascade, biological_process	1	11.7195	SIGNAL						18
DHDH	carbohydrate metabolic process	9	12.4637	NONREGULATOR						17
C1QA	immune	3	13.01	NONREGULATOR						1
GPR64	neuropeptide signaling pathway, spermatogenesis, signal transduction	7	4.58939	SIGNAL						17
ZNF398	transcription, regulation of transcription, DNA-dependent	4	10.8632	TF						18
SMC2	DNA metabolic process, mitosis, mitotic chromosome condensation, chromosome organization and biogenesis, cell cycle, cell division	2	7.89971	NONREGULATOR						15
A_73_112295		1	14.6093	NONREGULATOR						17
SCIN	calcium ion-dependent exocytosis, positive regulation of apoptosis, actin filament severing, barbed-end actin filament capping, positive regulation of secretion, negative regulation of cell proliferation, actin nucleation, positive regulation of megakaryo	1	7.78993	NONREGULATOR						1
F2R	regulation of progression through cell cycle, caspase activation, cell motility, G-protein coupled receptor protein signaling pathway, tyrosine phosphorylation of STAT protein, STAT protein nuclear translocation, multicellular organismal development, bloo	2	7.06153	SIGNAL						16
CIDEC	fatty acid biosynthetic process	3	9.76763	NONREGULATOR						2
FLJ43080		6	4.36821	NONREGULATOR						16
COL5A2	collagen fibril organization	32	13.0064	NONREGULATOR						14
POLR2A	transcription, regulation of transcription, DNA-dependent, transcription from RNA polymerase II promoter, transcription, DNA-dependent	3	8.20931	NONREGULATOR						18
VRK2	protein amino acid autophosphorylation	1	7.56262	NONREGULATOR						1
IFT140	cell communication	2	4.30454	NONREGULATOR						18
HNRNPL	mRNA processing	1	12.679	NONREGULATOR						1
A_73_121134		8	6.82109	NONREGULATOR						17
CDH15	cell adhesion	1	13.6967	NONREGULATOR						19
P4HA3	protein metabolic process	4	5.96747	NONREGULATOR						19
NLN	proteolysis	1	7.80181	NONREGULATOR						19
DCLK1	protein amino acid phosphorylation, intracellular signaling cascade, multicellular organismal development, central nervous system development, endosome transport, cell differentiation	2	4.84652	SIGNAL						16
PLEK	intracellular signaling cascade	1	7.81188	SIGNAL						1
MUC1		4	4.0198	NONREGULATOR						18
A_73_105906		4	9.31893	NONREGULATOR						18
INCA1		2	8.63315	NONREGULATOR						20
ADAM12	myoblast fusion	19	7.48017	NONREGULATOR						15
ANGPTL2	signal transduction	1	9.83795	SIGNAL						16
A_73_113199		1	4.13616	NONREGULATOR						1
TCF7L2	regulation of progression through cell cycle, establishment and/or maintenance of chromatin architecture, transcription, regulation of transcription, DNA-dependent, regulation of transcription from RNA polymerase II promoter, regulation of Wnt receptor si	4	11.0541	TF						15
FRMD4B		1	9.00259	NONREGULATOR						1
S1PR3		2	10.3939	NONREGULATOR						16
SIVA1	apoptosis, induction of apoptosis	9	13.648	NONREGULATOR						18
SESN3	cell cycle arrest	3	12.9214	NONREGULATOR						17
NFKBIE	cytoplasmic sequestering of transcription factor	7	8.92421	NONREGULATOR						16
GLI1	regulation of transcription, DNA-dependent	4	5.74714	TF						17
TRAF3	signal transduction, regulation of apoptosis, induction of apoptosis	5	5.33472	SIGNAL						17
NOS3	ovulation (sensu Mammalia), regulation of sodium ion transport, electron transport, amino acid metabolic process, nitric oxide biosynthetic process, cell motility, learning, negative regulation of potassium ion transport, negative regulation of hydrolase	2	11.8032	NONREGULATOR						16
EPHB2	cell cycle	13	6.36633	NONREGULATOR						15
A_73_103142		1	14.3192	NONREGULATOR						20
A_73_104598		10	9.44372	NONREGULATOR						17
CPXM2	proteolysis, cell adhesion	1	9.83737	NONREGULATOR						1
CMTM5	chemotaxis	2	4.65091	NONREGULATOR						17
A_73_110678		3	6.13791	NONREGULATOR						16
RPP21	tRNA processing	2	10.9538	NONREGULATOR						2
CREB3L1	regulation of transcription, DNA-dependent, response to unfolded protein	1	12.9653	TF						20
PCMTD1	protein modification process	1	15.5293	NONREGULATOR						6
PLXNA3	multicellular organismal development, pyramidal neuron development, negative regulation of axon extension involved in axon guidance, negative chemotaxis, axon guidance, hippocampus development	5	8.67898	NONREGULATOR						16
SPC24	cell cycle, cell division, mitosis	20	8.76458	NONREGULATOR						14
RAPGEF2	MAPKKK cascade, regulation of small GTPase mediated signal transduction, cAMP-mediated signaling	1	11.9989	SIGNAL						3
MGAT5	protein amino acid N-linked glycosylation	6	12.3002	NONREGULATOR						15
GNG2	signal transduction, G-protein coupled receptor protein signaling pathway, cell proliferation	2	9.34633	SIGNAL						16
A_73_112819		1	4.81248	NONREGULATOR						17
PDLIM7	ossification, receptor-mediated endocytosis, multicellular organismal development, actin cytoskeleton organization and biogenesis, cell differentiation	1	19.3627	NONREGULATOR						19
ACTN3	muscle contraction	18	17.9083	NONREGULATOR						18
PRDX3	activation of NF-kappaB transcription factor	5	14.1458	NONREGULATOR						16
DNASE1L3	DNA catabolic process, DNA fragmentation during apoptosis, apoptosis	1	4.3156	NONREGULATOR						1
IPO9	protein import into nucleus, docking, intracellular protein transport	6	16.8535	NONREGULATOR						8
ALG8	protein amino acid N-linked glycosylation	4	7.856	NONREGULATOR						17
ARL3	small GTPase mediated signal transduction	5	11.8888	SIGNAL						17
A_73_114221		2	6.68459	NONREGULATOR						19
A_73_115735		2	4.63069	NONREGULATOR						22
DIABLO	induction of apoptosis, caspase activation, caspase activation via cytochrome c, apoptosis, induction of apoptosis via death domain receptors	1	13.7096	NONREGULATOR						1
GALNT10		1	12.6413	NONREGULATOR						1
GKAP1	signal transduction	3	13.6066	SIGNAL						18
RTP4	detection of chemical stimulus during sensory perception of bitter taste, protein targeting to membrane	1	8.77762	NONREGULATOR						1
VASH1	cell cycle, cell cycle arrest	3	9.60505	NONREGULATOR						15
MGC148427		7	7.81685	NONREGULATOR						15
CREBL1	regulation of transcription, DNA-dependent	7	12.1493	TF						16
STBD1	carbohydrate metabolic process, muscle contraction	1	12.8227	NONREGULATOR						1
FABP7	fatty acid metabolic process	5	6.4195	NONREGULATOR						16
USP15	ubiquitin cycle, ubiquitin-dependent protein catabolic process	1	6.91681	NONREGULATOR						1
CYP1B1	electron transport, visual perception	1	7.46433	NONREGULATOR						1
MYLK	protein amino acid phosphorylation	2	12.0788	NONREGULATOR						1
A_73_109225		3	8.29168	NONREGULATOR						20
A_73_104899		1	11.9115	NONREGULATOR						1
CDADC1		1	5.60086	NONREGULATOR						18
GPR39	G-protein coupled receptor protein signaling pathway	3	4.92282	SIGNAL						17
DUSP4	regulation of progression through cell cycle	3	8.64755	NONREGULATOR						16
A_73_120650		1	7.19864	NONREGULATOR						15
NIPBL	cell cycle	2	13.1231	NONREGULATOR						19
SASH1	cell cycle, negative regulation of progression through cell cycle	3	11.2384	NONREGULATOR						17
ASPA	aspartate catabolic process, metabolic process	3	5.28319	NONREGULATOR						5
VTI1B	intracellular protein transport, vesicle docking during exocytosis, membrane fusion, cell proliferation, vesicle-mediated transport	1	12.7146	NONREGULATOR						19
PRKAR2A	protein amino acid phosphorylation, signal transduction, intracellular signaling cascade	1	17.0514	SIGNAL						18
MMP23B	extracellular matrix organization and biogenesis	6	7.2495	NONREGULATOR						14
SLC25A33	transport	1	11.3237	NONREGULATOR						18
EIF2AK4	tRNA aminoacylation for protein translation, protein modification process, protein amino acid phosphorylation, ubiquitin cycle, regulation of translational initiation	1	9.48672	NONREGULATOR						3
PCDH17	homophilic cell adhesion, cell adhesion	2	6.28561	NONREGULATOR						18
DHRS4	electron transport, metabolic process	2	12.7427	NONREGULATOR						21
LRRC8D		2	8.72636	NONREGULATOR						16
MARCKS	cell motility	1	11.5511	NONREGULATOR						20
CUL4A	cell cycle	1	7.44451	NONREGULATOR						1
ADIPOR2	lipid metabolic process, fatty acid oxidation, hormone-mediated signaling	1	14.4785	SIGNAL						1
SAA3		1	5.87801	NONREGULATOR						21
WNT5A	signal transduction, Wnt receptor signaling pathway, calcium modulating pathway, JNK cascade, cell-cell signaling, anatomical structure morphogenesis, lung development, embryonic limb morphogenesis, embryonic development	2	7.08763	SIGNAL						19
WWC1		3	4.61242	NONREGULATOR						17
ALPK1	protein amino acid phosphorylation	1	3.75186	NONREGULATOR						18
PNMA2		1	3.84955	NONREGULATOR						18
ZFAT		1	5.16532	NONREGULATOR						20
CD8B	immune response, transmembrane receptor protein tyrosine kinase signaling pathway, T cell activation	1	6.89474	SIGNAL						1
FXR2		2	15.2611	NONREGULATOR						3
SERF1B	nervous system development	1	8.70133	NONREGULATOR						16
A_73_115216	mitochondria	5	16.6135	NONREGULATOR						18
DNAJC4	protein folding, response to unfolded protein	1	9.32338	NONREGULATOR						2
OLFML2B		4	9.96708	NONREGULATOR						15
A_73_113783		3	8.4237	NONREGULATOR						16
HOXB3	regulation of transcription, DNA-dependent	1	3.80329	TF						20
MON1A		3	7.19463	NONREGULATOR						17
VAV2	regulation of Rho protein signal transduction, intracellular signaling cascade	8	10.5508	SIGNAL						15
GPX7	response to oxidative stress	1	11.6036	NONREGULATOR						21
GPT	nitrogen compound metabolic process, biosynthetic process, gluconeogenesis	1	9.58859	NONREGULATOR						1
A_73_113359		1	10.0004	NONREGULATOR						23
PFKFB1	fructose 2,6-bisphosphate metabolic process, gluconeogenesis, glycolysis, metabolic process	2	11.7235	NONREGULATOR						19
MARCKSL1		6	9.01611	NONREGULATOR						14
PNRC1	transcription, regulation of transcription, DNA-dependent	2	14.6045	NONREGULATOR						18
A_73_114169		1	6.61682	NONREGULATOR						20
SGPL1	ceramide metabolic process, apoptosis, carboxylic acid metabolic process, lipid metabolic process, sphingolipid catabolic process	10	7.38206	NONREGULATOR						16
PIAS4	negative regulation of transcription from RNA polymerase II promoter, regulation of transcription, DNA-dependent, negative regulation of transcription, protein sumoylation, transcription, ubiquitin cycle	8	11.325	TF						17
ANGPT2	angiogenesis	3	5.34603	NONREGULATOR						16
SC4MOL	metabolic process, fatty acid metabolic process, sterol biosynthetic process	1	11.7993	NONREGULATOR						16
KCNE4	ion transport, potassium ion transport	1	6.57419	NONREGULATOR						1
SH3KBP1	endocytosis, apoptosis, cell-cell signaling	1	8.83777	SIGNAL						17
SCAND1	regulation of transcription, DNA-dependent	1	13.9678	NONREGULATOR						18
CHMP4C	protein transport	1	7.69811	NONREGULATOR						1
A_73_112155		1	7.42168	NONREGULATOR						1
MMAB	mitochondria	1	12.2522	NONREGULATOR						18
DPY19L3		8	6.9622	NONREGULATOR						15
RBP4	transport, visual perception, response to stimulus	3	11.3355	NONREGULATOR						19
MDH1	glycolysis, tricarboxylic acid cycle, malate metabolic process	8	15.8414	NONREGULATOR						18
UBE2B	postreplication repair, protein modification process, ubiquitin-dependent protein catabolic process, sperm axoneme assembly, ubiquitin cycle	2	11.711	NONREGULATOR						16
DDX5	positive regulation of transcription	5	12.3727	TF						17
CCDC141		1	5.17879	NONREGULATOR						19
ITGB1BP3	pyridine nucleotide biosynthetic process	2	18.9293	NONREGULATOR						19
A_73_112726		4	5.30285	NONREGULATOR						17
MLF1IP	transcription, regulation of transcription, DNA-dependent	1	5.16006	NONREGULATOR						1
CHD3	chromatin modification	4	5.14158	TF						18
HCG18		3	8.97061	NONREGULATOR						18
CLGN	protein folding	4	3.98793	NONREGULATOR						17
A_73_115950		3	6.23391	NONREGULATOR						18
KCNQ1OT1		3	4.81465	NONREGULATOR						19
PCMTD2	protein modification process	1	8.88653	NONREGULATOR						19
PHF16		1	7.35973	TF						22
A_73_100892		1	4.47655	NONREGULATOR						19
TRPV6	ion transport, regulation of calcium ion-dependent exocytosis, calcium ion transport	2	4.17339	NONREGULATOR						19
THPO	multicellular organismal development, cell proliferation	6	7.45815	NONREGULATOR						16
GPR173	signal transduction, G-protein coupled receptor protein signaling pathway	3	6.4642	SIGNAL						17
SMARCE1	nucleosome disassembly, chromatin modification, negative regulation of transcription, DNA-dependent, regulation of transcription from RNA polymerase II promoter	4	10.6788	TF						17
A_73_110153		2	7.17306	NONREGULATOR						18
GTF2H3	transcription, regulation of transcription, DNA-dependent, nucleotide-excision repair	1	5.3342	TF						2
PPM1A	protein amino acid dephosphorylation, positive regulation of I-kappaB kinase/NF-kappaB cascade	2	15.6591	NONREGULATOR						16
RBM47		1	6.2913	NONREGULATOR						18
NF1	skeletal muscle development	2	8.57442	NONREGULATOR						17
RAPGEF1	signal transduction, regulation of small GTPase mediated signal transduction, transmembrane receptor protein tyrosine kinase signaling pathway, small GTPase mediated signal transduction	6	15.1609	SIGNAL						17
RGS3	inactivation of MAPK activity, negative regulation of signal transduction, regulation of G-protein coupled receptor protein signaling pathway	1	12.8266	SIGNAL						1
KLHL4		1	4.3488	NONREGULATOR						19
CAMK2B	protein amino acid phosphorylation	2	13.8514	NONREGULATOR						16
ATF3	regulation of transcription, DNA-dependent	1	12.4593	TF						22
SWAP70		2	10.8242	NONREGULATOR						16
BBS10	protein folding, visual perception, response to stimulus	1	4.274	NONREGULATOR						5
C15H11ORF51		3	12.7796	NONREGULATOR						18
SPRY2	cell-cell signaling, multicellular organismal development, organ morphogenesis, regulation of signal transduction, lung development, inner ear morphogenesis, negative regulation of MAPK activity, branching morphogenesis of a tube, sensory perception of so	2	12.2901	SIGNAL						17
A_73_107793		3	6.48915	NONREGULATOR						19
TMEM199		5	9.69831	NONREGULATOR						18
INPP5F		3	11.596	NONREGULATOR						18
CLCN1	chloride transport	4	7.29014	NONREGULATOR						17
DZIP3	ubiquitin cycle	5	4.45018	NONREGULATOR						16
LSS	steroid biosynthetic process, metabolic process	2	8.45313	NONREGULATOR						17
CD93	cell-cell adhesion	5	6.15599	NONREGULATOR						16
RNF20	ubiquitin cycle, chromatin modification	3	11.8582	CHROMATIN						19
STYXL1	protein amino acid dephosphorylation, intracellular signaling cascade	3	10.2711	SIGNAL						17
NRIP2		2	9.60862	TF						19
GPRASP1		10	7.38592	NONREGULATOR						16
PTPN7	immune	2	5.7997	NONREGULATOR						4
CRYGS		1	4.53287	NONREGULATOR						18
A_73_115116		2	18.3498	NONREGULATOR						2
LRP10	lipid metabolic process, lipid transport, endocytosis	1	6.87786	NONREGULATOR						1
RYR1	muscle contraction, ion transport, calcium ion transport, cellular calcium ion homeostasis	3	16.3009	NONREGULATOR						18
GIMAP7	immune	3	6.66498	NONREGULATOR						5
A_73_114665		2	5.8618	NONREGULATOR						15
A_73_100811		1	9.12095	NONREGULATOR						1
TRRAP	regulation of transcription, DNA-dependent, chromatin modification, histone acetylation, transcription, signal transduction	5	12.075	TF						18
IRX6	regulation of transcription, DNA-dependent	2	4.38894	TF						18
RPS28	translation	1	18.5712	NONREGULATOR						3
A_73_103322		3	11.0221	NONREGULATOR						16
SLC43A2		1	12.7319	NONREGULATOR						3
A_73_105831		1	7.55044	NONREGULATOR						1
BGLAP	cell adhesion	18	14.0744	TF						16
HSPB8	protein folding	3	18.9357	NONREGULATOR						22
TMEM130		1	6.02447	NONREGULATOR						18
A_73_101235		3	4.36407	NONREGULATOR						18
FBXL22	ubiquitin cycle	3	5.56858	NONREGULATOR						15
A_73_105946		5	10.0316	NONREGULATOR						17
IGFBP6	extracellular matrix organization and biogenesis	4	15.0688	SIGNAL						16
C3H1orf183		1	5.02506	NONREGULATOR						19
ZYG11B		6	5.2723	NONREGULATOR						16
HOXC9	multicellular organismal development, regulation of transcription, DNA-dependent	1	10.4518	TF						21
C1orf138		1	4.47119	NONREGULATOR						18
DNAJA4	protein folding	1	14.1186	NONREGULATOR						1
SOD2	mitochondria	3	11.7637	NONREGULATOR						17
C11H9ORF9		5	4.90636	NONREGULATOR						16
DNAJB12	protein folding	2	14.0355	NONREGULATOR						3
MGC139355		1	9.36861	NONREGULATOR						18
PPAPDC1A		1	3.96994	NONREGULATOR						19
PSTK	selenocysteine incorporation, translation	1	8.0265	NONREGULATOR						1
PTGES	signal transduction, prostaglandin metabolic process	1	6.50415	SIGNAL						1
SULT1A1	catecholamine metabolic process, lipid metabolic process, amine metabolic process, steroid metabolic process	1	13.8426	NONREGULATOR						1
HMOX2	heme oxidation	1	14.4138	NONREGULATOR						20
MYO6	intracellular protein transport, endocytosis, sensory perception of sound, actin filament-based movement, positive regulation of transcription from RNA polymerase II promoter, biological_process, DNA damage response, signal transduction by p53 class media	2	10.0071	SIGNAL						18
A_73_106081		8	11.001	NONREGULATOR						15
DNAJB4	protein folding, response to heat, response to unfolded protein	1	11.0487	NONREGULATOR						21
GPR116	signal transduction, neuropeptide signaling pathway	2	10.6275	SIGNAL						1
PIR	transcription from RNA polymerase II promoter	3	9.74644	TF						17
KIF13B	protein targeting, microtubule-based movement, signal transduction, T cell activation	1	8.67038	SIGNAL						1
HLA-DRA	antigen processing and presentation of peptide or polysaccharide antigen via MHC class II, immune response, antigen processing and presentation	1	4.81059	NONREGULATOR						3
MYEF2	transcription, myoblast cell fate determination, transcription from RNA polymerase II promoter	1	9.62842	TF						1
C1orf74		8	6.60535	NONREGULATOR						19
TIE1	protein amino acid phosphorylation, signal transduction, mesoderm development	3	6.68731	SIGNAL						16
KLF6	transcription, regulation of transcription, DNA-dependent, biological_process, cell growth, B cell differentiation	1	14.2359	TF						1
BTF3	regulation of transcription, DNA-dependent, transcription from RNA polymerase II promoter, transcription	1	16.7118	TF						1
RAD1	cell cycle checkpoint, DNA damage checkpoint, meiotic prophase I, DNA repair	1	8.44955	NONREGULATOR						1
PHKB	carbohydrate metabolic process, glycogen catabolic process, generation of precursor metabolites and energy	5	14.6057	NONREGULATOR						18
NAP1L5	nucleosome assembly	10	5.87979	NONREGULATOR						16
SEZ6L2		1	4.82455	NONREGULATOR						19
SYNGR1		1	14.0813	NONREGULATOR						24
A_73_114381		2	6.30135	NONREGULATOR						18
USP21	protein modification process, ubiquitin cycle, ubiquitin-dependent protein catabolic process	1	8.22343	NONREGULATOR						1
FLJ14213		2	4.6695	NONREGULATOR						17
ELK4	regulation of transcription, DNA-dependent	3	12.0045	TF						18
FAIM	apoptosis	2	8.36698	NONREGULATOR						20
C1orf222		1	4.76603	NONREGULATOR						2
GNAI1	signal transduction, G-protein coupled receptor protein signaling pathway	2	8.24046	SIGNAL						17
PGS1	phospholipid biosynthetic process, metabolic process	1	6.09321	NONREGULATOR						17
JPH2	muscle	5	14.3582	NONREGULATOR						17
IMPA2	phosphate metabolic process	3	14.7664	NONREGULATOR						5
DNM3	endocytosis	1	4.33773	NONREGULATOR						1
TRAPPC2L	transport, ER to Golgi vesicle-mediated transport	3	12.2979	NONREGULATOR						19
ARMCX1		4	9.62309	NONREGULATOR						15
FIT1	lipid metabolic process	1	14.5972	NONREGULATOR						19
EWSR1	regulation of transcription, DNA-dependent	1	13.5635	TF						18
PCSK5	signal peptide processing, proteolysis, cell-cell signaling	5	10.5164	SIGNAL						17
FBXO31	ubiquitin cycle	2	11.4846	NONREGULATOR						3
AHCYL1	one-carbon compound metabolic process	1	12.3474	NONREGULATOR						20
A_73_106180		27	13.6357	NONREGULATOR						14
NOLC1	rRNA processing, cell cycle, mitosis	3	10.4632	NONREGULATOR						19
HSF4	transcription, positive regulation of cell proliferation, positive regulation of cell differentiation, cell development, regulation of transcription, DNA-dependent	3	7.16638	TF						16
TMEM110		3	6.84899	NONREGULATOR						18
JPH4		2	5.10334	NONREGULATOR						18
GALNTL2		4	8.87082	NONREGULATOR						16
SRGAP2	signal transduction	3	10.9867	SIGNAL						14
NCAPD3	cell cycle, mitosis, mitotic chromosome condensation, cell division	11	9.74579	NONREGULATOR						17
MYL6B	striated muscle development, muscle filament sliding	1	17.7786	NONREGULATOR						1
DLAT	acetyl-CoA biosynthetic process	2	10.8925	NONREGULATOR						16
ZC3H12A		1	8.94727	NONREGULATOR						19
MKX	regulation of transcription, DNA-dependent, multicellular organismal development, muscle development	4	4.12031	NONREGULATOR						17
PGD	electron transport, pentose-phosphate shunt, oxidative branch	2	13.4073	NONREGULATOR						17
SLC35E3		3	6.01916	NONREGULATOR						16
PMM1	metabolic process, mannose biosynthetic process	4	12.1161	NONREGULATOR						17
PTPN5	protein amino acid dephosphorylation	1	3.92552	NONREGULATOR						1
MPPED2	nervous system development	2	7.75132	NONREGULATOR						16
SILV	melanin biosynthetic process from tyrosine	1	5.56467	NONREGULATOR						17
TREML2		2	5.01213	NONREGULATOR						2
HDC	amino acid and derivative metabolic process, histidine metabolic process, carboxylic acid metabolic process, catecholamine biosynthetic process	1	5.53829	NONREGULATOR						2
TRPV1	ion transport, chemosensory behavior, calcium ion transport, cell surface receptor linked signal transduction	1	4.61558	SIGNAL						17
AQR	mRNA processing	3	13.4926	NONREGULATOR						18
A_73_110528		18	7.40623	NONREGULATOR						17
MAX	regulation of transcription, DNA-dependent, transcription from RNA polymerase II promoter, regulation of transcription	1	12.6925	TF						19
NOTCH4	patterning of blood vessels, cell fate determination, morphogenesis of a branching structure, transcription, Notch signaling pathway, embryonic development, hemopoiesis, cell differentiation, mammary gland development, positive regulation of transcription	3	10.0235	SIGNAL						18
LPAR4		1	4.03694	NONREGULATOR						1
CKS2	regulation of cyclin-dependent protein kinase activity, cell cycle, meiosis I, phosphoinositide-mediated signaling, cell division, spindle organization and biogenesis, cell proliferation	5	8.12131	SIGNAL						15
TMC4		2	9.33308	NONREGULATOR						17
GCHFR	nitric oxide biosynthetic process, neurotransmitter metabolic process	3	8.45492	NONREGULATOR						17
LOX	blood vessel development, protein modification process, collagen fibril organization, elastic fiber assembly, transmembrane receptor protein tyrosine kinase signaling pathway, lung development	15	10.2778	SIGNAL						16
C20orf112		4	8.82493	NONREGULATOR						15
PPIL3	mRNA processing, protein folding, RNA splicing	2	10.0265	NONREGULATOR						22
VSIG4		7	5.93271	NONREGULATOR						15
A_73_108796		3	7.8764	NONREGULATOR						19
KAL1	axon guidance	10	9.13502	NONREGULATOR						15
SH3YL1		1	11.0749	NONREGULATOR						19
TGIF1	negative regulation of transcription from RNA polymerase II promoter, regulation of transcription, DNA-dependent, multicellular organismal development	1	7.87396	NONREGULATOR						1
SLAMF1	positive regulation of cell proliferation, lymphocyte activation	3	4.05289	NONREGULATOR						17
FOXP1	transcription, regulation of transcription, DNA-dependent	1	9.39989	TF						1
FOLH1	proteolysis	9	4.485	NONREGULATOR						17
CAPZA2	muscle	4	14.2222	NONREGULATOR						17
LRAT	vitamin A metabolic process, response to stimulus, visual perception	1	4.16853	NONREGULATOR						16
SLITRK1	axonogenesis	10	9.0139	NONREGULATOR						17
SOX11	transcription, regulation of transcription, DNA-dependent, nervous system development	1	7.7732	TF						1
A_73_119613		5	6.37317	NONREGULATOR						2
PDCD1	apoptosis, humoral immune response, multicellular organismal development, biological_process	13	8.17511	NONREGULATOR						15
CDC25B	regulation of progression through cell cycle	4	9.70631	NONREGULATOR						16
TMSL8	cytoskeleton organization and biogenesis, biological_process	13	9.58654	NONREGULATOR						16
BGN	null	7	13.2124	NONREGULATOR						17
ATP10D	phospholipid transport, transport, cation transport	6	5.3441	NONREGULATOR						14
NR2F1	neuron migration, transcription, regulation of transcription, DNA-dependent, signal transduction, forebrain development	3	9.7967	TF						16
A_73_110207		2	8.41148	NONREGULATOR						15
ZNF367	transcription, regulation of transcription from RNA polymerase II promoter	1	9.97948	NONREGULATOR						1
PKNOX2	regulation of transcription, DNA-dependent	2	6.94911	TF						17
GGH	glutamine metabolic process	2	5.98337	NONREGULATOR						22
A_73_119217		1	15.9531	NONREGULATOR						2
PGP		1	15.1378	NONREGULATOR						22
SDHA	tricarboxylic acid cycle, electron transport, transport, DNA integration	7	18.5966	NONREGULATOR						18
HDAC6	transcription, regulation of transcription, DNA-dependent, cell cycle, multicellular organismal development, chromatin modification, histone deacetylation	3	11.9992	TF						19
FAM123B		18	8.42206	NONREGULATOR						17
IER5		1	14.2808	NONREGULATOR						21
CARD11		1	8.34221	NONREGULATOR						19
CLSTN3	cell adhesion, homophilic cell adhesion	1	6.63049	NONREGULATOR						18
TMCO2		1	6.10658	NONREGULATOR						1
PATZ1	regulation of transcription, DNA-dependent, transcription	3	6.46402	NONREGULATOR						17
SEMA4C	multicellular organismal development, nervous system development, cell differentiation	2	11.9247	NONREGULATOR						17
MFAP2	extracellular matrix organization and biogenesis	36	13.1003	NONREGULATOR						15
CCNA2	cell cycle	22	4.60636	NONREGULATOR						14
MAFF	in utero embryonic development, regulation of transcription, DNA-dependent, transcription from RNA polymerase II promoter, parturition, regulation of epidermal cell differentiation	1	13.2714	TF						19
DOCK4		1	4.76736	NONREGULATOR						1
E2F1	regulation of progression through cell cycle, G1 phase of mitotic cell cycle, negative regulation of transcription from RNA polymerase II promoter, transcription, regulation of transcription, DNA-dependent, apoptosis, cell cycle, cell proliferation, foreb	9	4.7641	TF						15
A_73_104379		3	8.80709	NONREGULATOR						16
ADCYAP1R1	G-protein coupled receptor protein signaling pathway	2	8.61935	SIGNAL						17
SH3BGR	protein complex assembly	1	17.5818	NONREGULATOR						22
EFHB		2	10.1694	NONREGULATOR						18
NFIB	DNA replication, regulation of transcription, DNA-dependent, transcription	1	15.072	TF						19
DIAPH1	sensory perception of sound, cellular component organization and biogenesis, actin cytoskeleton organization and biogenesis	1	15.7509	NONREGULATOR						1
KIF4A	cell cycle	34	5.04697	NONREGULATOR						14
KIAA1644		3	5.90293	NONREGULATOR						16
ASB14	intracellular signaling cascade	1	6.6189	SIGNAL						1
CHEK1	cell cycle	15	4.15159	NONREGULATOR						15
SCUBE3	protein heterooligomerization, protein homooligomerization	1	4.63883	NONREGULATOR						2
MANBA	carbohydrate metabolic process, glycoprotein catabolic process, metabolic process, protein modification process	1	9.42223	NONREGULATOR						1
MYBPH	cell adhesion, regulation of striated muscle contraction	1	13.4487	NONREGULATOR						1
NAV3		7	8.61447	NONREGULATOR						15
MAP3K13	activation of MAPKK activity, JNK cascade, activation of NF-kappaB transcription factor, protein amino acid autophosphorylation	1	6.02352	NONREGULATOR						1
A_73_110199		6	5.19475	NONREGULATOR						17
FTO	determination of left/right symmetry, embryonic limb morphogenesis	1	9.68315	NONREGULATOR						1
A_73_106938		5	11.446	NONREGULATOR						16
ROR2	skeletal development, cartilage condensation, somitogenesis, protein amino acid phosphorylation, signal transduction, Wnt receptor signaling pathway, calcium modulating pathway, JNK cascade, multicellular organismal development, cell differentiation, embr	13	4.8471	SIGNAL						16
AMPH	synaptic transmission	2	7.33984	NONREGULATOR						18
LYK5	protein amino acid phosphorylation, protein export from nucleus, cell cycle, activation of protein kinase activity	2	11.0286	NONREGULATOR						18
REXO2	nucleotide metabolic process	7	13.4858	NONREGULATOR						17
ZDHHC23		2	10.1809	NONREGULATOR						18
ARHGEF17	actin cytoskeleton organization and biogenesis	14	11.2993	NONREGULATOR						14
GNAI2	G-protein coupled receptor protein signaling pathway	12	9.56632	SIGNAL						15
SLC30A4	cation transport, zinc ion transport	7	6.02822	NONREGULATOR						15
TRDN	muscle contraction	1	17.8559	NONREGULATOR						19
A_73_103271		1	4.2191	NONREGULATOR						1
RPA3	DNA replication, DNA repair	2	11.8931	NONREGULATOR						20
ANKMY2		1	9.93436	NONREGULATOR						2
C5orf36		1	5.24497	NONREGULATOR						17
PSRC1		3	7.65873	NONREGULATOR						15
C11orf16		1	3.92357	NONREGULATOR						18
A_73_117187		4	12.0049	NONREGULATOR						17
EBF3	regulation of transcription, DNA-dependent	5	11.6265	TF						15
RAB34	small GTPase mediated signal transduction, protein transport	5	12.4058	SIGNAL						17
RSBN1		1	6.04671	NONREGULATOR						1
A_73_109913		6	4.52422	NONREGULATOR						16
CDCA8	cell cycle	7	4.50863	NONREGULATOR						15
IRF3	transcription, regulation of transcription, DNA-dependent, transcription from RNA polymerase II promoter, response to virus	1	7.30318	TF						19
MAF1	regulation of transcription, DNA-dependent, transcription	6	16.7395	NONREGULATOR						16
A_73_103281		1	19.0697	NONREGULATOR						1
MAP7D3		4	7.67571	NONREGULATOR						15
A_73_109017		2	8.04111	NONREGULATOR						17
ESM1	regulation of cell growth, biological_process	1	5.75653	NONREGULATOR						17
IL10RA		1	7.3431	NONREGULATOR						17
OR10J1	signal transduction, G-protein coupled receptor protein signaling pathway, single fertilization, sensory perception of smell, response to stimulus	1	4.0718	SIGNAL						2
TCN2	ion transport, cobalt ion transport, cobalamin transport	5	13.3781	NONREGULATOR						15
ORAI1	calcium ion transport, immune response, positive regulation of calcium ion transport, ion transport	3	11.7162	NONREGULATOR						19
SMOC1		6	10.8442	NONREGULATOR						17
FAAH	fatty acid metabolic process	3	4.96882	NONREGULATOR						18
CCDC99		9	5.4033	NONREGULATOR						15
SDC4	biological_process	2	13.0626	NONREGULATOR						19
A_73_109970		1	9.14215	NONREGULATOR						20
RND3	cell adhesion, small GTPase mediated signal transduction, actin cytoskeleton organization and biogenesis	9	11.0247	SIGNAL						14
BBX	regulation of transcription, DNA-dependent	2	10.7791	TF						20
C7orf30		1	12.6053	NONREGULATOR						1
A_73_118431		2	4.07527	NONREGULATOR						2
FAM33A	cell cycle	1	9.02438	NONREGULATOR						1
DMAP1	chromatin modification	1	7.92533	TF						1
A_73_110137		8	10.6835	NONREGULATOR						15
TREM1	intracellular signaling cascade, humoral immune response	9	12.4561	SIGNAL						16
ARL4C	small GTPase mediated signal transduction	6	8.52532	SIGNAL						14
CUX2		2	4.76384	NONREGULATOR						18
TKT	regulation of growth	2	13.9804	NONREGULATOR						17
C1QC	immune	2	10.349	NONREGULATOR						2
IL6R	cell surface receptor linked signal transduction, multicellular organismal development, cell proliferation, immune response	1	11.8869	SIGNAL						22
SOX7	transcription, regulation of transcription from RNA polymerase II promoter	1	8.98838	TF						2
MYBPC2	striated muscle contraction, cell adhesion	12	18.5138	NONREGULATOR						18
A_73_112366		1	5.2917	NONREGULATOR						1
ASMT	translation, melatonin biosynthetic process, rhythmic process	2	6.55905	NONREGULATOR						18
A_73_105821		1	8.63125	NONREGULATOR						18
COX7B	electron transport	8	15.9949	NONREGULATOR						17
CPXM1	proteolysis, cell adhesion	4	5.38194	NONREGULATOR						15
NLGN2	synaptogenesis, cell-cell adhesion, intercellular junction maintenance	2	8.41009	NONREGULATOR						19
DMRT2	regulation of transcription, DNA-dependent, sex differentiation, biological_process, male gonad development, transcription, sex determination	4	9.98633	TF						19
STK24	signal transduction, protein amino acid phosphorylation	2	12.873	SIGNAL						19
STRA6		1	5.57757	NONREGULATOR						1
SLC30A3	zinc ion transport, cation transport	1	6.90912	NONREGULATOR						1
JSP.1		1	7.57431	NONREGULATOR						1
BSCL2	null	2	8.40808	NONREGULATOR						19
CLIC1	chloride transport	12	10.7985	NONREGULATOR						14
A_73_101248		1	18.2552	NONREGULATOR						19
CLDN11	cell adhesion	1	6.00843	NONREGULATOR						1
ZRANB1		1	7.92755	NONREGULATOR						17
SORBS1	glucose transport, transport, insulin receptor signaling pathway, focal adhesion formation, stress fiber formation	1	10.1371	SIGNAL						1
FIZ1	transcription, regulation of transcription, DNA-dependent	8	9.85103	TF						18
ZHX2	mRNA catabolic process, negative regulation of transcription, DNA-dependent	2	11.9114	TF						17
UIMC1	transcription, negative regulation of transcription, regulation of transcription, DNA-dependent	8	9.70342	TF						18
DHX35	RNA splicing, mRNA processing	1	9.56986	NONREGULATOR						20
COL23A1	phosphate transport	1	7.67749	NONREGULATOR						6
KIAA2022	nucleobase, nucleoside, nucleotide and nucleic acid metabolic process	4	4.40985	NONREGULATOR						16
MAP3K5	MAPKKK cascade, protein amino acid phosphorylation, apoptosis, response to stress, activation of JNK activity, induction of apoptosis by extracellular signals	1	5.67891	SIGNAL						22
SHF	intracellular signaling cascade	3	7.29926	SIGNAL						19
TSHZ3	multicellular organismal development, regulation of transcription, DNA-dependent, transcription	8	8.02845	TF						14
PLAGL2	transcription, induction of apoptosis, positive regulation of transcription from RNA polymerase II promoter, regulation of transcription, DNA-dependent	4	9.29938	TF						18
TRIM14	compartment specification	3	6.29319	NONREGULATOR						3
FADS2	fatty acid biosynthetic process, unsaturated fatty acid biosynthetic process, lipid metabolic process	3	11.4429	NONREGULATOR						16
ASB5	intracellular signaling cascade	1	12.1057	SIGNAL						21
A_73_112994		1	14.1411	NONREGULATOR						6
ADAMTS4	proteolysis	4	6.98897	NONREGULATOR						16
FOXC2	ossification, patterning of blood vessels, ureteric bud development, lymphangiogenesis, blood vessel remodeling, transcription, multicellular organismal development, mesoderm development, heart development, cell proliferation, response to hormone stimulus	2	4.93157	TF						23
A_73_107027		11	7.83663	NONREGULATOR						5
KCNIP2	potassium ion transport	5	11.1163	TF						18
DOLPP1	biological_process, protein amino acid N-linked glycosylation	2	9.40871	NONREGULATOR						3
TNNC1	regulation of muscle contraction	2	20.169	NONREGULATOR						18
DCP1B	mRNA catabolic process	4	4.72887	NONREGULATOR						17
ODZ2		2	6.89636	NONREGULATOR						17
ENPP4	nucleotide metabolic process	1	7.64856	NONREGULATOR						1
ECM2	cell-matrix adhesion	9	8.35443	NONREGULATOR						16
A_73_119848		1	6.72721	NONREGULATOR						2
YDJC		1	7.47627	NONREGULATOR						19
HYOU1	protein folding, response to stress	3	11.9107	NONREGULATOR						18
C9orf167	chaperone cofactor-dependent protein folding	1	8.62701	NONREGULATOR						2
GABBR1	protein modification process, signal transduction, G-protein coupled receptor protein signaling pathway, negative regulation of adenylate cyclase activity, gamma-aminobutyric acid signaling pathway	1	7.19558	SIGNAL						19
A_73_112457	muscle structural protein	7	5.38953	NONREGULATOR						17
SETMAR	DNA repair, chromatin modification, transposition, DNA-mediated	1	11.8331	CHROMATIN						18
A_73_118293		2	5.9726	NONREGULATOR						19
GADD45G	activation of MAPKKK activity, DNA repair, apoptosis, response to stress, multicellular organismal development, cell differentiation	1	15.2879	NONREGULATOR						2
CEBPA	regulation of transcription, DNA-dependent	6	16.4902	TF						5
PRKAR2B	protein amino acid phosphorylation, intracellular signaling cascade, learning, fatty acid metabolic process	1	9.15149	SIGNAL						2
CNN1	regulation of smooth muscle contraction, actomyosin structure organization and biogenesis	1	12.7576	NONREGULATOR						17
A_73_118239		1	4.65276	NONREGULATOR						19
KIF15	mitosis	21	5.33271	NONREGULATOR						15
OTUB2	ubiquitin cycle, amino acid and derivative metabolic process	1	4.72964	NONREGULATOR						22
MGAT3	protein amino acid N-linked glycosylation	1	4.21715	NONREGULATOR						1
SPRY4	multicellular organismal development, regulation of signal transduction	2	9.65881	SIGNAL						16
TNFRSF12A	angiogenesis, apoptosis, cell motility, cell adhesion, multicellular organismal development, cell differentiation	2	10.0476	NONREGULATOR						22
COQ9	ubiquinone biosynthetic process	1	12.4544	NONREGULATOR						19
PLEKHG1	regulation of Rho protein signal transduction	2	6.15537	SIGNAL						16
A_73_114636		5	6.29871	NONREGULATOR						17
ABL1	regulation of progression through cell cycle, S-phase-specific transcription in mitotic cell cycle, regulation of transcription, DNA-dependent, cell adhesion, biological_process, DNA damage response, signal transduction resulting in induction of apoptosis	1	7.88202	TF						7
ZNF536	transcription, regulation of transcription, DNA-dependent	1	5.377	NONREGULATOR						1
A_73_106244		1	6.22321	NONREGULATOR						1
NEDD9	regulation of progression through cell cycle, regulation of cell growth, cytoskeleton organization and biogenesis, cell cycle, cell adhesion, signal transduction, integrin-mediated signaling pathway, cell division, mitosis, actin filament bundle formation	1	9.75813	SIGNAL						1
GDI1	regulation of GTPase activity	3	12.2485	NONREGULATOR						17
MBNL3	multicellular organismal development	7	6.04648	NONREGULATOR						17
SLC25A22	glutamate transport, transport	5	6.77422	NONREGULATOR						17
FKBP5	protein folding	4	13.5576	NONREGULATOR						18
IKBKAP	transcription, regulation of transcription from RNA polymerase II promoter, protein complex assembly, protein amino acid phosphorylation, immune response	1	10.9462	NONREGULATOR						23
LGR4	G-protein coupled receptor protein signaling pathway, male genitalia development, tube morphogenesis, epithelial cell proliferation, signal transduction	1	11.0202	SIGNAL						17
GNL3	regulation of progression through cell cycle, regulation of cell proliferation	1	7.18785	NONREGULATOR						1
EFCAB7		14	7.95027	NONREGULATOR						18
CCDC17		4	6.11646	NONREGULATOR						19
CIDEB	apoptosis	13	9.6774	NONREGULATOR						16
A_73_112753		4	12.5742	NONREGULATOR						15
MYBPHL		1	10.67	NONREGULATOR						1
MAPK13	cell cycle, protein kinase cascade, protein amino acid phosphorylation, response to stress	1	4.86374	NONREGULATOR						19
PTPLB		4	8.9799	NONREGULATOR						17
COX7A1	electron transport	3	18.0404	NONREGULATOR						17
PRDM8	transcription, regulation of transcription, DNA-dependent	8	8.62098	NONREGULATOR						15
MAP2K1	protein amino acid phosphorylation, cell motility, chemotaxis, neuron differentiation, keratinocyte differentiation, signal transduction	2	12.6826	SIGNAL						19
PIGV	GPI anchor biosynthetic process	5	9.80465	NONREGULATOR						18
FARP2	Rac protein signal transduction, regulation of Rho protein signal transduction, neuron remodeling	2	5.66839	SIGNAL						20
KIFC1	mitotic sister chromatid segregation, microtubule-based movement	1	4.05508	NONREGULATOR						16
IRAK3	protein amino acid phosphorylation, signal transduction, cytokine and chemokine mediated signaling pathway, regulation of protein complex disassembly	2	7.56063	SIGNAL						18
HAS2		7	5.13053	NONREGULATOR						15
AP4B1	vesicle-mediated transport	3	6.84347	NONREGULATOR						16
CCDC75		3	8.1519	NONREGULATOR						18
A_73_110999		1	6.91718	NONREGULATOR						2
KIAA1462		4	9.60192	NONREGULATOR						16
A_73_114291		1	4.92132	NONREGULATOR						21
HSPH1	response to unfolded protein	1	13.1427	NONREGULATOR						21
TNXB	cell adhesion, actin cytoskeleton organization and biogenesis, collagen metabolic process, elastic fiber assembly, signal transduction	2	12.057	SIGNAL						15
PER1	regulation of transcription, DNA-dependent, signal transduction, transcription, entrainment of circadian clock, negative regulation of transcription	1	17.5876	TF						1
TNNT2	muscle filament sliding, negative regulation of ATPase activity, positive regulation of ATPase activity, response to calcium ion, regulation of heart contraction	5	6.07753	NONREGULATOR						14
A_73_101923		1	4.58958	NONREGULATOR						18
PKNOX1	regulation of transcription, DNA-dependent	2	10.4182	TF						2
DHCR24	electron transport, cholesterol biosynthetic process, apoptosis, anti-apoptosis, cell cycle arrest, plasminogen activation, amyloid precursor protein catabolic process, negative regulation of caspase activity, skin development, response to oxidative stres	4	11.8017	NONREGULATOR						16
TMEM16K		2	7.37414	NONREGULATOR						17
ALDH18A1	amino acid biosynthetic process	1	11.1907	NONREGULATOR						20
TIGD3	regulation of transcription	3	5.00145	NONREGULATOR						15
ATP8	ATP synthesis coupled proton transport	3	13.37	NONREGULATOR						19
A_73_112712		1	14.6085	NONREGULATOR						1
A_73_109745		3	3.71576	NONREGULATOR						19
A_73_114418		2	4.40926	NONREGULATOR						21
LDB1	multicellular organismal development, gastrulation (sensu Mammalia), neuron differentiation, negative regulation of erythrocyte differentiation, anterior/posterior axis specification, Wnt receptor signaling pathway, negative regulation of transcription, D	3	5.4701	TF						19
APOE	cholesterol catabolic process	7	13.0436	NONREGULATOR						16
GRIA3	ion transport	2	5.57897	NONREGULATOR						17
UBE2D4	protein modification process, ubiquitin cycle	3	15.0462	NONREGULATOR						17
BOLA-DRA	immune	3	12.538	NONREGULATOR						5
SFXN2	cation transport, iron ion transport	1	7.47285	NONREGULATOR						18
A_73_104979		18	8.63531	NONREGULATOR						15
ZNF404	regulation of transcription, DNA-dependent	1	3.93958	NONREGULATOR						3
A_73_113636		1	10.4698	NONREGULATOR						1
THOC4	protein folding, transport, RNA splicing, mRNA transport, mRNA processing	1	15.7407	TF						20
TMEM106A		2	9.03197	NONREGULATOR						19
ADD3		1	13.0838	NONREGULATOR						18
PSAT1	metabolic process, amino acid biosynthetic process, L-serine biosynthetic process, pyridoxine biosynthetic process	1	9.97616	NONREGULATOR						17
FLI1	transcription, regulation of transcription, DNA-dependent, hemostasis, circulation, organ morphogenesis	1	10.2964	TF						17
GPR108		2	3.78078	NONREGULATOR						17
PSME4	multicellular organismal development, spermatogenesis, cell differentiation	1	13.933	NONREGULATOR						1
MBNL1	in utero embryonic development, nervous system development, muscle development, embryonic limb morphogenesis, myoblast differentiation	4	15.1386	NONREGULATOR						17
CRELD1		1	7.16409	NONREGULATOR						1
STXBP6	vesicle-mediated transport	1	9.8564	NONREGULATOR						19
HDAC1	transcription, histone deacetylation, regulation of transcription, DNA-dependent, anti-apoptosis, chromatin modification	4	13.4468	TF						19
PTPRE	protein amino acid dephosphorylation	1	6.67569	NONREGULATOR						17
RPS17	translation	1	5.642	NONREGULATOR						1
A_73_120362		1	10.8927	NONREGULATOR						1
NFATC4	regulation of transcription, DNA-dependent, transcription from RNA polymerase II promoter, inflammatory response, heart development, cellular respiration	2	7.85589	TF						16
C10H14orf179		2	10.0289	NONREGULATOR						18
KLF9	embryo implantation, progesterone receptor signaling pathway, regulation of transcription from RNA polymerase II promoter	2	13.8465	TF						20
OLFM4		1	5.65159	NONREGULATOR						19
HSPA12A		2	9.11843	NONREGULATOR						17
A_73_111087		6	5.26034	NONREGULATOR						5
NOTCH2	cell fate determination, morphogenesis of an epithelial sheet, transcription, regulation of transcription, DNA-dependent, induction of apoptosis, Notch signaling pathway, multicellular organismal development, determination of left/right symmetry, nervous	8	11.5753	SIGNAL						16
AVP	positive regulation of cAMP biosynthetic process	5	18.1898	NONREGULATOR						7
HK1	glycolysis	3	12.0905	NONREGULATOR						16
PCDH18	cell adhesion, brain development, homophilic cell adhesion	6	10.4933	NONREGULATOR						15
BSN	synaptic transmission	1	11.1427	NONREGULATOR						1
MOSPD1		1	9.859	NONREGULATOR						1
SMARCA4	transcription, regulation of transcription from RNA polymerase II promoter	1	12.4111	TF						20
TDRD6		6	4.48302	NONREGULATOR						15
2001-03-01	Ligase activity	1	6.1087	NONREGULATOR						5
NCOR1	transcription from RNA polymerase II promoter, chromatin modification, regulation of transcription, negative regulation of transcription, DNA-dependent	1	13.4808	TF						1
NDUFV1	mitochondrial electron transport, NADH to ubiquinone	10	17.5849	NONREGULATOR						18
NFKB2	follicular dendritic cell differentiation, germinal center formation, regulation of transcription, DNA-dependent, signal transduction, extracellular matrix organization and biogenesis, spleen development	1	9.03594	TF						1
EPSTI1		1	10.0164	NONREGULATOR						1
SPIN2		5	5.68938	NONREGULATOR						17
CDCA7	regulation of transcription, DNA-dependent	3	9.03151	TF						15
ASB12	intracellular signaling cascade	7	15.1183	SIGNAL						18
TMEM184A		3	8.68615	NONREGULATOR						18
CHD5	chromatin remodeling	4	4.03411	CHROMATIN						16
E2F8	cell cycle	16	3.78523	TF						14
IL2RA	regulation of progression through cell cycle, apoptosis, cell proliferation, immune response, cell surface receptor linked signal transduction	1	6.16909	SIGNAL						1
A_73_107370		1	6.70509	NONREGULATOR						18
SLC2A6	carbohydrate transport	2	6.36755	NONREGULATOR						16
SOX18	blood vessel formation	2	11.8136	TF						4
LY6H	cellular defense response, nervous system development, organ morphogenesis	1	5.17822	NONREGULATOR						1
SDHD	tricarboxylic acid cycle, electron transport, transport	1	14.4429	NONREGULATOR						20
ADAMTS19	proteolysis	5	3.89456	NONREGULATOR						15
DEDD2	transcription, regulation of transcription, DNA-dependent, RNA processing, activation of pro-apoptotic gene products, rRNA catabolic process, cellular homeostasis, apoptotic nuclear changes, regulation of apoptosis, intracellular signaling cascade, induct	1	8.3513	TF						1
SLC16A3	monocarboxylic acid transport, transport, organic anion transport	20	8.28325	NONREGULATOR						16
N4BP2L2		1	11.3825	NONREGULATOR						1
ZBTB7A	transcription, negative regulation of transcription, DNA-dependent	2	12.0985	TF						17
KCTD17	potassium ion transport	1	6.75809	NONREGULATOR						20
SIRT5	protein amino acid ADP-ribosylation, chromatin silencing, regulation of transcription, DNA-dependent	1	14.894	CHROMATIN						1
ZNF25	regulation of transcription, DNA-dependent, transcription	4	10.0719	NONREGULATOR						15
LIMS1	cell aging	2	5.98934	NONREGULATOR						19
SIX1	muscle	1	14.0208	TF						18
A_73_114744		20	10.1255	NONREGULATOR						15
ST3GAL5	ganglioside biosynthetic process, carbohydrate metabolic process, protein amino acid glycosylation	1	8.00117	NONREGULATOR						18
HOXD10	skeletal development, regulation of transcription, DNA-dependent, multicellular organismal development	1	4.06847	TF						1
ROCK2	cytokinesis, protein amino acid phosphorylation, muscle contraction, intracellular signaling cascade	2	6.95587	SIGNAL						20
TNNT3	regulation of striated muscle contraction	9	19.9498	NONREGULATOR						18
A_73_115463		1	6.9353	NONREGULATOR						18
A_73_100381		11	8.827	NONREGULATOR						14
ETS1	regulation of transcription, DNA-dependent	8	12.6676	TF						15
CLCN4	ion transport, chloride transport	2	9.00243	NONREGULATOR						18
SP1	transcription, positive regulation of global transcription from RNA polymerase II promoter, positive regulation of transcription, DNA-dependent	1	6.30649	TF						2
KIAA0841		3	6.07592	NONREGULATOR						17
CDH26	cell adhesion, homophilic cell adhesion	2	8.61541	NONREGULATOR						18
PPFIA3		4	5.95218	NONREGULATOR						15
A_73_117820		5	14.043	NONREGULATOR						17
FGD5	cytoskeleton organization and biogenesis	1	12.529	NONREGULATOR						1
IDI1	isoprenoid biosynthetic process, carotenoid biosynthetic process, cholesterol biosynthetic process	1	11.1926	NONREGULATOR						1
A_73_101337		5	6.23618	NONREGULATOR						16
MYO1G		1	7.28732	NONREGULATOR						5
AATF	ribosome biogenesis and assembly	2	8.28134	TF						1
A_73_107399		1	6.24893	NONREGULATOR						2
CPE	neuropeptide signaling pathway	25	8.89618	SIGNAL						14
TRIM47	nervous system development	3	6.75905	NONREGULATOR						18
HIST2H2AB	nucleosome assembly, chromosome organization and biogenesis (sensu Eukaryota)	11	5.10778	NONREGULATOR						17
NR2C2	transcription, regulation of transcription, DNA-dependent, nervous system development, spermatogenesis, spermatocyte division	2	12.9651	TF						18
A_73_106145		1	9.02888	NONREGULATOR						1
NGFR	apoptosis, induction of apoptosis, signal transduction, multicellular organismal development, axon guidance, central nervous system development, detection of temperature stimulus, cell differentiation, positive regulation of odontogenesis (sensu Vertebrat	8	8.71898	SIGNAL						15
DFNA5	hair cell differentiation, sensory perception of sound	2	4.83552	NONREGULATOR						16
ISLR	cell adhesion	6	10.8078	NONREGULATOR						15
ZNF354A	regulation of transcription from RNA polymerase II promoter, sensory perception of sound, transcription	2	9.509	TF						20
BIN3	cytokinesis, barrier septum formation, actin filament organization, protein localization, unidimensional cell growth, cell cycle	1	11.3121	NONREGULATOR						17
ATP10A	regulation of cell shape	13	5.21154	NONREGULATOR						16
KCMF1		4	10.6983	NONREGULATOR						17
OTUD1		1	10.1418	NONREGULATOR						21
MALAT1		1	12.2801	NONREGULATOR						1
CEP78		9	6.73275	NONREGULATOR						15
MTSS1	cell motility, cell adhesion, signal transduction, nervous system development, actin cytoskeleton organization and biogenesis, negative regulation of progression through cell cycle, filopodium formation, cell cycle, transmembrane receptor protein tyrosine	2	5.06869	SIGNAL						3
PUNC	neuron migration	1	6.39477	NONREGULATOR						2
A_73_119463		1	11.3035	NONREGULATOR						1
PLS1		1	4.77528	NONREGULATOR						3
A_73_109145		1	7.05291	NONREGULATOR						1
CBX7	chromatin assembly or disassembly, transcription, regulation of transcription, DNA-dependent, chromatin modification	2	12.0238	TF						17
HMG20A	transcription, regulation of transcription, DNA-dependent, chromatin modification	5	8.34863	TF						18
ACCN3	ion transport, sodium ion transport, signal transduction, sensory perception	1	10.956	SIGNAL						1
SFXN5	cation transport, iron ion transport	2	7.9668	NONREGULATOR						18
MFAP4	signal transduction, cell adhesion	6	12.0137	SIGNAL						15
FNDC3B		4	10.5773	NONREGULATOR						16
A_73_116616		6	4.13654	NONREGULATOR						17
PNMT	catecholamine biosynthetic process	1	10.1758	NONREGULATOR						1
BAT3	protein modification process	4	13.9602	NONREGULATOR						20
FGD1	cytoskeleton organization and biogenesisa	9	8.84065	NONREGULATOR						17
BOLL	meiosis, multicellular organismal development, positive regulation of translational initiation, regulation of translation, spermatogenesis, cell differentiation	2	5.24891	NONREGULATOR						20
FABP3	fatty acid biosynthetic process	3	14.238	NONREGULATOR						17
PLA2G2D3		1	6.77905	NONREGULATOR						2
PTPRZ1	protein amino acid dephosphorylation, one-carbon compound metabolic process, central nervous system development, axonogenesis	3	4.63271	NONREGULATOR						16
A_73_115030		2	12.0645	NONREGULATOR						3
GFRA2	nervous system development, transmembrane receptor protein tyrosine kinase signaling pathway	6	7.42724	SIGNAL						15
CHST12	carbohydrate metabolic process, dermatan sulfate biosynthetic process	1	7.96767	NONREGULATOR						16
MKNK2	regulation of translation, protein amino acid phosphorylation, cell surface receptor linked signal transduction, protein kinase cascade	3	16.3642	SIGNAL						18
RAB1A	ER to Golgi vesicle-mediated transport, small GTPase mediated signal transduction, protein transport, vesicle-mediated transport	2	4.90952	SIGNAL						20
grp78		5	15.8559	NONREGULATOR						20
NAAA		2	5.16554	NONREGULATOR						17
C18H19orf61		1	5.75186	NONREGULATOR						1
NRN1		3	4.80711	NONREGULATOR						15
INA	multicellular organismal development, nervous system development, cell differentiation, intermediate filament cytoskeleton organization and biogenesis	1	4.02695	NONREGULATOR						18
PHACTR1		1	8.27652	NONREGULATOR						1
PPP1CB	carbohydrate metabolic process, glycogen metabolic process, cell cycle, cell division	3	12.9651	NONREGULATOR						18
UBR2	ubiquitin cycle	2	11.2944	NONREGULATOR						18
A_73_113882		1	4.49158	NONREGULATOR						1
SH3GL2	signal transduction, central nervous system development	1	5.68181	SIGNAL						1
NFE2L2	regulation of transcription, DNA-dependent, transcription from RNA polymerase II promoter	1	12.028	TF						18
ELF2	regulation of transcription from RNA polymerase II promoter, transcription	3	12.7183	TF						18
ILF3	M phase, transcription, negative regulation of transcription, DNA-dependent, positive regulation of transcription, DNA-dependent	2	11.7077	TF						17
PSD3	regulation of ARF protein signal transduction	1	10.1607	SIGNAL						16
TCAP	protein complex assembly	4	17.6258	NONREGULATOR						21
A_73_104747		2	6.94616	NONREGULATOR						20
ITGB4	cell communication, cell adhesion, cell-matrix adhesion, integrin-mediated signaling pathway, multicellular organismal development	17	6.16653	SIGNAL						16
SPG7	proteolysis, cell adhesion, signal transduction, nervous system development, regulation of cell adhesion, protein catabolic process	1	10.0448	SIGNAL						6
ZDHHC16	apoptosis	8	11.7901	TF						14
SKP2	regulation of progression through cell cycle, G1/S transition of mitotic cell cycle, ubiquitin cycle, cell proliferation	3	8.41273	NONREGULATOR						16
AFF1		1	13.7419	TF						16
CARHSP1	regulation of transcription, DNA-dependent	3	9.03025	SIGNAL						16
RIN2	endocytosis, small GTPase mediated signal transduction	1	9.89059	SIGNAL						18
LMBRD2		1	4.1021	NONREGULATOR						19
VDAC5P	mitochondria	2	16.7966	NONREGULATOR						17
CDKN2AIPNL		1	11.1655	NONREGULATOR						20
C20orf194		12	14.1128	NONREGULATOR						16
A_73_102085		5	4.50385	NONREGULATOR						16
CCL4	cell adhesion	1	4.72266	NONREGULATOR						1
RGS10	negative regulation of signal transduction	3	5.64808	SIGNAL						16
CIRBP	response to cold	1	14.4949	NONREGULATOR						18
COL28A1	phosphate transport	1	4.81373	NONREGULATOR						1
JAG2	cell fate determination, cell communication, Notch signaling pathway, spermatogenesis, auditory receptor cell fate commitment, cell differentiation, T cell differentiation, regulation of cell migration, regulation of cell proliferation, thymic T cell sele	11	15.3584	SIGNAL						5
TUBGCP2	microtubule cytoskeleton organization and biogenesis, protein complex assembly, microtubule nucleation	7	10.9767	NONREGULATOR						16
DPP9	proteolysis	6	5.13358	NONREGULATOR						18
TFE3	regulation of transcription, DNA-dependent, transcription from RNA polymerase II promoter	5	11.8788	TF						16
RPL13	translation	4	17.9126	NONREGULATOR						2
RAI2	embryonic development	3	6.28085	NONREGULATOR						17
C19orf6		1	9.81623	NONREGULATOR						17
HERPUD1	protein modification process, response to unfolded protein	2	16.1174	NONREGULATOR						19
GNGT2	G-protein coupled receptor protein signaling pathway, phototransduction, signal transduction	1	7.02372	SIGNAL						1
ANKRD50		5	7.37193	NONREGULATOR						14
CA12	one-carbon compound metabolic process	1	6.03164	NONREGULATOR						1
FN3KRP		2	11.8551	NONREGULATOR						19
MITD1	protein transport	5	7.97327	NONREGULATOR						17
LRRC8C		6	8.6937	NONREGULATOR						15
MCM3	DNA replication, DNA replication initiation, transcription, regulation of transcription, DNA-dependent, cell cycle	1	8.69694	CHROMATIN						2
A_73_116427		4	6.5226	NONREGULATOR						18
MTBP		1	4.02534	NONREGULATOR						1
TRD@		1	9.12296	NONREGULATOR						2
PPP1R15A	response to DNA damage stimulus, cell cycle arrest, apoptosis	5	7.17849	NONREGULATOR						21
SARM1	innate immune response	6	8.67042	NONREGULATOR						15
LIMA1	actin filament bundle formation	8	9.5244	NONREGULATOR						17
SERPINF1	multicellular organismal development, cell proliferation, positive regulation of neurogenesis, negative regulation of angiogenesis	13	12.0698	NONREGULATOR						16
ACAN	extracellular matrix organization and biogenesis	1	5.85169	NONREGULATOR						1
SERTAD2	transcription, negative regulation of cell growth, positive regulation of transcription, DNA-dependent	5	10.9005	TF						19
A_73_119573		6	9.91066	NONREGULATOR						16
A_73_118345		6	9.28699	NONREGULATOR						16
CTTNBP2		3	5.57333	NONREGULATOR						18
FMOD	transforming growth factor beta receptor complex assembly	4	12.8971	NONREGULATOR						17
RAP1GDS1	biological_process	3	10.9199	NONREGULATOR						19
VAV3	intracellular signaling cascade, regulation of Rho protein signal transduction, small GTPase mediated signal transduction	1	8.05384	SIGNAL						17
BoLA-DRB3	immune	2	12.7325	NONREGULATOR						6
F3	immune response, blood coagulation	5	7.19945	NONREGULATOR						18
SESN1	cell cycle arrest, negative regulation of cell proliferation, response to DNA damage stimulus	1	4.20476	NONREGULATOR						1
ASB2	ubiquitin cycle	1	17.3008	NONREGULATOR						18
FOXC1	ossification, ovarian follicle development, ureteric bud development, in utero embryonic development, kidney development, blood vessel remodeling, transcription, Notch signaling pathway, brain development, heart development, collagen fibril organization,	2	5.32301	TF						1
SIRPA	cell adhesion	4	11.6464	NONREGULATOR						16
UHRF1	DNA repair, transcription, regulation of transcription from RNA polymerase II promoter, protein modification process, ubiquitin cycle, cell cycle, cell proliferation	7	5.38774	TF						14
WWTR1	negative regulation of transcription from RNA polymerase II promoter, osteoblast differentiation, regulation of transcription, DNA-dependent, negative regulation of fat cell differentiation, positive regulation of transcription from RNA polymerase II prom	1	7.743	TF						18
ITIH5	hyaluronan metabolic process	4	11.7351	NONREGULATOR						15
A_73_111288		1	7.62708	NONREGULATOR						18
ARL8A	chromosome segregation	1	12.6484	NONREGULATOR						1
CD109		2	8.74448	NONREGULATOR						16
RECK	cell cycle, negative regulation of progression through cell cycle	8	9.20927	NONREGULATOR						16
UXS1	cellular metabolic process	1	5.30592	NONREGULATOR						17
KLC2	axon cargo transport	1	5.83001	NONREGULATOR						3
OSBPL10	steroid metabolic process, lipid transport	5	8.30725	NONREGULATOR						18
GTF2E1	transcription, transcription initiation from RNA polymerase II promoter, regulation of transcription, DNA-dependent	1	7.68321	TF						1
AIFM1	electron transport, DNA fragmentation during apoptosis, apoptosis, cell redox homeostasis, DNA damage response, signal transduction resulting in induction of apoptosis	1	13.4526	SIGNAL						20
A_73_104992		3	6.02329	NONREGULATOR						19
ABHD1		1	8.23047	NONREGULATOR						2
MTA1	regulation of transcription, DNA-dependent, signal transduction	1	15.3067	TF						2
MAF	cytokine production, regulation of transcription, DNA-dependent, transcription from RNA polymerase II promoter, positive regulation of transcription from RNA polymerase II promoter	3	16.5035	TF						18
IL2RB	protein complex assembly, signal transduction, cytokine and chemokine mediated signaling pathway, positive regulation of survival gene product activity	2	7.99372	SIGNAL						1
TACC3	regulation of progression through cell cycle, response to stress, cytoplasmic sequestering of transcription factor, hemopoiesis	7	5.10506	NONREGULATOR						15
BCAS4		2	9.69192	NONREGULATOR						18
C9orf7	null	3	5.42683	NONREGULATOR						19
FAM108C1		8	8.73331	NONREGULATOR						17
PROM2		1	4.34262	NONREGULATOR						1
KLHL34		2	9.98625	NONREGULATOR						19
GNAT1	signal transduction, G-protein coupled receptor protein signaling pathway, cell proliferation, visual perception, phototransduction, response to stimulus	3	6.78735	SIGNAL						17
CCNF	cell cycle	21	5.22028	NONREGULATOR						14
METTL2B		1	17.0484	NONREGULATOR						7
ZC3H11A		1	8.84613	NONREGULATOR						3
CUX1		3	9.97519	NONREGULATOR						18
AGXT2L1		4	10.763	NONREGULATOR						18
A_73_115755		14	6.00648	NONREGULATOR						15
GMPPB	biosynthetic process	2	9.90098	NONREGULATOR						17
CACNB4	ion transport, calcium ion transport, regulation of calcium ion transport via voltage-gated calcium channel	1	4.97903	NONREGULATOR						1
UBE2H	protein modification process, ubiquitin cycle, ubiquitin-dependent protein catabolic process	2	14.1014	NONREGULATOR						19
FKBP14	protein folding	3	9.05206	NONREGULATOR						17
PNPT1	RNA processing, mRNA catabolic process	1	8.96123	NONREGULATOR						1
MSX2	muscle	7	13.8393	TF						5
CLIP3		2	9.6483	NONREGULATOR						19
SH3PXD2B		18	8.35439	NONREGULATOR						15
SH2B3	cell differentiation, embryonic hemopoiesis, intracellular signaling cascade	7	8.95705	SIGNAL						15
HMGB1	establishment and/or maintenance of chromatin architecture	2	16.6351	TF						19
REEP4		2	10.4171	NONREGULATOR						16
FSCN1	cell proliferation	10	11.7779	NONREGULATOR						15
FSTL1	extracellular matrix organization and biogenesis	37	14.8456	NONREGULATOR						15
ACO2	tricarboxylic acid cycle	9	19.0067	NONREGULATOR						17
SULF1	extracellular matrix organization and biogenesis	4	8.23243	NONREGULATOR						16
A_73_109734		1	8.13069	NONREGULATOR						1
MLL	DNA methylation, transcription, protein amino acid phosphorylation, embryonic hemopoiesis, regulation of histone H3-K4 methylation, regulation of transcription, DNA-dependent, transcription from RNA polymerase II promoter, protein complex assembly, anteri	5	11.2773	TF						17
SNTB1	muscle contraction	1	13.7837	NONREGULATOR						1
MOSC1		1	4.55507	NONREGULATOR						1
TIMP4	biological_process	1	12.5052	NONREGULATOR						18
A_73_120872		2	8.72725	NONREGULATOR						21
B3GNT9		3	8.17263	NONREGULATOR						16
PIGY	GPI anchor biosynthetic process, positive regulation of metabolic process	2	13.2355	NONREGULATOR						19
A_73_118527		1	5.96521	NONREGULATOR						4
CGREF1	cell cycle arrest, negative regulation of cell proliferation, cell cycle, response to stress	3	6.3794	NONREGULATOR						18
EFNA1	cell-cell signaling	1	11.7346	SIGNAL						20
A_73_104078		6	12.9249	NONREGULATOR						15
A_73_119002		1	13.871	NONREGULATOR						8
C7orf41		1	11.7116	NONREGULATOR						19
JMJD1C	transcription, regulation of transcription, DNA-dependent, chromatin modification	3	12.3217	TF						19
A_73_103806		5	10.2482	NONREGULATOR						16
CER1	negative regulation of cell proliferation	1	4.30183	NONREGULATOR						4
C16orf58		2	9.95209	NONREGULATOR						18
XPR1	G-protein coupled receptor protein signaling pathway	2	5.33891	SIGNAL						20
NDUFS3	mitochondrial electron transport, NADH to ubiquinone, oxygen and reactive oxygen species metabolic process, negative regulation of cell growth, induction of apoptosis	5	16.9707	NONREGULATOR						18
ARHGAP27	receptor-mediated endocytosis, signal transduction, positive regulation of Cdc42 GTPase activity	2	8.62686	SIGNAL						17
PAPPA	cell differentiation, proteolysis, female pregnancy	1	4.77834	NONREGULATOR						1
CENPE	cell cycle	27	4.04926	NONREGULATOR						14
RAMP2	receptor-mediated endocytosis, regulation of G-protein coupled receptor protein signaling pathway, intracellular protein transport	6	13.3789	SIGNAL						16
CHGN		1	9.02897	NONREGULATOR						16
MARVELD1		16	14.0365	NONREGULATOR						16
MBTPS1	proteolysis, lipid metabolic process, steroid metabolic process, cholesterol metabolic process	7	13.5661	TF						17
UNC93A	biological_process	2	6.06586	NONREGULATOR						20
SERPINF2	acute-phase response	1	4.06827	NONREGULATOR						2
EMILIN2	cell adhesion	8	7.18605	NONREGULATOR						15
A_73_117549		1	5.61877	NONREGULATOR						1
MYOM2	striated muscle contraction	4	13.1702	NONREGULATOR						17
A_73_101660		1	3.73826	NONREGULATOR						20
CDC34	G1/S transition of mitotic cell cycle	5	12.4093	NONREGULATOR						18
A_73_112518		8	13.2681	NONREGULATOR						4
DARS2	aspartyl-tRNA aminoacylation	1	7.14524	NONREGULATOR						1
LONRF3	ATP-dependent proteolysis	1	9.56944	NONREGULATOR						1
SAT1	metabolic process	2	11.8054	NONREGULATOR						1
MELK	protein amino acid phosphorylation	3	5.23074	NONREGULATOR						15
ASF1A	chromatin modification	1	10.4694	CHROMATIN						1
TAL1	erythrocyte	2	9.07374	TF						6
ARL6IP4	RNA splicing	2	13.0324	NONREGULATOR						19
SH2D1A	intracellular signaling cascade, cell-cell signaling, cellular defense response	2	4.66834	SIGNAL						2
CORO2A	intracellular signaling cascade	1	4.27632	SIGNAL						18
TNFRSF19	apoptosis, induction of apoptosis, JNK cascade	6	10.2633	NONREGULATOR						18
ASH1L	regulation of transcription, DNA-dependent	2	12.6034	TF						20
PDK4	carbohydrate metabolic process, phosphorylation, peptidyl-histidine phosphorylation, glucose metabolic process	4	12.5791	NONREGULATOR						19
SLC25A16	transport	2	9.00399	NONREGULATOR						20
C10H14orf83		1	5.78501	NONREGULATOR						19
AKAP7	protein localization, biological_process, ion transport, intracellular signaling cascade	1	9.38568	SIGNAL						3
CDCA5	cell cycle	2	7.15762	NONREGULATOR						16
FKRP	glycoprotein biosynthetic process, protein processing	1	9.77495	NONREGULATOR						21
DAPK2	protein kinase cascade	1	6.96191	NONREGULATOR						1
ADNP2	regulation of transcription, DNA-dependent	2	7.35395	nonregulator						18
APLN	immune response, signal transduction, lactation	2	11.1107	SIGNAL						16
MEX3D		1	8.92634	NONREGULATOR						19
MAGEE2		1	7.10711	NONREGULATOR						19
MGC152585		1	7.28847	NONREGULATOR						21
TXNDC5	cell redox homeostasis, anti-apoptosis	3	6.13263	NONREGULATOR						17
RPS6KA3	skeletal development, protein amino acid phosphorylation, signal transduction, central nervous system development	1	14.0836	SIGNAL						24
ARHGAP28	signal transduction	4	10.6491	SIGNAL						16
TTN	mitosis, myofibril assembly, protein amino acid autophosphorylation, striated muscle contraction	1	14.7814	NONREGULATOR						19
CREB5	positive regulation of transcription, DNA-dependent	8	9.30577	TF						15
MYO1F	regulation of striated muscle contraction	1	5.93758	NONREGULATOR						1
SPI1	negative regulation of transcription from RNA polymerase II promoter, transcription, regulation of transcription, DNA-dependent	4	9.57943	TF						17
A_73_108031		11	7.88882	NONREGULATOR						14
PER3	transcription, regulation of transcription, DNA-dependent, signal transduction, circadian rhythm	1	5.83168	TF						20
ZNF583	transcription, regulation of transcription, DNA-dependent	1	10.2639	TF						19
C14H8orf32		2	9.94717	NONREGULATOR						16
TRSPAP1	selenocysteine incorporation	12	8.25053	NONREGULATOR						17
MAP9	cell cycle, mitosis, cell division	2	3.90151	NONREGULATOR						18
A_73_100488		2	8.67851	NONREGULATOR						16
RPS20	translation	4	19.0333	NONREGULATOR						2
GCA	membrane fusion	1	10.5305	NONREGULATOR						1
FOXD1	transcription, regulation of transcription, DNA-dependent	2	5.78105	TF						16
DSC2	cell adhesion, homophilic cell adhesion	4	6.0272	NONREGULATOR						16
PCDHA13	cell adhesion, homophilic cell adhesion	2	5.91568	NONREGULATOR						17
A_73_101797		2	6.85142	NONREGULATOR						22
TNFRSF10A	apoptosis, induction of apoptosis, caspase activation, signal transduction, activation of NF-kappaB-inducing kinase, induction of apoptosis via death domain receptors	2	5.15121	SIGNAL						15
FAM120B		6	8.25227	NONREGULATOR						17
AKAP11	protein kinase cascade	2	6.89487	NONREGULATOR						17
SH3TC1	biological_process	3	5.64332	NONREGULATOR						16
A_73_100169		1	9.92812	NONREGULATOR						17
ETV3	regulation of transcription, DNA-dependent	4	10.4011	TF						16
ANPEP	angiogenesis	1	7.07918	NONREGULATOR						17
ATF5	regulation of transcription from RNA polymerase II promoter	5	5.52922	TF						18
ARSB	glycosaminoglycan metabolic process	9	6.75271	NONREGULATOR						15
KHDRBS3	transcription, spermatogenesis, regulation of transcription, DNA-dependent	9	5.79914	NONREGULATOR						16
CREBZF	transcription, response to virus, negative regulation of transcription, negative regulation of gene expression, epigenetic, regulation of transcription, DNA-dependent, regulation of transcription factor activity	1	9.76687	CHROMATIN						1
A_73_108625		1	9.84257	NONREGULATOR						17
SFRS1	mRNA splice site selection, mRNA processing, RNA splicing	1	7.01	NONREGULATOR						1
ATP2B4	calcium ion transport	1	10.4911	NONREGULATOR						20
CDC14B	protein amino acid dephosphorylation	4	7.48356	NONREGULATOR						16
ANXA9	cell-cell adhesion	1	4.65447	NONREGULATOR						18
CKM	muscle metabolism	15	18.1423	NONREGULATOR						18
GLT8D2	carbohydrate biosynthetic process	5	5.90355	NONREGULATOR						15
DDAH2	nitric oxide biosynthetic process	6	12.7975	NONREGULATOR						16
SDF1	immune	2	13.8943	NONREGULATOR						22
A_73_114263		1	6.55737	NONREGULATOR						1
HOXA7	multicellular organismal development, regulation of transcription, DNA-dependent	1	12.5895	TF						20
KLHL28		2	12.1923	NONREGULATOR						19
PFN2	cytoskeleton organization and biogenesis, regulation of actin polymerization and/or depolymerization, actin cytoskeleton organization and biogenesis	1	14.974	NONREGULATOR						1
ZHX1	negative regulation of transcription, DNA-dependent	1	8.25299	TF						1
KIF16B		1	8.97109	NONREGULATOR						21
TES		2	12.2051	NONREGULATOR						18
ELF3	regulation of transcription, DNA-dependent	12	13.2229	TF						17
REEP2		1	9.88193	NONREGULATOR						1
ISCA1		1	14.5238	NONREGULATOR						17
RPL38	translation	1	18.0593	NONREGULATOR						3
NLRC5	defense response	1	10.4314	NONREGULATOR						1
A_73_117240		15	7.84277	NONREGULATOR						18
ALG5	protein amino acid glycosylation	7	10.82	NONREGULATOR						16
OR2AG2		1	5.42933	NONREGULATOR						5
A_73_120653		6	11.5716	NONREGULATOR						15
KCNA5	ion transport, potassium ion transport	1	4.42226	NONREGULATOR						17
UBXN1		8	16.0311	NONREGULATOR						16
SLC9A3R2	protein complex assembly	1	13.9426	NONREGULATOR						1
ZNF189	negative regulation of transcription from RNA polymerase II promoter, regulation of transcription, DNA-dependent, transcription	10	10.8523	TF						15
NAPB	intracellular protein transport, ER to Golgi vesicle-mediated transport	2	10.265	NONREGULATOR						18
PHF2		2	11.7976	TF						21
GPX3	response to oxidative stress, response to lipid hydroperoxide, hydrogen peroxide catabolic process, protein homotetramerization	1	7.39878	NONREGULATOR						1
SLC16A1	transport, mevalonate transport, organic anion transport	1	7.49887	NONREGULATOR						6
PRDM15	regulation of transcription, DNA-dependent, transcription	10	19.7294	TF						7
CACHD1		1	11.0467	NONREGULATOR						1
A_73_112983		1	8.41202	NONREGULATOR						2
APOO	lipid transport	9	11.8048	NONREGULATOR						18
SQLE	electron transport, metabolic process, sterol biosynthetic process	5	9.58682	NONREGULATOR						15
UBASH3B		2	5.9649	NONREGULATOR						17
A_73_108467		1	11.1777	NONREGULATOR						18
DRP2	central nervous system development	1	6.40585	NONREGULATOR						18
MAGEB5	biological_process	6	7.79393	NONREGULATOR						15
PCDH12	cell adhesion, homophilic cell adhesion, neuron recognition, calcium-dependent cell-cell adhesion	6	10.603	NONREGULATOR						15
ADHFE1	metabolic process	1	9.61139	NONREGULATOR						1
MTHFS	folic acid and derivative biosynthetic process, formate metabolic process	2	7.94974	NONREGULATOR						19
TEK	erythrocyte	1	10.1954	SIGNAL						7
COX7A2	electron transport	6	12.5935	NONREGULATOR						16
CACNA2D3		1	5.7784	NONREGULATOR						1
SERPINB8		15	8.7151	NONREGULATOR						15
MBOAT2		19	8.14192	NONREGULATOR						13
ABLIM2	cytoskeleton organization and biogenesis	2	9.06089	NONREGULATOR						17
A_73_101812		2	9.33644	NONREGULATOR						19
DKKL1	anatomical structure morphogenesis	6	8.24743	NONREGULATOR						14
EIF4G2	RNA metabolic process	2	18.2671	NONREGULATOR						4
AES	Wnt receptor signaling pathway	4	14.5627	TF						18
BCR	protein amino acid phosphorylation	1	11.0261	NONREGULATOR						16
EP400	chromatin modification	6	9.93345	TF						17
NELL2	cell adhesion	2	4.20047	NONREGULATOR						16
FUS	null	4	16.1476	TF						19
SEC22B	ER to Golgi vesicle-mediated transport, vesicle-mediated transport, protein transport	1	11.551	NONREGULATOR						1
FNBP1	endocytosis	11	7.5486	NONREGULATOR						15
NFYA	regulation of transcription, DNA-dependent, transcription from RNA polymerase II promoter, transcription	5	9.80604	TF						19
SPAG5	cell cycle, mitosis, cell division, spindle organization and biogenesis, phosphoinositide-mediated signaling	2	5.09754	SIGNAL						16
A_73_113978		1	11.3959	NONREGULATOR						19
SERP2		3	5.48028	NONREGULATOR						18
ZNF322A	transcription, regulation of transcription, DNA-dependent	5	9.26517	NONREGULATOR						15
FAP	proteolysis	11	10.5951	NONREGULATOR						14
SUZ12	negative regulation of transcription from RNA polymerase II promoter, transcription, regulation of transcription, DNA-dependent, positive regulation of cell proliferation, chromatin modification, histone methylation, histone ubiquitination	10	9.89671	TF						15
KIAA1622		2	4.59736	NONREGULATOR						18
IGFBP4	skeletal development, regulation of cell growth, DNA metabolic process, signal transduction, cell proliferation	4	10.6867	SIGNAL						16
ALDH2	carbohydrate metabolic process, alcohol metabolic process, metabolic process	2	17.7637	NONREGULATOR						17
NDUFA3	mitochondrial electron transport, NADH to ubiquinone	7	14.5994	NONREGULATOR						17
A_73_120945		3	7.77557	NONREGULATOR						16
ZW10	mitotic sister chromatid segregation, protein complex assembly, ER to Golgi vesicle-mediated transport, cell cycle, mitotic cell cycle checkpoint, meiosis, cell division, regulation of exit from mitosis, protein transport	1	12.6578	NONREGULATOR						18
TM4SF18		7	8.67863	NONREGULATOR						14
PGAM2	striated muscle contraction, metabolic process, glycolysis	18	19.4084	NONREGULATOR						18
ASPN		5	10.5902	NONREGULATOR						15
MAPK8IP1	regulation of JNK cascade, vesicle-mediated transport	9	9.49672	NONREGULATOR						14
FBXL7	ubiquitin cycle	12	8.90058	NONREGULATOR						14
MXD4	negative regulation of transcription from RNA polymerase II promoter, regulation of transcription, DNA-dependent, negative regulation of cell proliferation, regulation of transcription	4	14.6449	NONREGULATOR						16
GABARAPL1		1	15.5962	NONREGULATOR						1
FBN2	anatomical structure morphogenesis, embryonic limb morphogenesis	1	4.37653	NONREGULATOR						1
P2RY1	G-protein signaling, coupled to IP3 second messenger (phospholipase C activating), blood coagulation	3	5.55569	SIGNAL						17
ABTB1	translation	4	8.75671	NONREGULATOR						19
HELLS	methylation-dependent chromatin silencing	6	4.74842	TF						15
C11orf30	transcription, chromatin modification, regulation of transcription, DNA-dependent, DNA repair	1	3.87145	CHROMATIN						1
ESPN		12	18.0147	NONREGULATOR						6
NCOA3	androgen receptor signaling pathway, positive regulation of transcription, DNA-dependent, signal transduction	1	12.7758	TF						1
SLC25A36	transport, mitochondrial transport	3	15.4161	NONREGULATOR						18
KLHL2	intracellular protein transport	2	8.30869	NONREGULATOR						16
TAGLN2	muscle development	16	15.3873	NONREGULATOR						15
NRBP2	protein amino acid phosphorylation	8	9.36159	NONREGULATOR						18
LTBP2	regulation of progression through cell cycle, protein targeting, extracellular transport, transforming growth factor beta receptor signaling pathway, protein secretion	3	8.43565	SIGNAL						18
BCS1L	protein folding	2	12.2597	NONREGULATOR						5
SHH	patterning of blood vessels, vasculogenesis, metanephros development, ureteric bud branching, cell fate specification, neural crest cell migration, positive regulation of neuroblast proliferation, osteoblast development, signal transduction, activation of	1	3.94308	SIGNAL						1
TP63	transcription, apoptosis, induction of apoptosis, multicellular organismal development, positive regulation of Notch signaling pathway, positive regulation of transcription, DNA-dependent, protein homotetramerization, Notch signaling pathway, negative reg	1	6.7771	SIGNAL						1
FLOT2	cell adhesion	1	8.87943	NONREGULATOR						1
CHAF1A	regulation of transcription, DNA-dependent	11	9.08242	nonregulator						18
A_73_105061		1	4.39022	NONREGULATOR						19
CD36	fatty acid metabolic process	1	11.0821	NONREGULATOR						1
CDKN1A	response to DNA damage stimulus, cell cycle, cell cycle arrest, negative regulation of cell proliferation, induction of apoptosis by intracellular signals, response to UV, positive regulation of B cell proliferation, positive regulation of non-apoptotic p	1	13.4551	SIGNAL						20
C28H10orf104		1	15.2969	NONREGULATOR						1
MAPKAPK2	mRNA stabilization	8	7.80462	NONREGULATOR						17
A_73_113053		1	4.27873	NONREGULATOR						20
ELOVL2	fatty acid biosynthetic process	3	5.26865	NONREGULATOR						17
CCDC8		2	13.0657	NONREGULATOR						17
OR10P1	signal transduction, G-protein coupled receptor protein signaling pathway	6	4.61341	SIGNAL						17
DCX	intracellular signaling cascade, multicellular organismal development, central nervous system development, cell differentiation	2	7.62655	SIGNAL						18
CCND2	cell cycle	6	6.46177	NONREGULATOR						15
FIBIN		3	10.6785	NONREGULATOR						18
DBN1	actin filament organization, multicellular organismal development, nervous system development, cell differentiation, regulation of neuronal synaptic plasticity, regulation of dendrite development	8	10.9521	NONREGULATOR						15
C2CD2		6	9.26391	NONREGULATOR						15
HEXB	carbohydrate metabolic process	4	4.93653	NONREGULATOR						16
SDS	gluconeogenesis, amino acid metabolic process, metabolic process, L-serine metabolic process	1	6.57652	NONREGULATOR						19
CENPJ	cell division, microtubule nucleation, microtubule polymerization	4	6.358	NONREGULATOR						18
ACTA2		5	14.561	NONREGULATOR						16
C7orf59		4	5.17751	NONREGULATOR						18
C9orf3	proteolysis	1	17.0369	NONREGULATOR						1
CTSW	immune response, proteolysis	1	5.3843	NONREGULATOR						2
AP3M1	protein targeting to lysosome	6	11.2123	NONREGULATOR						18
CLEC12A		1	6.01883	NONREGULATOR						5
BLZF1	regulation of cell growth, regulation of transcription from RNA polymerase II promoter, ER to Golgi vesicle-mediated transport, cell proliferation, protein transport	3	10.0325	TF						16
INO80B		2	5.04715	NONREGULATOR						16
PRDM16	transcription, regulation of transcription, DNA-dependent	3	5.00835	TF						17
SLC25A3	transport, generation of precursor metabolites and energy	4	7.86814	NONREGULATOR						17
DDR2	protein amino acid phosphorylation, cell adhesion, signal transduction, transmembrane receptor protein tyrosine kinase signaling pathway, positive regulation of cell proliferation	4	8.65839	SIGNAL						15
TMEM182		5	9.98046	NONREGULATOR						17
TTC21A		5	3.8871	NONREGULATOR						17
EGLN1	protein metabolic process	2	15.2964	NONREGULATOR						17
CDC6	cell cycle	23	5.52172	NONREGULATOR						14
SLC30A5	cation transport, zinc ion transport, cellular zinc ion homeostasis, regulation of proton transport, response to zinc ion	1	10.7469	NONREGULATOR						18
PAK3	protein amino acid phosphorylation, multicellular organismal development	6	5.77279	NONREGULATOR						14
HEMK1	DNA methylation	3	11.3796	NONREGULATOR						18
ZDHHC13	positive regulation of I-kappaB kinase/NF-kappaB cascade	1	8.94637	NONREGULATOR						17
RAB9B	Golgi to endosome transport, small GTPase mediated signal transduction, protein transport	1	4.68973	SIGNAL						18
TARBP2	regulation of transcription from RNA polymerase II promoter, negative regulation of protein kinase activity, positive regulation of viral genome replication, positive regulation of viral protein levels in host cell, regulation of viral transcription, nega	16	11.074	SIGNAL						18
CREB1	regulation of transcription, DNA-dependent, signal transduction	2	11.1212	TF						18
SUV420H2	transcription, regulation of transcription, DNA-dependent, chromatin modification, histone methylation	6	6.81578	CHROMATIN						17
ADAMTS15	proteolysis	4	10.6084	NONREGULATOR						16
AKAP13	intracellular signaling cascade	1	10.2679	SIGNAL						17
A_73_102877		4	12.3575	NONREGULATOR						18
ADAMTS5	proteolysis	1	6.49037	NONREGULATOR						20
SLC25A20	transport	1	14.2627	NONREGULATOR						21
IPO13	protein import into nucleus, docking, intracellular protein transport	2	11.4863	NONREGULATOR						17
ARL6IP6		14	10.9675	NONREGULATOR						16
A_73_107574		3	5.56609	NONREGULATOR						17
FAM127C		1	13.5522	NONREGULATOR						16
SAFB	establishment and/or maintenance of chromatin architecture, transcription, regulation of transcription, DNA-dependent	1	12.7718	CHROMATIN						19
GTPBP4	regulation of cyclin-dependent protein kinase activity, small GTPase mediated signal transduction, negative regulation of cell proliferation, negative regulation of cell-cell adhesion, negative regulation of protein ubiquitination, negative regulation of	1	14.0012	SIGNAL						4
WDR91		1	12.7041	NONREGULATOR						1
C26H10ORF6		4	6.3964	NONREGULATOR						3
SLC6A11	neurotransmitter transport	1	12.3699	NONREGULATOR						3
GBAS		2	16.2062	NONREGULATOR						19
SH3PXD2A	cell communication, metabolic process	4	13.9758	NONREGULATOR						15
A_73_100077		2	7.83391	NONREGULATOR						18
PBX2	regulation of transcription, DNA-dependent, anterior compartment specification, posterior compartment specification	6	10.5071	TF						18
KIAA1026		4	6.15079	NONREGULATOR						17
LGALS4	cell adhesion	1	9.6411	NONREGULATOR						2
EIF2A	ribosome assembly, regulation of translation	1	5.92572	NONREGULATOR						18
MST150		1	8.02223	NONREGULATOR						15
BMS1	ribosome biogenesis and assembly	2	11.6759	NONREGULATOR						20
DDX26B		9	9.41101	NONREGULATOR						17
ACP2	lysosome organization and biogenesis	1	5.74345	NONREGULATOR						18
A_73_114912		5	7.1923	NONREGULATOR						16
A_73_102474		8	4.38427	NONREGULATOR						16
MEF2A	transcription, transcription from RNA polymerase II promoter, muscle development, regulation of transcription, DNA-dependent	1	11.8014	TF						18
A_73_121442		1	8.20582	NONREGULATOR						4
UNC5C	apoptosis, signal transduction, multicellular organismal development, axon guidance, brain development	1	5.84892	SIGNAL						1
YBX1	transcription, regulation of transcription, DNA-dependent, transcription from RNA polymerase II promoter, mRNA processing, RNA splicing	2	17.8899	TF						18
TSR2	rRNA processing	1	12.5709	NONREGULATOR						1
SQSTM1	ubiquitin-dependent protein catabolic process, response to stress, immune response, intracellular signaling cascade, endosome transport, cell differentiation, regulation of I-kappaB kinase/NF-kappaB cascade, positive regulation of transcription from RNA p	2	16.4772	SIGNAL						23
IL17B	inflammatory response, immune response, cell-cell signaling	4	5.95649	SIGNAL						16
SYNCRIP	RNA splicing, mRNA processing	1	9.40745	NONREGULATOR						18
C4H7ORF11		4	9.23646	NONREGULATOR						19
RGMB	cell adhesion, BMP signaling pathway, positive regulation of transcription, signal transduction	2	12.5705	SIGNAL						17
CAMK1D	protein amino acid phosphorylation	5	4.14642	NONREGULATOR						16
ABCC10	transport	6	8.79046	NONREGULATOR						18
RAB27B	protein transport, small GTPase mediated signal transduction	1	7.21397	SIGNAL						18
MVK	protein amino acid phosphorylation, cholesterol biosynthetic process, isoprenoid biosynthetic process, metabolic process	3	13.8445	NONREGULATOR						18
PSMB8	immune	2	9.54011	NONREGULATOR						6
HIST2H2AA3	chromosome organization and biogenesis (sensu Eukaryota), nucleosome assembly	1	13.4804	NONREGULATOR						1
LRRC2		1	9.82922	NONREGULATOR						4
A_73_119034		1	8.37723	NONREGULATOR						23
ALG9		2	9.09098	NONREGULATOR						19
A_73_100667		2	9.44362	NONREGULATOR						16
FIGN		2	4.99281	NONREGULATOR						19
MIAT		1	4.26057	NONREGULATOR						1
A_73_121364		1	5.08113	NONREGULATOR						17
PLA1A	lipid catabolic process	1	7.38379	NONREGULATOR						1
TMEM132A		2	11.9038	NONREGULATOR						16
TMEM44		4	5.44984	NONREGULATOR						17
IGF1R	regulation of progression through cell cycle, anti-apoptosis, signal transduction, brain development, positive regulation of cell proliferation, insulin receptor signaling pathway, organ morphogenesis, male sex determination, insulin-like growth factor re	2	10.935	SIGNAL						19
ZNF12	transcription, regulation of transcription, DNA-dependent	8	12.2297	TF						17
PRAMEF12		4	10.1072	NONREGULATOR						16
DCPS	mRNA catabolic process, nonsense-mediated decay, deadenylation-dependent decapping	1	8.91527	NONREGULATOR						18
2005-09-01	cell cycle	16	10.3849	NONREGULATOR						16
SLC31A1	ion transport, copper ion transport	1	7.12528	NONREGULATOR						1
PBEF1	signal transduction, pyridine nucleotide biosynthetic process, cell-cell signaling, positive regulation of cell proliferation	3	11.635	SIGNAL						17
COBLL1		4	9.68397	NONREGULATOR						18
HIF1AN	transcription, regulation of transcription, DNA-dependent	3	16.2346	TF						18
ARHGAP24	angiogenesis	2	11.3997	NONREGULATOR						17
AGPAT5	phospholipid biosynthetic process	1	15.9162	NONREGULATOR						18
RTN3	transport, apoptosis, ER to Golgi vesicle-mediated transport	6	12.7931	NONREGULATOR						18
GOLT1B	protein transport, vesicle-mediated transport, positive regulation of I-kappaB kinase/NF-kappaB cascade	1	10.1426	NONREGULATOR						18
HOMER2	metabotropic glutamate receptor signaling pathway	1	14.972	SIGNAL						19
CXHXORF23		2	8.88541	NONREGULATOR						18
CTNNA1	cell adhesion	8	14.4698	NONREGULATOR						15
A_73_101606		5	7.3807	NONREGULATOR						15
PDE5A	signal transduction, biological_process, cyclic nucleotide metabolic process	19	11.6951	SIGNAL						16
SERPINE1	blood coagulation, regulation of angiogenesis, fibrinolysis	2	8.77168	NONREGULATOR						22
LHFP		4	12.42	NONREGULATOR						15
GSDMD		1	8.62835	NONREGULATOR						5
CNOT2	regulation of transcription, DNA-dependent, regulation of global transcription from RNA polymerase II promoter	1	12.5965	TF						18
H3C1ORF181		2	11.24	NONREGULATOR						21
SMYD2		2	14.0064	NONREGULATOR						17
FLRT3	cell adhesion	1	4.22111	NONREGULATOR						19
NPAL2		1	5.65148	NONREGULATOR						1
REEP5	biological_process	3	16.0305	NONREGULATOR						18
RASSF2	cell cycle, signal transduction, negative regulation of progression through cell cycle	1	8.70426	SIGNAL						15
GFRA4	negative regulation of ossification	3	8.23102	NONREGULATOR						19
ASAH1	fatty acid metabolic process	3	11.2961	NONREGULATOR						18
CNN3	actomyosin structure organization and biogenesis	16	12.6601	NONREGULATOR						14
2007-03-01	Ligase activity	1	11.8611	NONREGULATOR						20
LINGO1		1	13.3486	NONREGULATOR						18
RBBP7	regulation of transcription, DNA-dependent, cell proliferation, chromatin modification, DNA replication, transcription, multicellular organismal development	3	14.7805	TF						15
PSME3		3	13.8906	NONREGULATOR						17
GNAS1		3	11.349	NONREGULATOR						20
NDUFA9	mitochondrial electron transport, NADH to ubiquinone, sodium ion transport, cellular metabolic process	3	16.9132	NONREGULATOR						19
ZNF14	transcription, regulation of transcription, DNA-dependent	3	5.86172	NONREGULATOR						17
GJC1	cell communication	12	6.29189	NONREGULATOR						15
A_73_100163		2	12.7209	NONREGULATOR						17
CDH5	cell adhesion	4	11.8753	NONREGULATOR						16
ZNF470	transcription, regulation of transcription, DNA-dependent	1	9.03917	NONREGULATOR						20
MED23	transcription, regulation of transcription from RNA polymerase II promoter, transcription initiation from RNA polymerase II promoter	7	10.0395	NONREGULATOR						17
CXCL3	G-protein coupled receptor protein signaling pathway	3	9.39986	SIGNAL						18
FOXI1	positive regulation of transcription, DNA-dependent	3	4.14633	TF						4
PSTPIP2		7	8.30181	NONREGULATOR						17
FAM173A		8	5.43509	NONREGULATOR						18
MAPRE3	cell cycle, mitosis, biological_process, cell division	1	13.4778	NONREGULATOR						1
AHI1		2	4.52261	NONREGULATOR						16
C3AR1	G-protein coupled receptor protein signaling pathway	2	5.69194	SIGNAL						3
TFPI	blood coagulation	1	7.01569	NONREGULATOR						19
PCTK3	protein amino acid phosphorylation, signal transduction	11	14.8722	SIGNAL						4
MYH1	striated muscle contraction	11	19.1252	NONREGULATOR						18
DYX1C1		2	4.24495	NONREGULATOR						2
SP3	regulation of transcription, DNA-dependent, transcription	3	12.3647	TF						18
ERCC3	transcription-coupled nucleotide-excision repair, nucleotide-excision repair, transcription, regulation of transcription, DNA-dependent, transcription from RNA polymerase II promoter, sensory perception of sound, DNA topological change, induction of apopt	2	9.775	TF						20
ATP6V1C2	ATP synthesis coupled proton transport, proton transport, ion transport	1	6.82668	NONREGULATOR						19
EFNA5	nervous system development	5	8.74937	NONREGULATOR						18
IGFBP2	regulation of cell growth	5	4.41672	NONREGULATOR						17
THBS2	cell adhesion	9	9.54076	NONREGULATOR						16
CALM1		2	17.8852	NONREGULATOR						22
GNB3	blood pressure regulation, signal transduction, G-protein coupled receptor protein signaling pathway	1	9.03533	SIGNAL						17
ECHDC3	mitochondria	1	14.7632	NONREGULATOR						19
XYLT2	glycosaminoglycan biosynthetic process	1	11.5335	NONREGULATOR						1
FGFR4	fibroblast growth factor receptor signaling pathway	4	3.80064	SIGNAL						18
PRKCD	protein amino acid phosphorylation, intracellular signaling cascade, B cell proliferation, protein stabilization, immunoglobulin mediated immune response	1	6.43947	SIGNAL						16
LDLR	protein amino acid O-linked glycosylation, lipid metabolic process, lipid transport, endocytosis, steroid metabolic process, cholesterol transport, cholesterol homeostasis, cholesterol metabolic process, cholesterol absorption, lipoprotein metabolic proce	6	9.96846	NONREGULATOR						15
KCNN3	nervous system development	1	6.25252	NONREGULATOR						2
A_73_108813		3	4.30738	NONREGULATOR						16
A_73_117909		1	6.0197	NONREGULATOR						17
LIX1		4	5.70959	NONREGULATOR						15
TRAK2		1	11.9484	NONREGULATOR						1
TMEM170B		1	9.62655	NONREGULATOR						1
WNT2B	Wnt receptor signaling pathway, calcium modulating pathway, multicellular organismal development, anatomical structure morphogenesis	11	7.23956	SIGNAL						15
VRK1	protein amino acid phosphorylation	3	8.20285	NONREGULATOR						16
CEP192		5	8.45318	NONREGULATOR						18
PPP3CB	regulation of progression through cell cycle, transcription, DNA-dependent, signal transduction, protein amino acid dephosphorylation	2	14.4623	SIGNAL						20
SIX3	eye development, regulation of transcription, DNA-dependent, multicellular organismal development, brain development, visual perception, negative regulation of transcription, negative regulation of Wnt receptor signaling pathway	4	7.17267	TF						18
TLK1	regulation of chromatin assembly or disassembly, protein amino acid phosphorylation, intracellular protein transport, response to DNA damage stimulus, cell cycle, intracellular signaling cascade, chromatin modification	2	7.612	CHROMATIN						16
NT5C2		4	11.8719	NONREGULATOR						17
A_73_109474		1	4.42448	NONREGULATOR						18
B3GALT1	oligosaccharide biosynthetic process	4	6.87295	NONREGULATOR						17
ZSCAN12	transcription, regulation of transcription, DNA-dependent	3	4.31086	nonregulator						19
PPP2R3A	protein amino acid dephosphorylation	1	7.16726	NONREGULATOR						17
KBTBD11		5	10.9213	NONREGULATOR						15
CCNE2	cell cycle	5	5.0196	NONREGULATOR						16
AGER	inflammatory response	2	6.76736	NONREGULATOR						18
HS3ST2		2	5.16163	NONREGULATOR						17
A_73_104208		1	18.8491	NONREGULATOR						3
CALD1	muscle contraction	11	11.3357	NONREGULATOR						16
RBP1	transport, retinol metabolic process	1	12.3981	NONREGULATOR						20
FKBP9L	protein folding	5	13.8378	NONREGULATOR						16
TP53INP1	apoptosis	1	11.8411	NONREGULATOR						19
A_73_105300		1	10.7122	NONREGULATOR						1
SLC12A7	ion transport, potassium ion transport, sodium ion transport, chloride transport	2	8.20187	NONREGULATOR						19
TESK1	protein amino acid phosphorylation, spermatogenesis	1	13.2292	NONREGULATOR						18
RNF144B	electron transport, ubiquitin cycle, protein ubiquitination during ubiquitin-dependent protein catabolic process	1	8.71113	NONREGULATOR						1
ANKRD37		1	8.84353	NONREGULATOR						1
ZNF263	transcription, regulation of transcription, DNA-dependent	1	6.27567	TF						21
YPEL3		1	15.2173	NONREGULATOR						3
A_73_119896		1	5.37756	NONREGULATOR						2
RPGRIP1L		2	4.65562	NONREGULATOR						18
MGC3032		4	12.5165	NONREGULATOR						15
GTF2H2	transcription initiation, regulation of transcription, DNA-dependent, response to UV, DNA repair	2	11.486	TF						17
SSBP1	DNA replication	1	6.11269	TF						2
IL17D	inflammatory response	5	8.15506	NONREGULATOR						17
CD48	immune	3	7.50446	NONREGULATOR						4
FABP4	fatty acid biosynthetic process	1	10.1209	SIGNAL						3
CHAF1B	regulation of transcription, DNA-dependent	1	5.48482	CHROMATIN						20
CALHM3		1	4.61909	NONREGULATOR						1
ADAMTS10	extracellular matrix organization and biogenesis	5	4.9212	NONREGULATOR						16
A_73_110819		2	5.58272	NONREGULATOR						19
MEST		11	10.1844	NONREGULATOR						14
COQ6	aromatic compound metabolic process, ubiquinone biosynthetic process, metabolic process, electron transport	1	10.1341	NONREGULATOR						1
OR5AU1	signal transduction, G-protein coupled receptor protein signaling pathway	1	3.80056	SIGNAL						1
ZNF275	regulation of transcription, DNA-dependent, transcription	10	10.2854	TF						15
TRPC6	calcium ion transport, cation transport	2	4.13652	NONREGULATOR						20
ASB9	intracellular signaling cascade	3	7.41092	SIGNAL						17
A_73_109144		4	4.32542	NONREGULATOR						16
TRIM52		1	8.15805	NONREGULATOR						20
LRRC16A		1	7.43414	NONREGULATOR						19
SMARCD3	chromatin remodeling, transcription, regulation of transcription from RNA polymerase II promoter, positive regulation of transcription, DNA-dependent	2	14.0135	TF						18
GPR37L1	G-protein coupled receptor protein signaling pathway	8	18.0313	SIGNAL						6
A_73_121217		10	18.6321	NONREGULATOR						6
GRID1	ion transport	2	11.1511	NONREGULATOR						17
PLEKHG5	regulation of Rho protein signal transduction, positive regulation of I-kappaB kinase/NF-kappaB cascade	3	4.76264	SIGNAL						17
CENPK	cell cycle	3	3.70817	nonregulator						15
LPXN	protein complex assembly, cell adhesion, signal transduction	1	8.33546	SIGNAL						6
ATP2C1	cation transport, metabolic process, epidermis development, calcium-dependent cell-cell adhesion, actin cytoskeleton reorganization, Golgi calcium ion homeostasis, Golgi calcium ion transport, positive regulation of I-kappaB kinase/NF-kappaB cascade	1	13.263	NONREGULATOR						24
RPUSD2	RNA processing	1	8.91088	NONREGULATOR						4
PDE4DIP	cytoskeleton organization and biogenesis, actin cytoskeleton organization and biogenesis	1	18.8103	NONREGULATOR						1
PLD2	G-protein coupled receptor internalization, receptor-mediated endocytosis, cytoskeleton organization and biogenesis, lipid catabolic process, cell communication, small GTPase mediated signal transduction, metabolic process	2	9.28124	SIGNAL						16
FZD8	G-protein coupled receptor protein signaling pathway, multicellular organismal development, Wnt receptor signaling pathway	3	5.78025	SIGNAL						15
CNNM2		1	5.59913	NONREGULATOR						19
PBX1	transcription from RNA polymerase II promoter, sex differentiation, hindbrain development, regulation of transcriptional preinitiation complex assembly, regulation of transcription, DNA-dependent, C21-steroid hormone biosynthetic process, embryonic develo	1	8.24677	TF						24
GPR153	signal transduction, G-protein coupled receptor protein signaling pathway	2	10.8269	SIGNAL						16
WDR45L		1	7.3836	NONREGULATOR						18
LPCAT1		9	10.2071	NONREGULATOR						15
NTF3	nervous system development	1	5.01135	SIGNAL						23
C1orf54		3	5.32562	NONREGULATOR						16
NPB	neuropeptide signaling pathway	2	4.19989	SIGNAL						1
C7H19orf25		2	10.0372	NONREGULATOR						20
CDK3	regulation of progression through cell cycle, protein amino acid phosphorylation, cell cycle, cell proliferation, mitosis, cell division	1	11.3437	NONREGULATOR						1
EFR3B		3	8.09037	NONREGULATOR						20
GFI1B	G1-specific transcription in mitotic cell cycle, negative regulation of transcription from RNA polymerase II promoter, cell proliferation	3	4.65115	TF						3
NID2	cell-matrix adhesion, cell adhesion, bioluminescence, protein-chromophore linkage	18	11.331	NONREGULATOR						14
DPF2	transcription, regulation of transcription, DNA-dependent, apoptosis, induction of apoptosis by extracellular signals	1	6.42776	TF						20
FNDC1		22	9.79276	NONREGULATOR						15
A_73_110759		2	7.54765	NONREGULATOR						2
A_73_115464		1	10.2895	NONREGULATOR						1
A_73_104469		5	8.79184	NONREGULATOR						15
BTLA	immune response	3	3.78312	NONREGULATOR						18
GLI2	negative regulation of transcription from RNA polymerase II promoter, skeletal development, kidney development, osteoblast development, transcription, regulation of transcription, DNA-dependent, smoothened signaling pathway, pattern specification process,	2	3.81693	TF						18
GMEB1	regulation of transcription, DNA-dependent, transcription	5	4.26405	TF						17
GALNAC4S-6ST	hexose biosynthetic process	3	8.59896	NONREGULATOR						17
KLHDC8A		1	3.9194	NONREGULATOR						1
TIPARP	protein amino acid ADP-ribosylation	2	11.3087	NONREGULATOR						2
OGN	biological_process	14	4.88528	NONREGULATOR						15
PRICKLE1		2	8.29822	NONREGULATOR						20
CNRIP1		4	11.3533	NONREGULATOR						16
CCT5	protein folding	2	12.0869	NONREGULATOR						1
TRA1		3	14.4815	NONREGULATOR						17
KIAA1211		1	11.0463	NONREGULATOR						17
RAD51L1	DNA repair, meiotic recombination	4	7.555	NONREGULATOR						17
FANCL	DNA repair, ubiquitin cycle, gamete generation, regulation of cell proliferation	2	5.59913	NONREGULATOR						16
ZFP36	protein kinase cascade, regulation of mRNA stability, negative regulation of myeloid cell differentiation, negative regulation of inflammatory response, RNA destabilization, mRNA catabolic process	4	11.0465	NONREGULATOR						18
PRC1	mitotic spindle elongation, cytokinesis, cell cycle	6	10.495	NONREGULATOR						17
TBP	transcription, regulation of transcription, DNA-dependent, transcription initiation from RNA polymerase II promoter, cell death	5	10.0035	TF						16
A_73_104497		1	10.1136	NONREGULATOR						1
RRAGD		4	12.1173	NONREGULATOR						2
METTL7B	metabolic process	6	5.83674	NONREGULATOR						20
CUGBP2	mRNA processing	6	11.8981	NONREGULATOR						17
RNASE4	mRNA cleavage	1	12.7893	NONREGULATOR						20
A_73_108259		1	7.93036	NONREGULATOR						19
A_73_119230		1	6.81933	NONREGULATOR						18
CYBB	electron transport	3	6.34294	NONREGULATOR						4
A_73_116434		8	9.7414	NONREGULATOR						14
TRUB1	tRNA processing	1	5.92139	NONREGULATOR						1
UGCGL2	protein amino acid glycosylation	18	6.67605	NONREGULATOR						15
PLD3	metabolic process, lipid catabolic process	2	11.122	NONREGULATOR						18
PICALM	receptor-mediated endocytosis, clathrin cage assembly, protein complex assembly	1	10.8115	NONREGULATOR						1
BTD	biotin metabolic process, nitrogen compound metabolic process, central nervous system development, epidermis development	1	5.86333	NONREGULATOR						1
PLAGL1	transcription, regulation of transcription, DNA-dependent, positive regulation of transcription from RNA polymerase II promoter, induction of apoptosis, cell cycle arrest	1	10.8142	TF						17
AXL	cell cycle	2	11.6507	NONREGULATOR						16
HILS1		1	5.73131	NONREGULATOR						16
FZD2	establishment of tissue polarity, G-protein coupled receptor protein signaling pathway, cell-cell signaling, multicellular organismal development, Wnt receptor signaling pathway, epithelial cell differentiation	3	8.82181	SIGNAL						18
NR4A3	mesoderm formation, biological_process, regulation of transcription, DNA-dependent, transcription	1	6.66633	TF						1
FGF3	regulation of progression through cell cycle, induction of an organ, signal transduction, cell-cell signaling, cell proliferation, anatomical structure morphogenesis	1	5.82515	SIGNAL						1
ADRA2B	G-protein coupled receptor protein signaling pathway	1	11.7117	SIGNAL						2
AKT3	protein amino acid phosphorylation, signal transduction	1	8.76137	SIGNAL						2
PDCD6IP	protein transport, apoptosis	1	10.5198	NONREGULATOR						18
TAF1B	regulation of transcription, DNA-dependent	2	7.9773	TF						21
FAM44A		3	9.87036	NONREGULATOR						18
TAGLN	muscle development	1	12.7287	NONREGULATOR						2
TRDMT1	tRNA processing, DNA methylation	2	7.39061	NONREGULATOR						19
CCNG2	regulation of progression through cell cycle, cell cycle checkpoint, mitosis, cell cycle, cell division	1	8.3733	NONREGULATOR						17
SMAD9	transcription, regulation of transcription, DNA-dependent, midbrain development, hindbrain development	1	6.72756	TF						2
NPNT	cell adhesion, multicellular organismal development, cell differentiation	2	8.75154	NONREGULATOR						17
PTPRF	protein amino acid dephosphorylation, cell adhesion, transmembrane receptor protein tyrosine phosphatase signaling pathway	13	9.04084	SIGNAL						15
C13orf39		1	5.94734	NONREGULATOR						16
ADIG	fatty acid biosynthetic process	1	4.93637	NONREGULATOR						2
LAMB3	cell adhesion	7	8.54701	NONREGULATOR						17
ADNP	regulation of transcription, DNA-dependent	4	8.40325	TF						19
EBF1	regulation of transcription, DNA-dependent	5	10.2158	NONREGULATOR						15
PABPC5		5	7.08667	NONREGULATOR						15
ERAS	small GTPase mediated signal transduction	3	7.26921	SIGNAL						19
WWC2		5	8.98084	NONREGULATOR						16
CLEC11A	positive regulation of cell proliferation	3	9.59009	NONREGULATOR						16
SH3RF2	ubiquitin cycle	1	10.2608	NONREGULATOR						1
GINS1	DNA replication	4	8.48639	NONREGULATOR						15
[truncated: 1,507 more rows]
