# Supplementary material for: Inferring the Transcriptional Landscape of Bovine Skeletal Muscle by Integrating Co-Expression Networks
Source: PLoS One. 2009 Oct 1;4(10):e7249. doi: 10.1371/journal.pone.0007249 (PMC2749936; doi:10.1371/journal.pone.0007249)
Supplement: Table S5 — The module-to-regulator analysis i.e. the absolute, average correlation of all genes on the array to each Always Correlated module. The six digits after each gene name correspond to confirmation (1) or rejection (0) of whether the gene is a TF, post-translational modifier, kinase, secreted, methylated and alternatively spliced. The TF output forms the basis for the majority of our discussion. The other annotations are provided as a systems resource for researchers who may have specific interests in those properties. (9.40 MB XLS) [file pone.0007249.s006.xls]

## Sheet: MODULES_Permut
Gene_Reg	1 Cell Cycle	2 Fast Muscle / Glycolysis	3 Mitochondria nuclear genome	4 Mitochondria Mitochondrial genome	5 Mitochondria small	6	7	8	9	10	11	12 Immune	13	14	15	16	17	18	19	20	21	22	23	24	25	26	27 Vasculature	28 Ribosomal	29 Neuron	30	31 Fat	32	33 Immune	34	35	36	37 Fat small
DLGAP5__Reg_000000	0.986925	0.85069	0.905063	0.8456	0.92225	0.758364	0.765926	0.8779	0.944714	0.674	0.859846	0.647167	0.414354	0.5169	0.220364	0.224714	0.870444	0.7551	0.797889	0.288167	0.899667	0.309	0.665	0.673667	0.9072	0.189833	0.329375	0.629	0.624	0.53775	0.317167	0.882857	0.30025	0.295	0.881	0.82625	0.234667
KIF15__Reg_000001	0.985189	0.840017	0.905313	0.848	0.919	0.746045	0.76237	0.879	0.947857	0.686	0.862308	0.624944	0.405538	0.4972	0.198545	0.223857	0.878333	0.7713	0.790889	0.2965	0.900333	0.287	0.663167	0.665167	0.913	0.191667	0.345625	0.616429	0.6034	0.566	0.3225	0.879	0.32275	0.29275	0.8895	0.82675	0.238667
MGC134111__Reg_000000	0.984849	0.838103	0.906062	0.8402	0.92	0.741182	0.748333	0.8658	0.945286	0.6876	0.843769	0.634222	0.405892	0.4966	0.212545	0.221143	0.873444	0.7552	0.782333	0.290333	0.901333	0.29075	0.659	0.666167	0.9052	0.189	0.341125	0.610143	0.617	0.546	0.310167	0.880571	0.31975	0.281	0.8775	0.82675	0.235667
CDC6__Reg_010001	0.984679	0.864345	0.907563	0.8554	0.9275	0.787955	0.791741	0.8667	0.951857	0.6948	0.854615	0.625722	0.386154	0.5382	0.209364	0.220286	0.868	0.7507	0.818222	0.260167	0.8895	0.31275	0.645833	0.654667	0.9142	0.194833	0.359875	0.637714	0.6332	0.53625	0.318	0.871857	0.3255	0.3215	0.8835	0.84125	0.235333
KIF4A__Reg_010000	0.983811	0.847672	0.908375	0.8592	0.93225	0.738545	0.746593	0.8849	0.946	0.6912	0.865462	0.678944	0.454738	0.4887	0.246182	0.234429	0.872889	0.7582	0.787	0.316667	0.910167	0.3175	0.688417	0.709167	0.9104	0.187667	0.32575	0.652143	0.6334	0.541	0.316333	0.904857	0.286	0.26275	0.8905	0.81075	0.237667
PBK__Reg_010001	0.983811	0.835586	0.899375	0.8468	0.92025	0.727227	0.738519	0.8823	0.947429	0.6872	0.859385	0.648556	0.427138	0.4805	0.198545	0.228143	0.881222	0.7597	0.768222	0.297667	0.902167	0.30425	0.6725	0.674	0.9122	0.186167	0.337125	0.599143	0.607	0.56025	0.299833	0.891714	0.3025	0.2765	0.88825	0.82325	0.232667
CDC25A__Reg_010001	0.983472	0.858948	0.896938	0.8518	0.9235	0.773409	0.770741	0.8875	0.944857	0.6924	0.864154	0.636833	0.404908	0.5271	0.182455	0.223286	0.871667	0.7417	0.808556	0.248333	0.904	0.3515	0.658	0.663	0.9116	0.1895	0.348375	0.633	0.6226	0.526	0.2675	0.881	0.328	0.3045	0.8855	0.842	0.222
A_73_119344__Reg_000000	0.983302	0.825207	0.886625	0.816	0.9015	0.74	0.746296	0.8626	0.936429	0.6856	0.838615	0.606	0.396292	0.5005	0.199909	0.217857	0.86	0.7456	0.779222	0.2665	0.888667	0.31175	0.645833	0.641167	0.8972	0.184667	0.349125	0.580286	0.606	0.535	0.286	0.858571	0.3425	0.2935	0.86425	0.832	0.225
SPC24__Reg_010001	0.983132	0.829207	0.8865	0.829	0.90425	0.7545	0.763889	0.8664	0.943429	0.7	0.845231	0.586056	0.378646	0.5129	0.182545	0.216143	0.866889	0.7564	0.800889	0.248333	0.898833	0.311	0.64	0.631667	0.9034	0.187333	0.37775	0.603143	0.5888	0.5435	0.282167	0.859143	0.36775	0.311	0.87425	0.84325	0.225333
CCNB2__Reg_000000	0.982981	0.83069	0.90875	0.8478	0.9235	0.723455	0.737296	0.8726	0.939	0.6896	0.853462	0.635056	0.427015	0.4778	0.203727	0.226143	0.876111	0.7792	0.776222	0.292667	0.915	0.279	0.664917	0.669667	0.9082	0.187	0.351875	0.608571	0.5876	0.56775	0.299667	0.882143	0.3095	0.27125	0.88775	0.82525	0.238667
CENPF__Reg_010001	0.982604	0.841241	0.913437	0.847	0.92925	0.730091	0.741444	0.884	0.943	0.686	0.863538	0.664667	0.433938	0.4989	0.228	0.226857	0.875111	0.7649	0.781556	0.333833	0.901167	0.28475	0.684833	0.694833	0.9124	0.189833	0.319875	0.635286	0.6224	0.5405	0.3415	0.897	0.2945	0.26825	0.8835	0.79775	0.246333
A_73_110467__Reg_000000	0.982509	0.870172	0.898813	0.848	0.92125	0.771409	0.77	0.8832	0.937143	0.6522	0.864615	0.660444	0.420231	0.5088	0.204636	0.227571	0.869	0.7455	0.791667	0.258667	0.895667	0.3455	0.670167	0.681	0.9026	0.187167	0.317625	0.616857	0.651	0.544	0.2975	0.887	0.28425	0.29975	0.88125	0.8325	0.227333
MND1__Reg_000000	0.982113	0.871259	0.897188	0.8506	0.91925	0.790773	0.790741	0.8803	0.948571	0.6716	0.860769	0.638556	0.387723	0.5354	0.213273	0.220429	0.869889	0.7332	0.814667	0.263	0.888167	0.3425	0.658167	0.6715	0.9082	0.195167	0.33125	0.648429	0.6594	0.525	0.315667	0.882	0.314	0.3135	0.88225	0.8375	0.228
CDCA2__Reg_010001	0.982113	0.847759	0.91475	0.8588	0.93475	0.7435	0.755333	0.8852	0.953571	0.6824	0.862538	0.692667	0.455723	0.4887	0.246	0.235143	0.883	0.7607	0.785333	0.3325	0.905333	0.287	0.688083	0.7105	0.91	0.1905	0.3165	0.664	0.6554	0.54125	0.354833	0.91	0.2555	0.26575	0.888	0.81	0.249333
PTTG1__Reg_010000	0.982057	0.862	0.898188	0.83	0.91675	0.764364	0.764037	0.8733	0.945857	0.69	0.846692	0.647611	0.382985	0.5395	0.221364	0.215857	0.864222	0.7282	0.793778	0.291667	0.875833	0.33725	0.664917	0.668	0.9058	0.1885	0.329375	0.625143	0.6486	0.50075	0.311	0.883857	0.31425	0.30325	0.8675	0.8155	0.226333
CCNB1__Reg_010001	0.982019	0.867259	0.910813	0.8674	0.93575	0.747318	0.754704	0.8943	0.936857	0.6682	0.882692	0.688722	0.4548	0.4903	0.238455	0.236	0.868	0.7575	0.787778	0.316667	0.9025	0.33075	0.696667	0.718	0.9126	0.1885	0.31275	0.645286	0.637	0.5535	0.3195	0.907714	0.26925	0.27	0.896	0.80425	0.238333
PRR11__Reg_000000	0.982	0.852759	0.901938	0.8502	0.91675	0.767545	0.781593	0.8722	0.941	0.6562	0.859615	0.626556	0.389662	0.5233	0.200273	0.217714	0.873	0.7564	0.805333	0.262833	0.8925	0.29825	0.644333	0.6485	0.9052	0.190167	0.342	0.609571	0.6224	0.5525	0.325333	0.868571	0.28775	0.318	0.8825	0.844	0.239667
CCNF__Reg_000001	0.981755	0.852534	0.89975	0.844	0.91675	0.779364	0.802519	0.86	0.959571	0.7226	0.854846	0.6305	0.398985	0.5144	0.261091	0.230429	0.857778	0.7519	0.818	0.307667	0.8715	0.29425	0.66	0.679	0.9112	0.191667	0.371375	0.674143	0.6332	0.54075	0.364167	0.875143	0.3305	0.3055	0.88325	0.81975	0.246
KIF20A__Reg_010001	0.981472	0.82519	0.904062	0.8408	0.92325	0.714182	0.721815	0.869	0.937429	0.682	0.845154	0.658611	0.442215	0.468	0.232727	0.228571	0.874	0.7626	0.763	0.300167	0.912333	0.282	0.669167	0.6795	0.9016	0.186333	0.331	0.606429	0.6062	0.55075	0.306667	0.891857	0.27975	0.257	0.8775	0.81825	0.238
TOP2A__Reg_010000	0.981472	0.819362	0.895563	0.8276	0.90675	0.730364	0.746667	0.8575	0.943429	0.6808	0.836231	0.609444	0.394215	0.4919	0.217818	0.217571	0.871889	0.7626	0.775333	0.292	0.891833	0.26775	0.646667	0.644	0.901	0.188333	0.354	0.586714	0.6124	0.5525	0.332833	0.865429	0.31925	0.29175	0.86975	0.82975	0.240333
CENPE__Reg_010001	0.981396	0.856207	0.889562	0.8244	0.911	0.751	0.750741	0.8885	0.935429	0.6724	0.861692	0.652056	0.415308	0.5207	0.214273	0.220143	0.856667	0.7247	0.782667	0.3105	0.873833	0.352	0.682667	0.684	0.9004	0.183833	0.307	0.620571	0.6476	0.511	0.305667	0.887571	0.31275	0.29075	0.86775	0.80225	0.224667
CKAP2__Reg_000001	0.980906	0.829914	0.892188	0.8266	0.90925	0.753636	0.772741	0.854	0.955429	0.7188	0.839462	0.621889	0.390169	0.5129	0.232273	0.224571	0.863333	0.7423	0.793556	0.286333	0.872333	0.28825	0.643583	0.647	0.9074	0.185833	0.375875	0.616286	0.6176	0.526	0.3345	0.864571	0.324	0.3035	0.87	0.828	0.240333
E2F1__Reg_110001	0.980887	0.877414	0.90825	0.8722	0.9305	0.784045	0.792444	0.8773	0.95	0.6832	0.874308	0.651833	0.401215	0.5049	0.239818	0.231857	0.864889	0.747	0.807889	0.293667	0.886833	0.32625	0.67475	0.7005	0.9164	0.197667	0.33825	0.662857	0.6466	0.56325	0.3335	0.890286	0.31675	0.2945	0.8975	0.8275	0.235667
A_73_102591__Reg_000000	0.98066	0.862586	0.883875	0.8332	0.90325	0.786864	0.79	0.8837	0.936	0.6584	0.866769	0.614444	0.386862	0.5302	0.180818	0.219857	0.855111	0.737	0.811	0.253667	0.878667	0.35375	0.65575	0.654833	0.8984	0.188167	0.327	0.618857	0.6258	0.53875	0.289833	0.863143	0.3375	0.32525	0.87375	0.8335	0.218667
CDCA3__Reg_000010	0.980132	0.820638	0.906125	0.8398	0.9225	0.710318	0.716111	0.8705	0.932286	0.6908	0.844462	0.636444	0.434169	0.4731	0.190818	0.225286	0.876889	0.7753	0.765	0.279833	0.9225	0.28475	0.66325	0.6655	0.9042	0.191667	0.349875	0.594	0.5848	0.55375	0.2775	0.881143	0.3135	0.26525	0.88025	0.821	0.234667
KIF23__Reg_010011	0.980094	0.831845	0.900875	0.8524	0.92125	0.7195	0.741111	0.8826	0.948	0.7006	0.869462	0.660222	0.453138	0.4597	0.228091	0.238	0.871778	0.7695	0.766778	0.345833	0.892333	0.2945	0.696083	0.707833	0.9134	0.184833	0.33275	0.630857	0.608	0.578	0.3345	0.896714	0.3145	0.27	0.89425	0.79475	0.242
A_73_101951__Reg_000000	0.980038	0.857293	0.899813	0.837	0.9175	0.761773	0.774741	0.8687	0.955143	0.7058	0.851231	0.651833	0.388231	0.5223	0.251091	0.223571	0.862889	0.7322	0.794778	0.325167	0.867333	0.3135	0.673333	0.6855	0.9102	0.1895	0.3405	0.650143	0.6514	0.51775	0.351667	0.888429	0.316	0.29425	0.8745	0.8065	0.239
CHEK1__Reg_011001	0.979868	0.876138	0.892062	0.8408	0.914	0.794227	0.790852	0.8775	0.94	0.6614	0.859077	0.642	0.3856	0.542	0.213545	0.219714	0.853333	0.7175	0.812889	0.2655	0.869	0.36675	0.65775	0.668167	0.9	0.189	0.320125	0.624571	0.6642	0.51375	0.300833	0.872571	0.31275	0.32075	0.869	0.8275	0.22
NDC80__Reg_010001	0.97966	0.838621	0.90875	0.8452	0.925	0.751136	0.774556	0.8635	0.955714	0.6956	0.850923	0.667889	0.431385	0.5058	0.281636	0.234143	0.867556	0.7605	0.798889	0.3375	0.883167	0.26475	0.671417	0.692167	0.9066	0.189333	0.341875	0.662714	0.648	0.53025	0.390333	0.888143	0.2685	0.285	0.876	0.804	0.254667
KIAA0101__Reg_000000	0.979491	0.823569	0.890313	0.8194	0.9015	0.720409	0.729889	0.8704	0.929571	0.662	0.841308	0.606	0.394123	0.5031	0.168	0.210143	0.872778	0.7631	0.766222	0.280833	0.894167	0.291	0.65125	0.634667	0.8974	0.185167	0.330375	0.559571	0.5948	0.54575	0.295833	0.864143	0.322	0.29725	0.86675	0.81925	0.229667
CEP55__Reg_010011	0.979075	0.841017	0.877875	0.8092	0.8975	0.743091	0.738889	0.8787	0.917	0.6502	0.851154	0.620222	0.412262	0.509	0.167182	0.217714	0.852333	0.7343	0.773889	0.246	0.888	0.356	0.653	0.642667	0.8878	0.1775	0.316625	0.563286	0.603	0.524	0.244833	0.860429	0.3145	0.30125	0.86075	0.82625	0.211667
CDC2__Reg_011000	0.979038	0.868586	0.904375	0.8662	0.924	0.768727	0.790741	0.8885	0.952714	0.662	0.880231	0.678944	0.428815	0.4923	0.262909	0.235714	0.870111	0.7516	0.797444	0.344667	0.879833	0.302	0.692917	0.72	0.9096	0.194333	0.317125	0.678857	0.6678	0.5655	0.384667	0.903143	0.268	0.28525	0.895	0.811	0.248
KIFC1__Reg_000000	0.978	0.847517	0.900937	0.8562	0.926	0.746091	0.753704	0.8664	0.946286	0.7142	0.853923	0.664056	0.456215	0.4749	0.232364	0.234286	0.865889	0.754	0.780222	0.301167	0.896333	0.30025	0.671583	0.6965	0.9092	0.191667	0.349125	0.663	0.6124	0.55475	0.313	0.897	0.29725	0.26575	0.8935	0.80875	0.237667
CDKN3__Reg_000000	0.977509	0.832569	0.875563	0.827	0.902	0.7545	0.762074	0.8578	0.933571	0.7034	0.847846	0.628278	0.447446	0.4932	0.230545	0.233714	0.836778	0.7327	0.792889	0.270333	0.877833	0.3495	0.659583	0.674167	0.8906	0.176667	0.3515	0.628	0.6092	0.52975	0.277833	0.862571	0.34	0.287	0.86875	0.813	0.221333
CCNA2__Reg_000001	0.977453	0.833259	0.89025	0.816	0.90575	0.723318	0.723407	0.8703	0.921	0.6672	0.841846	0.614222	0.399954	0.5048	0.161636	0.213714	0.863444	0.753	0.761889	0.258333	0.890333	0.3225	0.65275	0.638	0.8978	0.181833	0.3275	0.551	0.5936	0.534	0.262333	0.860571	0.322	0.2915	0.864	0.818	0.221667
CDCA8__Reg_010000	0.977264	0.85631	0.917562	0.8582	0.941	0.743	0.741074	0.8769	0.935571	0.6692	0.856385	0.700389	0.468923	0.4855	0.244364	0.236	0.875444	0.7601	0.778222	0.295333	0.914	0.287	0.67725	0.706	0.9058	0.193333	0.311625	0.652714	0.65	0.5355	0.333833	0.906857	0.233	0.2575	0.885	0.80975	0.248
CDC20__Reg_010010	0.977189	0.817328	0.903438	0.8424	0.9225	0.704	0.712	0.8638	0.930143	0.6964	0.840923	0.639944	0.448908	0.4574	0.211364	0.228	0.872444	0.7762	0.759778	0.285167	0.922333	0.2785	0.664583	0.674167	0.902	0.187167	0.357	0.607429	0.5836	0.5605	0.284833	0.884286	0.30275	0.2505	0.8825	0.81825	0.238333
NEIL3__Reg_000001	0.977075	0.858759	0.883375	0.8334	0.9095	0.766773	0.766333	0.8823	0.924857	0.6698	0.863615	0.6385	0.434815	0.5173	0.205182	0.226714	0.844778	0.7402	0.799333	0.265833	0.882833	0.36625	0.669833	0.676667	0.8932	0.179833	0.32225	0.626714	0.6304	0.524	0.2755	0.869143	0.31975	0.3005	0.87125	0.81675	0.217333
ESCO2__Reg_000001	0.976811	0.873103	0.899438	0.8388	0.91575	0.791136	0.794444	0.8599	0.943	0.6508	0.840846	0.651556	0.368985	0.5634	0.249727	0.214714	0.860222	0.7247	0.811778	0.271833	0.867667	0.32475	0.64475	0.658	0.897	0.190667	0.3255	0.634	0.6802	0.49275	0.346167	0.869571	0.263	0.3275	0.861	0.83275	0.230667
CBX2__Reg_100001	0.976566	0.85781	0.918875	0.8832	0.9425	0.771091	0.791926	0.8722	0.959286	0.7066	0.871538	0.678333	0.437738	0.4965	0.25	0.239571	0.879889	0.7685	0.813667	0.3005	0.901333	0.26575	0.664583	0.6975	0.9224	0.1985	0.36575	0.686571	0.6334	0.562	0.373	0.898857	0.2645	0.28625	0.90425	0.82275	0.262
A_73_117049__Reg_000000	0.976491	0.857759	0.903438	0.8458	0.9225	0.784	0.795852	0.8511	0.953429	0.7002	0.843	0.661056	0.413231	0.5256	0.284455	0.234143	0.853556	0.7395	0.812444	0.296667	0.8755	0.296	0.654417	0.683667	0.9018	0.1925	0.347625	0.687143	0.6454	0.5125	0.355667	0.879143	0.2735	0.2995	0.8735	0.81775	0.238
RECQL4__Reg_000001	0.976019	0.878052	0.904438	0.869	0.931	0.778136	0.780296	0.8751	0.945714	0.7046	0.87	0.679722	0.434862	0.5164	0.245182	0.237571	0.851556	0.7335	0.806111	0.306167	0.881	0.36075	0.685083	0.7165	0.9106	0.189833	0.329625	0.682	0.6386	0.5255	0.297833	0.896571	0.3095	0.283	0.89175	0.7995	0.222333
CCDC99__Reg_000001	0.975887	0.859207	0.901625	0.848	0.919	0.775773	0.783333	0.8674	0.956286	0.687	0.846615	0.648722	0.360154	0.5557	0.241182	0.212714	0.872111	0.7237	0.812444	0.306167	0.8775	0.29625	0.652417	0.666	0.9076	0.199333	0.331	0.667857	0.6452	0.49675	0.353667	0.888	0.2975	0.31025	0.873	0.81825	0.235667
KCNQ1__Reg_000000	0.97583	0.867948	0.89425	0.851	0.9205	0.792773	0.799333	0.8618	0.952714	0.7212	0.851077	0.621667	0.358646	0.5464	0.250182	0.220143	0.851	0.7288	0.826556	0.281333	0.8705	0.334	0.6525	0.666333	0.9142	0.195667	0.364875	0.680286	0.627	0.51575	0.325333	0.874857	0.34625	0.31975	0.8785	0.82475	0.23
TCF19__Reg_100000	0.975698	0.865017	0.900188	0.8358	0.9195	0.783455	0.77963	0.847	0.941429	0.6838	0.831769	0.642944	0.376631	0.5401	0.257	0.22	0.852889	0.7263	0.802778	0.260333	0.869333	0.335	0.642667	0.658833	0.9018	0.192	0.35075	0.612286	0.6868	0.49325	0.327833	0.867143	0.30225	0.31475	0.858	0.82475	0.232333
MYBL2__Reg_110000	0.975642	0.873121	0.915875	0.8688	0.9405	0.778364	0.782333	0.8616	0.942429	0.7008	0.859	0.682111	0.441708	0.509	0.262545	0.242429	0.856444	0.7541	0.810111	0.277	0.897	0.32575	0.6745	0.711833	0.9094	0.1875	0.34525	0.685286	0.643	0.5315	0.321167	0.890143	0.28075	0.27875	0.8885	0.81275	0.239667
FOXM1__Reg_110001	0.974736	0.820207	0.895688	0.841	0.9195	0.693273	0.699259	0.8816	0.924286	0.6752	0.852154	0.668889	0.4696	0.4495	0.220182	0.230571	0.872333	0.7674	0.752222	0.3055	0.925667	0.3025	0.688167	0.697833	0.894	0.183667	0.315625	0.618286	0.5946	0.55325	0.2805	0.903143	0.27675	0.2375	0.88	0.8055	0.233
USP13__Reg_000000	0.974264	0.863034	0.921375	0.869	0.93325	0.751318	0.758815	0.8856	0.941143	0.6672	0.864846	0.647833	0.3954	0.5042	0.155818	0.221714	0.889667	0.7793	0.784889	0.287333	0.909667	0.29675	0.671	0.675833	0.9164	0.192167	0.33475	0.618857	0.621	0.56975	0.301667	0.887714	0.305	0.28925	0.89675	0.82575	0.237
SH3PXD2B__Reg_000001	0.974189	0.84769	0.8865	0.8514	0.9185	0.78	0.783815	0.8654	0.952429	0.7514	0.851077	0.609556	0.3798	0.5364	0.198909	0.223714	0.854778	0.7351	0.824667	0.2495	0.884833	0.352	0.645667	0.651167	0.9152	0.188333	0.4	0.664	0.5896	0.516	0.265667	0.867857	0.38075	0.3145	0.8815	0.83025	0.221
CDCA4__Reg_100001	0.973189	0.868155	0.912687	0.8762	0.93875	0.762318	0.771889	0.8742	0.950143	0.6786	0.861615	0.711	0.453738	0.4921	0.265545	0.240571	0.877222	0.7563	0.791778	0.306	0.902833	0.3	0.684083	0.722167	0.909	0.192333	0.32375	0.686571	0.6656	0.543	0.354	0.911	0.2365	0.26825	0.89375	0.8135	0.247333
TACC3__Reg_010001	0.973057	0.860776	0.885063	0.8528	0.9145	0.779682	0.798815	0.8799	0.948857	0.7026	0.881538	0.654833	0.430815	0.5039	0.248091	0.24	0.844778	0.7316	0.809333	0.316	0.856	0.3465	0.680167	0.699167	0.91	0.186667	0.34575	0.671429	0.6364	0.5455	0.341833	0.884286	0.3075	0.30625	0.8875	0.801	0.236
CDT1__Reg_010001	0.972792	0.847397	0.911	0.8746	0.939	0.772273	0.792519	0.8539	0.957714	0.7584	0.856846	0.637889	0.420415	0.4985	0.260636	0.240429	0.860667	0.7704	0.825778	0.2835	0.895833	0.2925	0.659083	0.687333	0.9224	0.190833	0.41925	0.698	0.6108	0.55175	0.339	0.881143	0.33425	0.291	0.89725	0.82275	0.253667
A_73_120945__Reg_000000	0.97234	0.823224	0.89175	0.8488	0.9095	0.750955	0.776778	0.8565	0.941714	0.6916	0.855308	0.599944	0.411708	0.4643	0.211818	0.232857	0.863333	0.7828	0.795889	0.266667	0.8935	0.2725	0.645	0.6495	0.9018	0.188333	0.3925	0.617286	0.5844	0.59575	0.328	0.861429	0.32	0.30525	0.8855	0.83575	0.243333
RAD51AP1__Reg_000000	0.972283	0.877534	0.898813	0.8498	0.9205	0.821318	0.828074	0.8501	0.949857	0.6778	0.849385	0.646056	0.374015	0.5472	0.266636	0.229143	0.849556	0.726	0.837556	0.247333	0.8645	0.31575	0.636417	0.6655	0.902	0.196833	0.35325	0.671	0.6692	0.5145	0.363833	0.865	0.28425	0.33275	0.86925	0.83325	0.241333
CASC5__Reg_010001	0.972245	0.878345	0.891	0.8344	0.91075	0.801909	0.797481	0.8603	0.935143	0.6444	0.842923	0.659111	0.389169	0.5548	0.267	0.218571	0.845444	0.7091	0.818889	0.272333	0.864	0.35	0.654417	0.680833	0.8858	0.191167	0.308875	0.663571	0.6924	0.4865	0.341333	0.872714	0.273	0.3155	0.857	0.818	0.224667
MEX3A__Reg_000000	0.972226	0.879103	0.917437	0.8924	0.94025	0.778545	0.8	0.8896	0.959429	0.6886	0.884846	0.687278	0.4182	0.5169	0.232091	0.233429	0.882667	0.7613	0.815111	0.329	0.888667	0.2975	0.684	0.712667	0.925	0.1985	0.335875	0.696857	0.6518	0.55925	0.373167	0.908429	0.26725	0.297	0.91025	0.81	0.253
HELLS__Reg_100000	0.972208	0.873103	0.895937	0.8414	0.91475	0.798864	0.789444	0.8738	0.939286	0.6392	0.847769	0.640944	0.347985	0.5824	0.200818	0.204714	0.865778	0.7045	0.818444	0.255833	0.870833	0.336	0.636583	0.644333	0.8994	0.198	0.303625	0.633857	0.675	0.4795	0.324667	0.868571	0.28475	0.3325	0.8595	0.83425	0.225333
E2F2__Reg_100001	0.971491	0.809397	0.89975	0.8622	0.916	0.710364	0.747741	0.866	0.952857	0.711	0.860692	0.634	0.437338	0.4428	0.226909	0.234143	0.880778	0.7884	0.775778	0.340167	0.904333	0.236	0.6755	0.687167	0.91	0.189167	0.374125	0.646857	0.5712	0.60325	0.360833	0.894714	0.31175	0.26375	0.90075	0.80275	0.256667
PTN__Reg_010000	0.971151	0.860017	0.875687	0.8296	0.901	0.804455	0.79963	0.8551	0.951429	0.7038	0.829769	0.593667	0.322985	0.5806	0.187909	0.203143	0.858889	0.7069	0.823111	0.225	0.8615	0.3485	0.618	0.6135	0.9034	0.194333	0.371625	0.638429	0.6366	0.4835	0.290833	0.852714	0.355	0.35175	0.86	0.849	0.214333
WDHD1__Reg_010001	0.971057	0.856431	0.896938	0.8448	0.91725	0.775364	0.767593	0.878	0.939571	0.6506	0.843308	0.644	0.3718	0.5505	0.163636	0.207429	0.886333	0.7318	0.802	0.234333	0.903333	0.307	0.631833	0.635333	0.9002	0.198833	0.324625	0.630429	0.6376	0.50325	0.294833	0.877286	0.27175	0.33875	0.87175	0.849	0.227
IQCD__Reg_000001	0.970811	0.887517	0.89875	0.8576	0.91525	0.826227	0.825667	0.849	0.940714	0.6692	0.849538	0.613333	0.338308	0.5633	0.207364	0.217857	0.850444	0.7269	0.837	0.224333	0.868667	0.3375	0.625417	0.6475	0.9036	0.199167	0.356875	0.644571	0.6432	0.52425	0.310333	0.848714	0.33925	0.34025	0.876	0.842	0.223
A_73_102907__Reg_000000	0.970698	0.864862	0.890625	0.8586	0.92225	0.793636	0.80637	0.8717	0.950571	0.7248	0.870692	0.6615	0.436077	0.5057	0.249	0.247286	0.848667	0.7411	0.824667	0.266667	0.879833	0.35525	0.669917	0.700333	0.908	0.186833	0.37375	0.695429	0.634	0.53025	0.306667	0.882	0.317	0.29725	0.88975	0.818	0.230667
POSTN__Reg_000001	0.970434	0.819862	0.877187	0.8332	0.90525	0.725045	0.718148	0.8621	0.938571	0.7326	0.832769	0.624389	0.407646	0.492	0.172091	0.221429	0.860556	0.731	0.770667	0.256	0.904	0.35	0.655167	0.656167	0.8986	0.184667	0.3705	0.610429	0.5602	0.51775	0.207	0.877857	0.38125	0.2705	0.8735	0.8125	0.201
FSCN1__Reg_010001	0.970415	0.810259	0.886437	0.8222	0.9105	0.745273	0.748519	0.8275	0.943571	0.7526	0.806462	0.582556	0.360754	0.5391	0.204545	0.209286	0.859667	0.7428	0.800111	0.225833	0.889333	0.27825	0.605833	0.600167	0.9058	0.186833	0.432875	0.605714	0.5834	0.4905	0.289833	0.844429	0.3645	0.3125	0.855	0.837	0.237333
E2F8__Reg_100011	0.970132	0.841776	0.865125	0.8066	0.894	0.735136	0.729074	0.8759	0.915714	0.6758	0.852538	0.6485	0.449862	0.484	0.208182	0.228571	0.833444	0.7133	0.762556	0.283	0.869833	0.391	0.688	0.693333	0.883	0.171	0.3065	0.612	0.624	0.51625	0.257333	0.878857	0.33	0.2695	0.859	0.7855	0.212
MAGEB5__Reg_000000	0.969943	0.843914	0.898313	0.8588	0.91875	0.760182	0.788556	0.869	0.962	0.7452	0.861923	0.647833	0.426462	0.4993	0.217364	0.233429	0.864	0.7575	0.804444	0.338833	0.871	0.27775	0.66975	0.690833	0.9178	0.192833	0.369625	0.693143	0.597	0.557	0.352167	0.885	0.336	0.2935	0.89925	0.79325	0.247333
TIGD3__Reg_000011	0.969547	0.85531	0.904875	0.8512	0.924	0.763273	0.756519	0.8906	0.934714	0.6266	0.853385	0.657778	0.388831	0.5345	0.164818	0.207143	0.890889	0.7362	0.795667	0.258833	0.905667	0.303	0.647917	0.651833	0.899	0.1965	0.29775	0.612429	0.674	0.5145	0.318833	0.886714	0.25675	0.321	0.871	0.84175	0.239667
A_73_115755__Reg_000000	0.969491	0.826741	0.884812	0.8214	0.90175	0.736818	0.735926	0.8343	0.923714	0.6536	0.807462	0.629556	0.394954	0.4972	0.237727	0.219143	0.854111	0.7422	0.764333	0.239	0.893333	0.30025	0.627667	0.638833	0.8804	0.184167	0.348375	0.574429	0.6272	0.51925	0.283	0.850429	0.28275	0.3035	0.84925	0.839	0.219
PRKAR1B__Reg_000001	0.969377	0.857379	0.911875	0.8814	0.93775	0.777955	0.807963	0.8634	0.964714	0.7316	0.866923	0.665	0.426308	0.501	0.275455	0.242857	0.869111	0.7737	0.821222	0.321333	0.882833	0.268	0.671583	0.703833	0.9236	0.194333	0.3845	0.719286	0.6356	0.56275	0.397333	0.893286	0.2855	0.297	0.90175	0.81125	0.264333
MS4A8B__Reg_000001	0.969321	0.852224	0.906125	0.8738	0.92575	0.780136	0.814481	0.855	0.97	0.7294	0.863846	0.635444	0.397969	0.5013	0.249182	0.233143	0.869	0.758	0.815222	0.332833	0.859167	0.254	0.659917	0.685167	0.9236	0.197	0.383125	0.694857	0.6348	0.5755	0.415167	0.882286	0.3135	0.30975	0.90075	0.81025	0.266
STIL__Reg_000001	0.969132	0.849017	0.867812	0.8094	0.88925	0.806773	0.804222	0.8403	0.943571	0.6716	0.816846	0.587	0.315108	0.5843	0.205	0.200286	0.849889	0.6887	0.819556	0.213	0.848	0.327	0.592333	0.588833	0.8894	0.1925	0.363875	0.606857	0.653	0.468	0.313167	0.833714	0.31525	0.36175	0.841	0.86075	0.220333
SKA1__Reg_000000	0.968604	0.86969	0.872813	0.8074	0.8955	0.818091	0.795852	0.8558	0.916714	0.6634	0.831077	0.592833	0.343338	0.5797	0.169545	0.207714	0.829	0.6966	0.832	0.194167	0.868167	0.4	0.613	0.615333	0.8814	0.1855	0.34125	0.606429	0.6392	0.467	0.227667	0.827571	0.36325	0.3585	0.84075	0.8475	0.200333
PAPSS1__Reg_000001	0.967925	0.860517	0.885312	0.8306	0.90875	0.804364	0.780593	0.8616	0.928857	0.646	0.829308	0.604111	0.327508	0.5801	0.160727	0.197857	0.860667	0.7011	0.821667	0.2035	0.8865	0.3425	0.60525	0.603667	0.8904	0.198333	0.330875	0.610429	0.6454	0.47675	0.2645	0.848571	0.31975	0.37325	0.848	0.864	0.213667
SCN9A__Reg_000000	0.967755	0.866103	0.916625	0.8696	0.935	0.774318	0.793037	0.8751	0.941286	0.6756	0.873615	0.675444	0.433662	0.5181	0.210636	0.234857	0.875778	0.7722	0.812444	0.277333	0.888667	0.28475	0.6615	0.6845	0.9152	0.190333	0.3485	0.649571	0.6548	0.5445	0.368167	0.881857	0.25025	0.3045	0.893	0.8115	0.262667
RACGAP1__Reg_010000	0.967717	0.833259	0.879125	0.7994	0.90375	0.765136	0.747037	0.8214	0.933714	0.708	0.793077	0.628389	0.367231	0.5601	0.256909	0.207571	0.837	0.6896	0.794	0.2405	0.858167	0.32625	0.618167	0.626	0.8834	0.185667	0.346625	0.603571	0.6568	0.43425	0.3045	0.853143	0.32075	0.3095	0.8235	0.80725	0.223667
TROAP__Reg_000001	0.967302	0.83119	0.875625	0.8092	0.89975	0.794455	0.791	0.8258	0.930857	0.748	0.819462	0.569722	0.386708	0.5353	0.216727	0.223571	0.821889	0.732	0.832	0.211167	0.870333	0.33625	0.61375	0.624	0.889	0.183667	0.420125	0.648714	0.6022	0.491	0.273667	0.826714	0.40275	0.3235	0.8485	0.8265	0.225
RRM2__Reg_010001	0.967302	0.781741	0.863625	0.7772	0.8735	0.701955	0.700407	0.8358	0.914429	0.6764	0.795462	0.536333	0.341723	0.5129	0.137273	0.192714	0.855556	0.7321	0.752	0.229333	0.8795	0.28375	0.599083	0.563167	0.8786	0.214333	0.3685	0.500857	0.5632	0.50775	0.247	0.821	0.37525	0.32375	0.8315	0.83475	0.215
SYT17__Reg_000001	0.966906	0.821276	0.894937	0.8646	0.92575	0.741727	0.757889	0.8503	0.953857	0.7672	0.845769	0.615722	0.405246	0.4808	0.204	0.233286	0.865111	0.7538	0.796444	0.26	0.895667	0.295	0.640833	0.653833	0.9202	0.188333	0.437625	0.639857	0.563	0.5555	0.279833	0.871857	0.35925	0.28175	0.894	0.82825	0.238333
DSC2__Reg_000000	0.96666	0.868655	0.886687	0.8502	0.91175	0.801	0.799074	0.8509	0.949	0.7108	0.835538	0.611333	0.332785	0.5723	0.210364	0.213143	0.853	0.7148	0.823333	0.240333	0.868833	0.35525	0.629417	0.6385	0.907	0.194833	0.37725	0.669857	0.6162	0.49075	0.276	0.861286	0.33925	0.3355	0.87225	0.83875	0.208667
SRGAP1__Reg_000001	0.966377	0.84619	0.881812	0.8406	0.912	0.794727	0.792185	0.8561	0.954286	0.694	0.834692	0.626	0.360323	0.5603	0.218273	0.209857	0.863222	0.7012	0.818111	0.252833	0.859167	0.311	0.621167	0.6295	0.9054	0.198833	0.354125	0.640857	0.6734	0.486	0.349333	0.863286	0.31	0.33575	0.85825	0.83725	0.239333
SPAG5__Reg_010001	0.966283	0.875948	0.904	0.8588	0.92325	0.786909	0.799667	0.8453	0.943571	0.6548	0.847308	0.682778	0.399446	0.5194	0.317182	0.230714	0.849333	0.7287	0.801	0.316833	0.852667	0.29125	0.661667	0.700667	0.8984	0.197167	0.326	0.672571	0.6924	0.527	0.409833	0.883286	0.23125	0.3015	0.87	0.80375	0.248667
SDC3__Reg_010001	0.966245	0.833552	0.887562	0.843	0.918	0.769318	0.777704	0.8395	0.957	0.78	0.829923	0.605833	0.370031	0.5373	0.219545	0.219	0.852222	0.7255	0.817	0.263667	0.866167	0.30325	0.629417	0.639	0.9168	0.190333	0.420875	0.665857	0.5918	0.50175	0.311833	0.862286	0.37675	0.31025	0.87275	0.81475	0.239667
NELL2__Reg_000100	0.965774	0.882034	0.929125	0.8884	0.953	0.751909	0.763519	0.9001	0.934429	0.6444	0.889	0.729222	0.478892	0.4896	0.247364	0.241571	0.878111	0.7697	0.785333	0.356333	0.892667	0.29425	0.7085	0.743	0.9154	0.193	0.29275	0.681429	0.7002	0.55775	0.393167	0.920857	0.19375	0.26825	0.901	0.78925	0.266667
A_73_118936__Reg_000000	0.965585	0.873379	0.872688	0.8318	0.9015	0.827273	0.828222	0.8605	0.948857	0.6964	0.851462	0.630333	0.370462	0.5582	0.235636	0.224429	0.835444	0.6897	0.837111	0.251333	0.8405	0.36825	0.640417	0.662667	0.896	0.192333	0.34575	0.684286	0.6704	0.489	0.326667	0.859143	0.33175	0.33675	0.86275	0.825	0.222667
C9orf100__Reg_000000	0.965566	0.856293	0.884	0.8222	0.89725	0.815864	0.832	0.8281	0.938	0.7328	0.837308	0.563444	0.340154	0.5529	0.228818	0.221714	0.819667	0.736	0.845667	0.2355	0.84	0.32725	0.613583	0.624333	0.8984	0.190167	0.416375	0.648286	0.6052	0.51475	0.316167	0.820286	0.39	0.3515	0.861	0.82275	0.228333
TSPAN6__Reg_000001	0.965075	0.81381	0.895625	0.838	0.9165	0.7495	0.750815	0.8483	0.940429	0.708	0.821923	0.599111	0.373462	0.5446	0.153636	0.208143	0.878778	0.7503	0.802444	0.2235	0.903167	0.26425	0.604	0.599333	0.907	0.205833	0.401875	0.599429	0.5924	0.50225	0.2935	0.847714	0.3245	0.335	0.86525	0.84225	0.242
ANKRD50__Reg_000001	0.964887	0.844	0.930687	0.8898	0.951	0.7495	0.765296	0.8565	0.945143	0.713	0.858	0.683	0.452892	0.5019	0.220182	0.240429	0.881778	0.7919	0.807444	0.279	0.923167	0.23575	0.65325	0.688167	0.9206	0.197	0.38	0.683571	0.5808	0.5515	0.3425	0.891571	0.253	0.271	0.904	0.80125	0.261
CDH24__Reg_000000	0.964377	0.873207	0.887062	0.851	0.919	0.803682	0.803444	0.8683	0.933857	0.6866	0.859923	0.649944	0.411554	0.5367	0.246	0.232857	0.838889	0.7231	0.831	0.247667	0.867167	0.3965	0.66	0.683167	0.8984	0.1825	0.355375	0.655429	0.6956	0.49625	0.303167	0.867	0.30775	0.322	0.86725	0.82225	0.227667
SPATS2__Reg_000001	0.964075	0.850879	0.882375	0.8518	0.92125	0.775818	0.767185	0.8641	0.946857	0.7606	0.846923	0.634944	0.4038	0.5316	0.209545	0.225429	0.848778	0.7086	0.813889	0.2575	0.8785	0.37075	0.65325	0.672667	0.9128	0.191	0.383125	0.686286	0.6162	0.48725	0.259833	0.880286	0.37025	0.2915	0.8795	0.81	0.218333
H9C6ORF115__Reg_000000	0.963792	0.845672	0.85975	0.8102	0.8765	0.803273	0.791815	0.842	0.930429	0.687	0.821077	0.531333	0.272938	0.5937	0.124545	0.221143	0.839667	0.6871	0.826778	0.195833	0.854167	0.371	0.587083	0.568833	0.8882	0.192333	0.379875	0.574429	0.5844	0.47725	0.2195	0.814429	0.43425	0.368	0.845	0.84925	0.19
GFRA2__Reg_000001	0.963736	0.840741	0.92075	0.8922	0.95075	0.737318	0.744815	0.8752	0.946143	0.6938	0.865	0.697833	0.4692	0.4571	0.230273	0.247143	0.887	0.7724	0.781444	0.304	0.918833	0.26	0.67375	0.709	0.92	0.200167	0.348625	0.667	0.6346	0.573	0.349833	0.910857	0.24425	0.25175	0.90275	0.809	0.261
BIRC5__Reg_010001	0.963717	0.814034	0.880563	0.7948	0.90225	0.723136	0.693963	0.8433	0.898571	0.629	0.796462	0.619556	0.387585	0.5393	0.161909	0.194	0.858444	0.709	0.756889	0.205333	0.900333	0.31	0.598667	0.587	0.8724	0.2335	0.31775	0.524857	0.6296	0.4555	0.237333	0.841143	0.25675	0.35425	0.8235	0.84625	0.22
GINS1__Reg_000001	0.963604	0.874966	0.905125	0.8608	0.924	0.789909	0.811815	0.8737	0.952714	0.6704	0.866538	0.680722	0.411554	0.5233	0.274182	0.230143	0.863333	0.7419	0.813556	0.348667	0.853	0.291	0.682083	0.7145	0.9078	0.1955	0.3305	0.706429	0.712	0.533	0.434667	0.892143	0.25625	0.30425	0.88175	0.7955	0.262667
DFNB31__Reg_000001	0.963377	0.877741	0.884937	0.8666	0.91375	0.7945	0.815222	0.8811	0.952714	0.7046	0.876385	0.643667	0.392123	0.5146	0.231727	0.233714	0.851444	0.7318	0.818667	0.314333	0.8525	0.3645	0.683167	0.703167	0.9102	0.186167	0.350625	0.692857	0.665	0.5465	0.34	0.884429	0.33275	0.3155	0.89125	0.81075	0.232
TFPI__Reg_010101	0.963321	0.882586	0.918188	0.8758	0.93225	0.815273	0.827074	0.8391	0.940286	0.682	0.847231	0.639778	0.374308	0.5585	0.237818	0.224714	0.855667	0.7547	0.839889	0.240333	0.877333	0.28575	0.621833	0.658667	0.9082	0.199833	0.382875	0.680857	0.65	0.52325	0.3525	0.852714	0.275	0.328	0.88525	0.83775	0.247667
TTYH2__Reg_010010	0.96317	0.829069	0.925937	0.8894	0.94675	0.738318	0.762852	0.8443	0.952714	0.7084	0.850308	0.691944	0.467046	0.4592	0.284182	0.251857	0.874889	0.7862	0.791222	0.322833	0.909333	0.21	0.663333	0.7105	0.9148	0.198167	0.369125	0.684	0.6076	0.57775	0.3935	0.895429	0.245	0.254	0.89875	0.794	0.27
ASB9__Reg_000001	0.963151	0.857207	0.9135	0.8712	0.93475	0.765682	0.773481	0.8602	0.945857	0.6356	0.843231	0.6975	0.410938	0.5164	0.254727	0.229571	0.884667	0.7445	0.791556	0.289	0.893	0.256	0.648917	0.677667	0.9002	0.1985	0.312375	0.656857	0.6808	0.5295	0.387833	0.895714	0.1845	0.2955	0.87625	0.83075	0.256
TIAM1__Reg_110001	0.963	0.841948	0.885562	0.8618	0.9095	0.783091	0.812	0.8553	0.971143	0.7392	0.854615	0.625944	0.389385	0.4966	0.241636	0.231714	0.864	0.7394	0.812889	0.32	0.854833	0.27925	0.65375	0.6785	0.9138	0.199667	0.38975	0.698286	0.638	0.5585	0.3845	0.877571	0.34525	0.3065	0.892	0.81375	0.248
MFAP2__Reg_010100	0.962774	0.832897	0.87825	0.835	0.91025	0.759545	0.761148	0.8692	0.952143	0.7578	0.843462	0.644278	0.420738	0.5193	0.194455	0.226857	0.854556	0.7208	0.802778	0.292833	0.875833	0.332	0.660583	0.674667	0.9058	0.189333	0.36375	0.684286	0.602	0.49425	0.2855	0.882429	0.3675	0.2825	0.8745	0.7895	0.224333
TTYH3__Reg_000001	0.962755	0.861138	0.8965	0.8666	0.9225	0.791455	0.80337	0.8475	0.958857	0.7064	0.838538	0.640667	0.347154	0.5526	0.268364	0.215857	0.864222	0.7238	0.822778	0.289	0.864167	0.28575	0.63375	0.655667	0.9112	0.203	0.366625	0.692857	0.6464	0.507	0.373	0.878571	0.28475	0.32525	0.8755	0.82725	0.242
CTHRC1__Reg_000011	0.962434	0.847931	0.869438	0.8186	0.8935	0.803	0.794185	0.8444	0.943429	0.7204	0.822462	0.577944	0.309308	0.5927	0.168727	0.198714	0.845667	0.696	0.831111	0.2175	0.855333	0.34075	0.60125	0.595333	0.8992	0.197333	0.381875	0.626857	0.6038	0.46275	0.2735	0.838571	0.3925	0.35325	0.84975	0.82775	0.211333
LPHN2__Reg_000011	0.962377	0.867397	0.88925	0.8462	0.915	0.808591	0.811852	0.8512	0.946714	0.6756	0.839923	0.6475	0.370723	0.5798	0.229091	0.215857	0.853444	0.7121	0.828222	0.2565	0.851833	0.3075	0.625417	0.642833	0.9004	0.1945	0.338375	0.666429	0.6584	0.4845	0.359333	0.860429	0.268	0.3435	0.86175	0.8205	0.237667
BLID__Reg_000000	0.962057	0.866052	0.89525	0.849	0.9165	0.806182	0.814185	0.8757	0.944714	0.6678	0.860385	0.6465	0.374708	0.5677	0.200455	0.216143	0.863444	0.7282	0.836778	0.2695	0.865167	0.3005	0.637333	0.651167	0.9044	0.199333	0.33025	0.670714	0.6572	0.50175	0.365167	0.867429	0.281	0.33775	0.87075	0.81725	0.246
PSRC1__Reg_000001	0.962	0.846345	0.902813	0.8496	0.916	0.805818	0.808556	0.8229	0.936286	0.6794	0.817385	0.584056	0.323692	0.5602	0.209545	0.208857	0.859778	0.7469	0.838778	0.2	0.894833	0.258	0.579917	0.597333	0.8966	0.204167	0.416	0.642143	0.6118	0.51275	0.320833	0.830857	0.3095	0.36075	0.8625	0.8705	0.240667
SPC25__Reg_000000	0.961962	0.825121	0.837688	0.7662	0.86525	0.734636	0.704296	0.8669	0.897571	0.6256	0.811923	0.605722	0.381492	0.534	0.129091	0.198	0.833333	0.664	0.748333	0.214	0.861	0.41975	0.63175	0.6075	0.8564	0.183333	0.278875	0.519571	0.6284	0.45075	0.174667	0.840857	0.3305	0.331	0.81625	0.8245	0.177333
TUBB2B__Reg_000001	0.961925	0.810328	0.889375	0.8378	0.915	0.718227	0.710444	0.8629	0.931429	0.706	0.825154	0.621722	0.396062	0.5233	0.121909	0.205286	0.884	0.7395	0.774556	0.235167	0.915167	0.2895	0.621667	0.612167	0.9026	0.223833	0.37625	0.586143	0.5688	0.4995	0.239333	0.87	0.31825	0.318	0.86875	0.82675	0.227
ADAMTS7__Reg_000111	0.961906	0.864172	0.904312	0.851	0.91825	0.808591	0.83063	0.8309	0.953857	0.7028	0.832846	0.622778	0.352031	0.551	0.273273	0.217571	0.853222	0.7412	0.833778	0.286833	0.85	0.24375	0.622083	0.651333	0.9056	0.202667	0.376875	0.704286	0.6592	0.5215	0.423	0.855714	0.28325	0.33325	0.87125	0.82625	0.263
PVRL3__Reg_000000	0.96183	0.852034	0.876688	0.8524	0.91	0.771727	0.786148	0.8565	0.952714	0.7554	0.860692	0.623444	0.399415	0.5143	0.218091	0.229714	0.843	0.7153	0.801333	0.3	0.8415	0.33425	0.657167	0.6735	0.919	0.190333	0.378125	0.669286	0.5976	0.5325	0.322833	0.874714	0.36075	0.31275	0.89	0.78725	0.232
DBF4__Reg_010001	0.961717	0.842862	0.8515	0.7844	0.867	0.819455	0.831148	0.8254	0.942571	0.6912	0.811308	0.565778	0.309185	0.5802	0.229091	0.205857	0.823889	0.6906	0.830222	0.228167	0.816	0.3215	0.5965	0.595167	0.8772	0.188	0.374375	0.632286	0.6482	0.47075	0.346833	0.813857	0.3595	0.37	0.82875	0.83525	0.223
COL5A2__Reg_010101	0.961717	0.815259	0.875	0.8492	0.91425	0.715818	0.724593	0.8701	0.951429	0.7662	0.849154	0.664	0.453062	0.4593	0.230909	0.238857	0.857333	0.7275	0.769	0.325333	0.885167	0.3335	0.685167	0.704667	0.9094	0.185	0.36575	0.668857	0.5864	0.52925	0.279667	0.902286	0.35425	0.272	0.88525	0.779	0.225
DSEL__Reg_000001	0.961377	0.859379	0.883812	0.8572	0.91575	0.754273	0.765889	0.8932	0.951	0.7074	0.875462	0.7005	0.442508	0.5032	0.232091	0.233714	0.859556	0.713	0.79	0.361167	0.861167	0.3415	0.704333	0.730667	0.9064	0.189167	0.307	0.707857	0.6378	0.51975	0.34	0.915571	0.29725	0.2895	0.88875	0.76425	0.232
SALL2__Reg_100011	0.961094	0.880448	0.889188	0.838	0.90975	0.834727	0.823407	0.8578	0.932429	0.6588	0.839615	0.607222	0.3346	0.593	0.186364	0.205286	0.847333	0.7112	0.844889	0.2185	0.857833	0.3495	0.608583	0.618833	0.8962	0.2005	0.34825	0.640429	0.6834	0.4775	0.312333	0.838857	0.3165	0.363	0.85475	0.8455	0.225
ENC1__Reg_000011	0.961038	0.840741	0.892813	0.8566	0.92375	0.770864	0.767926	0.8622	0.943	0.7188	0.843154	0.632833	0.395462	0.5504	0.171636	0.215143	0.870111	0.7285	0.815889	0.236667	0.886833	0.32825	0.629	0.637167	0.9124	0.1905	0.38825	0.635571	0.6348	0.48925	0.290333	0.867429	0.32025	0.316	0.87475	0.82475	0.238
CCDC102A__Reg_000011	0.960849	0.863845	0.881313	0.8588	0.91575	0.807909	0.811111	0.8499	0.946143	0.7546	0.853077	0.603889	0.3588	0.5609	0.203455	0.225	0.838556	0.7186	0.843556	0.228833	0.865333	0.3635	0.629083	0.645833	0.9152	0.191833	0.4175	0.683429	0.5884	0.501	0.270167	0.853571	0.3825	0.3325	0.8825	0.82325	0.220333
C5H12orf32__Reg_000000	0.96083	0.86	0.892687	0.8842	0.92775	0.769409	0.790593	0.8771	0.959714	0.7182	0.875231	0.683611	0.423369	0.4995	0.297818	0.238286	0.860111	0.7306	0.810667	0.355	0.867167	0.31825	0.691167	0.728167	0.9164	0.1975	0.34175	0.734	0.6496	0.5405	0.38	0.911	0.2875	0.29075	0.89825	0.7895	0.245
SMC2__Reg_000001	0.960755	0.838224	0.871188	0.8038	0.884	0.817136	0.812778	0.8161	0.941143	0.714	0.796231	0.5425	0.269231	0.621	0.179727	0.203	0.838222	0.6925	0.848444	0.191	0.847333	0.32675	0.566167	0.557833	0.8856	0.193333	0.414625	0.611857	0.6142	0.4365	0.275167	0.805714	0.3945	0.3765	0.83025	0.854	0.210333
H2AFY2__Reg_000000	0.960566	0.882603	0.908438	0.8732	0.928	0.7785	0.787593	0.8922	0.945857	0.6534	0.871231	0.700333	0.405246	0.5499	0.224182	0.220571	0.876111	0.7333	0.809778	0.342167	0.877167	0.31625	0.68525	0.711667	0.9052	0.197667	0.2945	0.710571	0.678	0.50525	0.365833	0.909857	0.23975	0.2985	0.88775	0.79075	0.239
IL17B__Reg_000101	0.960491	0.871207	0.919375	0.899	0.94625	0.771727	0.787852	0.856	0.945571	0.7366	0.871462	0.686944	0.439462	0.503	0.268727	0.249286	0.854111	0.7656	0.821667	0.3015	0.897167	0.31725	0.680917	0.728833	0.9192	0.1925	0.378625	0.726714	0.5936	0.545	0.318333	0.899286	0.29675	0.278	0.9095	0.783	0.241
SLITRK6__Reg_000000	0.960491	0.862517	0.915875	0.9084	0.945	0.753409	0.764963	0.8891	0.940143	0.6966	0.888769	0.678556	0.442169	0.4759	0.178273	0.240857	0.879111	0.7775	0.803889	0.287167	0.921667	0.30875	0.681917	0.711667	0.9214	0.196833	0.355125	0.677286	0.5762	0.59025	0.2865	0.906571	0.30025	0.268	0.92075	0.802	0.237667
MYCN__Reg_110001	0.960453	0.855586	0.908687	0.8842	0.93825	0.7755	0.784481	0.8519	0.924571	0.6852	0.858846	0.638611	0.427292	0.5025	0.237909	0.236143	0.856111	0.7804	0.825222	0.234667	0.912833	0.30625	0.639083	0.667333	0.9062	0.19	0.40075	0.660143	0.6086	0.5575	0.306	0.866143	0.27025	0.3055	0.89125	0.838	0.246333
KIAA1949__Reg_010000	0.960189	0.817517	0.864563	0.8072	0.9	0.770591	0.770963	0.8352	0.947857	0.7716	0.807462	0.594278	0.371615	0.5425	0.231455	0.215429	0.839333	0.7095	0.816	0.2395	0.857167	0.3325	0.621667	0.621667	0.896	0.180667	0.418625	0.651429	0.6346	0.46025	0.303167	0.848	0.37775	0.3205	0.84025	0.82175	0.233
ARHGAP28__Reg_000001	0.960094	0.835776	0.876688	0.8182	0.898	0.795864	0.781333	0.83	0.930857	0.675	0.801077	0.565111	0.294692	0.6034	0.163182	0.185429	0.86	0.6988	0.824889	0.1865	0.872667	0.29875	0.562	0.5525	0.8906	0.2035	0.391125	0.591714	0.625	0.45275	0.283	0.821429	0.3225	0.39275	0.83775	0.87375	0.223667
TDP1__Reg_000001	0.960019	0.859672	0.89525	0.8378	0.92725	0.7595	0.749519	0.8597	0.928286	0.678	0.835615	0.711056	0.450815	0.5258	0.259273	0.231143	0.850889	0.7094	0.783222	0.276833	0.876667	0.327	0.666083	0.699833	0.892	0.182	0.30325	0.672571	0.6752	0.47125	0.326667	0.889286	0.22825	0.2675	0.858	0.7955	0.239333
NGFR__Reg_010001	0.959906	0.876793	0.894937	0.8528	0.93125	0.783545	0.756185	0.8745	0.924714	0.6596	0.846154	0.684667	0.407338	0.5617	0.202182	0.215429	0.857222	0.7006	0.802889	0.241833	0.884	0.36425	0.652417	0.672667	0.9	0.192833	0.295375	0.652143	0.672	0.46675	0.2855	0.886571	0.261	0.309	0.862	0.81	0.223667
A_73_104979__Reg_000000	0.959906	0.849276	0.870813	0.8236	0.89775	0.783091	0.798741	0.8465	0.952143	0.7748	0.841615	0.611333	0.374985	0.5266	0.222	0.227286	0.831556	0.7109	0.813778	0.287167	0.832833	0.3445	0.650917	0.665333	0.9072	0.1845	0.394875	0.675143	0.6086	0.5055	0.313333	0.858143	0.39825	0.31725	0.87075	0.78825	0.229333
A_73_116773__Reg_000000	0.959755	0.878586	0.9095	0.8862	0.92925	0.762545	0.782556	0.8868	0.951143	0.6886	0.879692	0.696389	0.410569	0.5163	0.217455	0.232714	0.874	0.7505	0.802444	0.352167	0.8805	0.321	0.700667	0.729	0.9126	0.192833	0.313875	0.705857	0.6222	0.54475	0.338833	0.915143	0.284	0.282	0.9055	0.7735	0.232667
C20orf117__Reg_000000	0.959472	0.836017	0.891063	0.843	0.915	0.791045	0.808593	0.8166	0.955286	0.7936	0.822385	0.589444	0.360477	0.5455	0.241455	0.225714	0.838556	0.738	0.839111	0.245833	0.858833	0.28875	0.612917	0.635	0.9138	0.191167	0.462875	0.687714	0.5928	0.4985	0.330333	0.841143	0.38825	0.3215	0.872	0.81375	0.246333
C3orf58__Reg_000001	0.959377	0.842466	0.89475	0.8662	0.91975	0.787727	0.801037	0.8217	0.945429	0.7226	0.836846	0.603944	0.385708	0.5209	0.196455	0.226571	0.855667	0.7445	0.819667	0.220833	0.8705	0.2825	0.60175	0.6215	0.911	0.191833	0.436875	0.625143	0.5866	0.54975	0.316	0.845	0.3135	0.3325	0.88575	0.83425	0.244667
MAGEL2__Reg_000000	0.959358	0.862086	0.89025	0.8732	0.922	0.777	0.78137	0.871	0.955857	0.7136	0.859846	0.670556	0.399969	0.5153	0.234545	0.229714	0.860667	0.7163	0.803889	0.319167	0.869167	0.3325	0.673333	0.704667	0.9132	0.200667	0.332625	0.698714	0.6416	0.52425	0.331667	0.899143	0.3245	0.286	0.88925	0.79025	0.228667
CDCA5__Reg_000001	0.959321	0.843052	0.872062	0.7988	0.8865	0.806636	0.794778	0.816	0.922857	0.7018	0.794	0.520944	0.260185	0.6289	0.155818	0.205143	0.834	0.7049	0.837444	0.185167	0.8475	0.33175	0.5605	0.537833	0.889	0.190333	0.412625	0.579143	0.6044	0.4415	0.261167	0.794714	0.394	0.395	0.82575	0.855	0.212
IGFBP2__Reg_000100	0.95917	0.894293	0.89275	0.8544	0.92075	0.799045	0.781333	0.8761	0.919857	0.6542	0.860538	0.678278	0.3992	0.5735	0.218091	0.219857	0.837	0.7004	0.822556	0.266833	0.866167	0.40675	0.669667	0.6935	0.8904	0.1875	0.292875	0.664429	0.671	0.4625	0.2735	0.881857	0.2905	0.3125	0.863	0.78725	0.207667
GPR39__Reg_000001	0.959151	0.884621	0.910188	0.8886	0.93325	0.795318	0.804222	0.8576	0.944571	0.715	0.863538	0.670333	0.401	0.5375	0.239364	0.238	0.848444	0.7454	0.832	0.2885	0.881667	0.3555	0.671083	0.710667	0.9102	0.192167	0.364	0.709429	0.6214	0.52025	0.296	0.886286	0.31975	0.29825	0.896	0.79075	0.222333
DACT3__Reg_000000	0.958887	0.870741	0.872312	0.8208	0.89825	0.819136	0.788704	0.8614	0.921	0.647	0.822692	0.596722	0.315277	0.6123	0.141818	0.192143	0.850667	0.6894	0.832333	0.189	0.876333	0.3895	0.60025	0.594333	0.884	0.194167	0.33525	0.617714	0.653	0.4415	0.2315	0.838714	0.33125	0.4	0.8405	0.85575	0.197
MARCKSL1__Reg_010000	0.958887	0.827845	0.902375	0.8552	0.93125	0.751636	0.760741	0.8318	0.952286	0.7344	0.817615	0.679278	0.443046	0.4942	0.297273	0.236571	0.862444	0.741	0.790667	0.293167	0.888	0.25725	0.645	0.686667	0.9024	0.192167	0.384625	0.699143	0.655	0.504	0.366333	0.884286	0.259	0.2635	0.87025	0.81075	0.256667
CENPK__Reg_000001	0.95883	0.886293	0.872875	0.8382	0.89525	0.795136	0.803815	0.8761	0.920429	0.617	0.877077	0.649389	0.392292	0.5328	0.224	0.225143	0.832222	0.7016	0.799	0.288	0.829333	0.37375	0.669167	0.686333	0.8874	0.1845	0.311	0.634714	0.672	0.52625	0.339667	0.865143	0.269	0.32525	0.86875	0.798	0.221
BEX5__Reg_000000	0.958774	0.879672	0.874062	0.8294	0.89875	0.810773	0.805667	0.8676	0.936429	0.6732	0.844923	0.619	0.343585	0.5702	0.227182	0.206429	0.834222	0.6906	0.820556	0.292167	0.8295	0.37925	0.650833	0.66	0.8936	0.194833	0.327625	0.661	0.7024	0.4785	0.3315	0.860143	0.33975	0.341	0.8525	0.80975	0.217333
IGSF9__Reg_000100	0.958396	0.886862	0.901375	0.855	0.9295	0.788227	0.783704	0.8869	0.927143	0.6272	0.866538	0.713056	0.437277	0.5474	0.255636	0.223286	0.854444	0.7124	0.806778	0.3165	0.8605	0.339	0.67925	0.710667	0.8946	0.192333	0.293875	0.685857	0.7318	0.4835	0.381167	0.897714	0.19925	0.30225	0.865	0.79175	0.247333
SNX26__Reg_010000	0.958302	0.865845	0.919375	0.881	0.93725	0.802091	0.833222	0.8262	0.951	0.728	0.849385	0.647611	0.408277	0.5002	0.317455	0.247714	0.845222	0.7759	0.836444	0.2865	0.8695	0.25975	0.6445	0.696333	0.9126	0.196833	0.420375	0.720714	0.6522	0.55875	0.4065	0.862714	0.28125	0.30325	0.892	0.817	0.268
AFAP1__Reg_010001	0.958302	0.861621	0.871562	0.8216	0.9035	0.807182	0.801333	0.8591	0.938429	0.713	0.839846	0.648944	0.402892	0.5627	0.240364	0.224	0.832333	0.69	0.830778	0.253167	0.848333	0.375	0.64275	0.667833	0.8926	0.188667	0.345375	0.685143	0.6816	0.44825	0.314667	0.862143	0.32175	0.318	0.85325	0.801	0.226667
RBP1__Reg_000000	0.958057	0.859776	0.881938	0.851	0.91575	0.763	0.758	0.8869	0.931571	0.695	0.854538	0.655722	0.3992	0.5543	0.204455	0.216429	0.851778	0.7224	0.808444	0.297167	0.882	0.38825	0.67675	0.682333	0.8984	0.183667	0.318375	0.683857	0.636	0.47625	0.264667	0.888857	0.31475	0.30375	0.86925	0.798	0.21
PLEKHG2__Reg_000001	0.957774	0.869776	0.878062	0.8436	0.913	0.806682	0.802963	0.843	0.936714	0.7414	0.846846	0.612056	0.359708	0.5579	0.251545	0.221571	0.821	0.6906	0.832222	0.251	0.841	0.36675	0.638083	0.663	0.9088	0.192833	0.37475	0.691143	0.6292	0.4835	0.309667	0.856286	0.36825	0.3215	0.8675	0.8035	0.227667
DCLK2__Reg_000000	0.957717	0.846466	0.876687	0.8492	0.89725	0.796273	0.827111	0.8477	0.946143	0.73	0.859692	0.574556	0.354415	0.5104	0.216364	0.224	0.841556	0.7451	0.832333	0.258833	0.846667	0.305	0.626417	0.640667	0.9086	0.1965	0.425625	0.656	0.6096	0.56375	0.3465	0.839429	0.379	0.33525	0.88625	0.82975	0.244
ANLN__Reg_000001	0.957679	0.809483	0.8475	0.7692	0.86175	0.748455	0.72437	0.849	0.890143	0.5792	0.801462	0.574833	0.347077	0.5219	0.138818	0.198571	0.840556	0.6941	0.767778	0.186333	0.8845	0.34975	0.5945	0.574833	0.8434	0.221833	0.29175	0.512143	0.6136	0.482	0.207833	0.818286	0.304	0.37825	0.80925	0.857	0.189667
CACNA1G__Reg_000001	0.957509	0.886828	0.881188	0.8384	0.90675	0.802045	0.793333	0.8806	0.932571	0.6272	0.853692	0.683278	0.376892	0.5672	0.22	0.213286	0.85	0.6862	0.807667	0.287667	0.845667	0.36975	0.662917	0.680833	0.8862	0.192167	0.30075	0.653571	0.7132	0.472	0.334833	0.881286	0.26025	0.32275	0.85325	0.8035	0.22
SC4MOL__Reg_000001	0.957472	0.86669	0.888938	0.873	0.92275	0.727045	0.723037	0.8929	0.929714	0.6524	0.869462	0.711389	0.451308	0.4634	0.213727	0.237286	0.867444	0.723	0.749667	0.3305	0.887333	0.38125	0.7165	0.740167	0.8982	0.181833	0.277875	0.644429	0.6556	0.55	0.277833	0.925	0.26475	0.255	0.89025	0.78125	0.214
RASSF4__Reg_000101	0.957415	0.80419	0.928062	0.8802	0.94375	0.676455	0.709481	0.858	0.930714	0.6868	0.856923	0.699222	0.494308	0.4155	0.265545	0.266429	0.883778	0.8144	0.753444	0.350667	0.931167	0.17475	0.684	0.722167	0.9092	0.191167	0.341125	0.658429	0.5684	0.6015	0.390167	0.904714	0.21775	0.2295	0.90125	0.775	0.280333
MBOAT2__Reg_000001	0.957302	0.826034	0.898062	0.8886	0.93	0.741909	0.775963	0.8445	0.960714	0.782	0.858385	0.644722	0.443031	0.4603	0.248182	0.246714	0.865333	0.773	0.798889	0.3085	0.8895	0.253	0.660083	0.695667	0.9254	0.193167	0.436625	0.717	0.5526	0.58425	0.3465	0.889857	0.32725	0.284	0.91525	0.79625	0.257
WBP5__Reg_000000	0.957094	0.847948	0.8925	0.8788	0.9305	0.726136	0.740852	0.8931	0.951429	0.722	0.873538	0.708722	0.465554	0.4719	0.252091	0.240857	0.873111	0.739	0.772	0.368667	0.885167	0.3265	0.712583	0.743167	0.9172	0.189333	0.3205	0.713286	0.6386	0.5395	0.3385	0.927714	0.27675	0.2735	0.903	0.7725	0.24
GLI3__Reg_100011	0.957019	0.868017	0.894062	0.8592	0.92425	0.754136	0.761926	0.9007	0.939714	0.673	0.873769	0.722778	0.450246	0.5175	0.225091	0.230714	0.869222	0.7243	0.789111	0.346833	0.877667	0.32475	0.700667	0.727833	0.901	0.188833	0.287125	0.72	0.654	0.50425	0.3465	0.92	0.22825	0.2695	0.8855	0.7765	0.238333
A_73_107214__Reg_000000	0.957019	0.851983	0.909188	0.9004	0.93925	0.783182	0.809296	0.8496	0.950857	0.7472	0.869154	0.6385	0.42	0.4907	0.256455	0.245857	0.853444	0.7809	0.836444	0.282833	0.892667	0.27925	0.653833	0.692833	0.9224	0.199	0.42675	0.718714	0.5892	0.57825	0.349833	0.876571	0.32825	0.29725	0.908	0.80875	0.255333
GAL3ST3__Reg_000001	0.956981	0.885517	0.913437	0.8854	0.9335	0.797	0.808148	0.8613	0.947286	0.6402	0.858923	0.708944	0.415985	0.5249	0.262	0.234429	0.867556	0.7356	0.810889	0.306833	0.870333	0.2995	0.665667	0.710833	0.9006	0.197833	0.30825	0.693429	0.6958	0.5325	0.386333	0.895571	0.206	0.3015	0.88625	0.806	0.245667
FBXO5__Reg_000000	0.95683	0.868259	0.897	0.8812	0.924	0.757364	0.792889	0.8902	0.946714	0.6758	0.899692	0.723	0.477723	0.4613	0.324455	0.255571	0.847333	0.7401	0.795667	0.410833	0.853667	0.317	0.7285	0.779167	0.9032	0.188833	0.31325	0.740429	0.6654	0.569	0.413667	0.92	0.2385	0.29475	0.90325	0.7565	0.251
GLT8D4__Reg_000000	0.95683	0.849362	0.893813	0.8304	0.91025	0.815091	0.805926	0.8157	0.933571	0.711	0.803769	0.580111	0.325862	0.6062	0.182364	0.204286	0.847111	0.735	0.847444	0.192667	0.877667	0.2845	0.5765	0.586	0.8964	0.199167	0.41175	0.651143	0.6	0.45975	0.300333	0.821143	0.345	0.3725	0.84875	0.833	0.229667
SREBF2__Reg_110000	0.956528	0.84231	0.896062	0.8804	0.92725	0.764364	0.777148	0.8382	0.956143	0.754	0.839231	0.629167	0.390215	0.4921	0.251909	0.230857	0.862556	0.7461	0.806111	0.281167	0.886333	0.29025	0.647667	0.679167	0.9164	0.198833	0.418	0.707857	0.5986	0.54825	0.3285	0.886143	0.3345	0.2855	0.89575	0.81375	0.240667
CCBE1__Reg_000011	0.956453	0.827586	0.862687	0.8118	0.89925	0.750591	0.733704	0.8459	0.931143	0.756	0.805462	0.619444	0.385892	0.5298	0.213364	0.208714	0.838222	0.6922	0.794444	0.239	0.874833	0.37775	0.63525	0.642167	0.885	0.182167	0.386625	0.647286	0.6284	0.44575	0.2265	0.866	0.37525	0.28575	0.844	0.81525	0.207
CMTM3__Reg_000001	0.956358	0.815431	0.842875	0.7884	0.8675	0.800909	0.787333	0.8136	0.928429	0.7482	0.790385	0.484611	0.265554	0.5914	0.132636	0.235286	0.823778	0.6861	0.834667	0.167833	0.85	0.3615	0.555083	0.532167	0.885	0.189	0.457125	0.586143	0.564	0.45575	0.2045	0.787143	0.48125	0.38	0.82925	0.8625	0.195
PCDH18__Reg_000000	0.956151	0.833862	0.877	0.835	0.90925	0.776182	0.75763	0.8594	0.938429	0.6784	0.825462	0.634	0.378169	0.5596	0.177909	0.204286	0.865778	0.695	0.804222	0.233167	0.878333	0.30925	0.615417	0.623833	0.8956	0.201333	0.329125	0.637714	0.647	0.4665	0.305833	0.865429	0.3025	0.32425	0.8525	0.823	0.227667
PAK3__Reg_011001	0.956	0.877483	0.909125	0.8676	0.93025	0.765545	0.769889	0.894	0.936714	0.6206	0.866769	0.724722	0.434138	0.5367	0.217909	0.223714	0.884	0.7349	0.788667	0.335667	0.877	0.29975	0.683917	0.710333	0.9012	0.196	0.28825	0.681286	0.7118	0.506	0.3895	0.911143	0.1835	0.29075	0.88	0.78925	0.251333
OPHN1__Reg_000001	0.955774	0.867207	0.876437	0.869	0.91075	0.816455	0.833222	0.8502	0.956571	0.7526	0.861462	0.603056	0.367692	0.5233	0.238273	0.232857	0.834444	0.7212	0.839333	0.272	0.839333	0.3605	0.64675	0.672833	0.9152	0.195167	0.413875	0.703	0.6346	0.542	0.327167	0.859	0.3855	0.33275	0.88975	0.8165	0.228667
BCAS4__Reg_000010	0.955755	0.863017	0.892125	0.8604	0.91325	0.826409	0.849815	0.8322	0.951571	0.7506	0.853692	0.596556	0.368354	0.5359	0.229636	0.238	0.832889	0.7543	0.855111	0.246	0.8535	0.297	0.62575	0.655833	0.9122	0.1985	0.432625	0.713571	0.5918	0.54525	0.348167	0.841571	0.3715	0.33925	0.887	0.8105	0.242667
MYEF2__Reg_100001	0.95566	0.874879	0.90225	0.8664	0.92175	0.817591	0.841963	0.8342	0.954857	0.7476	0.852308	0.623556	0.365446	0.5479	0.268	0.232286	0.835333	0.7372	0.847	0.295	0.837667	0.30275	0.64275	0.681333	0.9164	0.197	0.402375	0.720857	0.6434	0.52325	0.3845	0.854286	0.3485	0.325	0.88625	0.7975	0.251333
PLK1__Reg_010000	0.955604	0.868	0.889	0.8644	0.9085	0.808273	0.851	0.8443	0.958	0.7354	0.872615	0.633722	0.391246	0.4952	0.303909	0.25	0.827444	0.7421	0.836333	0.333833	0.828667	0.303	0.670667	0.715167	0.9082	0.192667	0.386375	0.735286	0.6274	0.5705	0.406333	0.865286	0.34175	0.32225	0.8945	0.786	0.249667
OGN__Reg_000100	0.955528	0.844241	0.8465	0.8002	0.8815	0.782091	0.781889	0.8522	0.939429	0.717	0.835	0.6325	0.412323	0.5179	0.243455	0.226429	0.818	0.6749	0.789889	0.294833	0.814167	0.37575	0.659167	0.6745	0.885	0.181833	0.340375	0.655	0.671	0.48225	0.326667	0.86	0.35425	0.308	0.846	0.77925	0.218333
SOX12__Reg_100000	0.95534	0.8495	0.908188	0.894	0.9275	0.770364	0.822148	0.8514	0.960429	0.7462	0.879154	0.636056	0.414815	0.476	0.267909	0.245571	0.857889	0.7901	0.824889	0.351333	0.863333	0.24375	0.673167	0.709667	0.9254	0.196667	0.41275	0.727429	0.5988	0.60575	0.424833	0.881857	0.3215	0.31025	0.91625	0.78425	0.274
ZBED3__Reg_000000	0.955	0.895345	0.8955	0.8692	0.92	0.836409	0.845222	0.8474	0.939714	0.6758	0.856846	0.635056	0.368815	0.5573	0.259636	0.225	0.840222	0.7329	0.845333	0.258167	0.846667	0.328	0.63975	0.676	0.9052	0.201667	0.359375	0.71	0.6872	0.525	0.383	0.859	0.28975	0.345	0.88	0.81925	0.244
EFNA2__Reg_000101	0.955	0.892138	0.876625	0.8358	0.903	0.822682	0.810963	0.8747	0.914429	0.606	0.857231	0.648833	0.385908	0.552	0.193727	0.218714	0.843444	0.7052	0.819111	0.2205	0.86	0.37775	0.6405	0.661	0.8802	0.189833	0.29725	0.651286	0.6962	0.5015	0.308	0.857286	0.25075	0.3355	0.85925	0.83675	0.22
ENOX1__Reg_000001	0.954925	0.8325	0.851937	0.8274	0.89325	0.775909	0.786333	0.8602	0.953571	0.7596	0.848846	0.624944	0.401246	0.5061	0.237182	0.231571	0.828778	0.6814	0.805778	0.296167	0.8265	0.3775	0.656333	0.670333	0.901	0.182833	0.376375	0.665	0.6412	0.49775	0.306833	0.867571	0.375	0.31425	0.8635	0.7945	0.222667
A_73_112457__Reg_000000	0.95483	0.878086	0.910937	0.8854	0.93125	0.7685	0.782481	0.8636	0.93	0.703	0.876308	0.688944	0.433492	0.5132	0.224727	0.245714	0.848444	0.754	0.814667	0.291333	0.893167	0.33825	0.68275	0.726667	0.9052	0.187833	0.340875	0.71	0.5734	0.53175	0.282667	0.894429	0.29075	0.27175	0.9045	0.76925	0.223333
EFHC1__Reg_000000	0.954774	0.84081	0.8765	0.8292	0.8945	0.796636	0.814074	0.8168	0.951286	0.7582	0.825231	0.568444	0.340185	0.5213	0.211455	0.219714	0.834444	0.7151	0.814222	0.250167	0.823667	0.3025	0.609667	0.6275	0.9082	0.1945	0.43675	0.631857	0.6328	0.52875	0.343667	0.826571	0.40825	0.328	0.868	0.81625	0.242
CDH7__Reg_000000	0.954698	0.886552	0.907625	0.893	0.92525	0.800545	0.824593	0.8442	0.949714	0.7088	0.858769	0.643889	0.365554	0.5012	0.264273	0.237286	0.851222	0.7598	0.817778	0.299667	0.867167	0.308	0.660417	0.704	0.913	0.202667	0.3905	0.718571	0.6312	0.5745	0.349333	0.877429	0.31375	0.30175	0.904	0.81525	0.234667
PCDH7__Reg_010011	0.954679	0.846879	0.92275	0.8982	0.949	0.758045	0.764148	0.8592	0.936714	0.6944	0.859538	0.690111	0.450431	0.5144	0.211545	0.235429	0.875889	0.7693	0.816333	0.268667	0.92	0.25725	0.646583	0.6855	0.9118	0.2005	0.358625	0.693143	0.5854	0.53425	0.3245	0.893143	0.24025	0.27675	0.8995	0.79725	0.251667
MGC148427__Reg_000000	0.954642	0.858517	0.879	0.8416	0.89625	0.827636	0.848963	0.8331	0.957429	0.7136	0.837538	0.591389	0.314908	0.5668	0.244636	0.214	0.839556	0.7049	0.849	0.270333	0.823667	0.298	0.611	0.6335	0.9016	0.202667	0.389	0.684714	0.6572	0.505	0.387333	0.837857	0.3525	0.3555	0.86425	0.82425	0.241667
ISYNA1__Reg_000000	0.954623	0.846914	0.882937	0.8308	0.89825	0.766909	0.775667	0.8409	0.947714	0.6744	0.814538	0.667667	0.361185	0.5545	0.228818	0.211857	0.861	0.6998	0.789	0.2965	0.856667	0.28575	0.6345	0.654667	0.8838	0.191	0.318625	0.664714	0.6404	0.4725	0.339667	0.874	0.26075	0.30275	0.854	0.80525	0.226
RASSF2__Reg_000011	0.954623	0.822397	0.853688	0.7968	0.877	0.794773	0.800333	0.8119	0.921429	0.7246	0.807615	0.507389	0.315585	0.5533	0.164909	0.216571	0.828111	0.7307	0.824	0.180167	0.844167	0.31625	0.5665	0.55	0.8918	0.185333	0.461	0.578429	0.5866	0.50775	0.285833	0.790143	0.3985	0.37375	0.84225	0.85375	0.230333
BRCA2__Reg_010001	0.954528	0.869603	0.867125	0.8246	0.8775	0.827227	0.852	0.832	0.940143	0.6854	0.842846	0.566611	0.297677	0.5692	0.228545	0.210286	0.822333	0.7084	0.842222	0.262	0.807833	0.32775	0.617417	0.627333	0.89	0.193667	0.3755	0.654286	0.6288	0.52125	0.362167	0.822	0.37125	0.3695	0.85875	0.81525	0.225667
SKP2__Reg_000001	0.954472	0.846897	0.8845	0.8282	0.9035	0.818773	0.803778	0.8318	0.932143	0.656	0.809692	0.596944	0.320554	0.5914	0.176636	0.200714	0.856222	0.7032	0.837111	0.185667	0.875833	0.2975	0.569417	0.579333	0.8848	0.2035	0.371875	0.624571	0.6382	0.46125	0.296	0.827143	0.29225	0.3875	0.84175	0.8625	0.222667
EDN3__Reg_010101	0.954453	0.860397	0.912125	0.8926	0.943	0.797682	0.815037	0.8451	0.953286	0.7352	0.856154	0.651056	0.412569	0.5184	0.263273	0.241143	0.858333	0.7654	0.836778	0.270333	0.882833	0.27525	0.643333	0.684167	0.9222	0.2	0.410875	0.725286	0.6276	0.546	0.3715	0.874	0.2915	0.30725	0.89825	0.81425	0.259333
GRIN2D__Reg_000011	0.954396	0.881293	0.878062	0.8494	0.90075	0.807364	0.815519	0.8513	0.940286	0.7074	0.851846	0.636444	0.363523	0.5716	0.235636	0.219286	0.829556	0.7013	0.832222	0.295833	0.836667	0.3625	0.654	0.680667	0.8966	0.192833	0.343375	0.708429	0.6262	0.48475	0.319833	0.868	0.341	0.32675	0.87375	0.77825	0.214667
CAMK2B__Reg_011011	0.954264	0.815672	0.894188	0.846	0.9115	0.686636	0.682593	0.8853	0.918714	0.6528	0.847385	0.675611	0.420723	0.4916	0.118818	0.217857	0.884333	0.7394	0.742556	0.291833	0.920833	0.2915	0.666167	0.664333	0.8908	0.218667	0.282625	0.589286	0.5328	0.52525	0.2235	0.896571	0.28175	0.27075	0.87675	0.78125	0.212333
DHCR24__Reg_000011	0.954189	0.823276	0.872	0.8482	0.90875	0.728955	0.717222	0.8511	0.926143	0.7198	0.827923	0.624944	0.387492	0.4916	0.184273	0.223	0.854333	0.7205	0.775444	0.227	0.908333	0.362	0.649833	0.659333	0.8938	0.1855	0.37625	0.636	0.5554	0.51475	0.200667	0.876429	0.3605	0.28525	0.86975	0.81725	0.201
SOX4__Reg_110000	0.954189	0.807448	0.905125	0.8854	0.93375	0.697636	0.722259	0.865	0.932571	0.7088	0.858462	0.661944	0.463431	0.431	0.202273	0.244286	0.882556	0.7942	0.769111	0.285667	0.930333	0.246	0.661667	0.682833	0.9094	0.193333	0.39675	0.640571	0.5556	0.5945	0.3025	0.893	0.26575	0.244	0.9035	0.81475	0.254333
GLI1__Reg_100001	0.954113	0.844724	0.896062	0.8684	0.92375	0.805409	0.816037	0.8366	0.941143	0.73	0.845	0.592056	0.381031	0.5165	0.180636	0.23	0.852556	0.7578	0.840111	0.213167	0.885	0.2785	0.602333	0.626333	0.9114	0.198	0.445	0.668286	0.5862	0.55675	0.310833	0.838	0.3435	0.32775	0.887	0.8465	0.248667
SLC44A1__Reg_000001	0.954019	0.831086	0.867563	0.827	0.887	0.802136	0.831852	0.8255	0.958857	0.7414	0.825462	0.565778	0.326877	0.5509	0.225909	0.210857	0.844111	0.7257	0.834778	0.270333	0.828833	0.258	0.60425	0.612333	0.9016	0.197667	0.418125	0.686714	0.6094	0.52175	0.393667	0.832429	0.36675	0.35375	0.86425	0.82175	0.250333
MELK__Reg_001001	0.953868	0.795293	0.852875	0.7652	0.87375	0.7085	0.669222	0.8377	0.885286	0.6358	0.776615	0.577611	0.348108	0.5611	0.114455	0.183857	0.836	0.6856	0.745778	0.198833	0.8805	0.3695	0.591833	0.5555	0.8552	0.242333	0.310625	0.475286	0.5936	0.42	0.1515	0.814429	0.3385	0.374	0.7965	0.828	0.179333
COL27A1__Reg_000001	0.953717	0.898259	0.905188	0.8864	0.9325	0.818818	0.82337	0.86	0.937857	0.6912	0.865231	0.653944	0.361723	0.5707	0.245455	0.225857	0.846889	0.735	0.848	0.262	0.867833	0.356	0.6545	0.687333	0.9128	0.197333	0.355875	0.714	0.6494	0.5075	0.329667	0.874571	0.29825	0.3305	0.88775	0.8085	0.231333
NRM__Reg_000000	0.953679	0.81	0.884625	0.8446	0.91875	0.731636	0.719444	0.8198	0.927286	0.7458	0.803923	0.625333	0.442354	0.4678	0.210455	0.226857	0.844111	0.7334	0.771333	0.234667	0.8995	0.29425	0.627583	0.655333	0.8922	0.186833	0.406125	0.640571	0.5858	0.52575	0.255	0.861857	0.34875	0.256	0.865	0.81125	0.23
MAGED2__Reg_010001	0.953566	0.84769	0.8875	0.8512	0.914	0.807091	0.802778	0.8147	0.928857	0.7184	0.818692	0.569778	0.324692	0.5654	0.183273	0.213857	0.845222	0.7314	0.839333	0.174167	0.886	0.30925	0.573583	0.587667	0.9028	0.195167	0.455875	0.634429	0.5776	0.5	0.2625	0.820429	0.34725	0.366	0.8655	0.86375	0.228
DMXL2__Reg_010001	0.953528	0.860448	0.855687	0.8148	0.89775	0.801364	0.783074	0.8483	0.920286	0.6942	0.822692	0.618556	0.363308	0.5577	0.274364	0.217143	0.816333	0.6686	0.818889	0.212667	0.846	0.4385	0.636083	0.652167	0.8804	0.176333	0.358375	0.650286	0.7148	0.435	0.264667	0.844429	0.33225	0.32225	0.83125	0.84175	0.208667
PRG2__Reg_000101	0.953509	0.901586	0.88125	0.849	0.903	0.812182	0.811889	0.8808	0.914143	0.6246	0.876846	0.655444	0.398308	0.5378	0.190636	0.228714	0.832222	0.7229	0.813667	0.2625	0.849333	0.3965	0.674	0.696	0.8866	0.1855	0.303875	0.656714	0.6724	0.527	0.300333	0.864143	0.29625	0.3245	0.87325	0.79575	0.214
FLJ42709__Reg_000000	0.953226	0.866086	0.87625	0.8492	0.91325	0.812545	0.801481	0.8603	0.936	0.6956	0.839615	0.623222	0.367754	0.5729	0.191818	0.211571	0.847444	0.7014	0.833	0.224	0.857	0.37675	0.62225	0.634167	0.9006	0.191	0.36875	0.654714	0.6816	0.47375	0.292	0.851571	0.32	0.345	0.85975	0.83775	0.224
NAV1__Reg_000001	0.953151	0.835207	0.861188	0.8006	0.89775	0.792955	0.777815	0.8165	0.930286	0.7534	0.799077	0.577944	0.331923	0.5863	0.225455	0.201429	0.817667	0.6718	0.822	0.210667	0.829333	0.3535	0.58875	0.588167	0.8928	0.185667	0.411625	0.618143	0.645	0.423	0.2865	0.823857	0.37075	0.348	0.825	0.82525	0.226
KLHL13__Reg_000001	0.953113	0.882276	0.893812	0.8796	0.92075	0.817	0.829074	0.8555	0.942714	0.6772	0.870154	0.645667	0.379092	0.5581	0.211364	0.222714	0.850444	0.7197	0.835556	0.263167	0.846	0.30725	0.634	0.663667	0.9116	0.201	0.348	0.684857	0.6372	0.53225	0.368833	0.865714	0.27925	0.34175	0.8905	0.80725	0.245667
EPB41L3__Reg_010000	0.953057	0.855534	0.877063	0.8274	0.9035	0.802955	0.78537	0.8398	0.925714	0.75	0.828308	0.581333	0.342185	0.5782	0.155273	0.211	0.824333	0.7022	0.838556	0.211167	0.861333	0.38075	0.61375	0.623167	0.8988	0.1905	0.39575	0.648	0.5796	0.4615	0.2185	0.832429	0.4315	0.3265	0.85675	0.80075	0.203667
TDRD6__Reg_000001	0.953057	0.828621	0.900438	0.8742	0.93225	0.695364	0.719519	0.8581	0.936143	0.7214	0.861769	0.728778	0.529354	0.4014	0.294	0.273429	0.853222	0.7546	0.741111	0.362667	0.885	0.28575	0.70725	0.760833	0.9056	0.18	0.339625	0.660429	0.6198	0.57675	0.342667	0.914714	0.248	0.26625	0.901	0.7535	0.254
ROBO1__Reg_000001	0.952962	0.837362	0.8625	0.8174	0.8895	0.791591	0.804259	0.8298	0.949571	0.7682	0.816769	0.578056	0.337077	0.5692	0.231636	0.207429	0.829778	0.7079	0.830667	0.2755	0.830333	0.317	0.618167	0.623667	0.8984	0.191667	0.40875	0.692429	0.6106	0.471	0.333833	0.842	0.39075	0.34125	0.85375	0.80025	0.228667
KCTD17__Reg_000001	0.952943	0.886362	0.881375	0.8354	0.909	0.832227	0.822778	0.8434	0.932857	0.6618	0.828385	0.648833	0.363908	0.5866	0.250818	0.214571	0.833444	0.6956	0.833	0.234	0.837	0.35375	0.622083	0.646833	0.886	0.194333	0.334375	0.673429	0.7114	0.45675	0.342333	0.850429	0.2635	0.35125	0.8455	0.825	0.225
LPIN2__Reg_000001	0.952792	0.856569	0.895438	0.8682	0.92775	0.748682	0.767259	0.8563	0.943429	0.7344	0.863077	0.716889	0.479323	0.4824	0.303818	0.247714	0.838444	0.7242	0.789222	0.370667	0.850833	0.312	0.699583	0.752333	0.9066	0.186667	0.334625	0.722571	0.6458	0.52275	0.38	0.907286	0.27625	0.29975	0.88825	0.73775	0.253333
PABPC5__Reg_000001	0.952792	0.819845	0.89375	0.8716	0.9265	0.742	0.753259	0.8518	0.940714	0.775	0.844923	0.614667	0.406585	0.5039	0.198091	0.229143	0.857556	0.7564	0.814889	0.2595	0.905667	0.30525	0.641167	0.659667	0.9146	0.189833	0.4375	0.683429	0.5508	0.52275	0.262	0.870571	0.36975	0.27775	0.891	0.80875	0.233333
CENPM__Reg_000000	0.952792	0.819	0.845875	0.7606	0.8535	0.781318	0.776481	0.8282	0.929429	0.683	0.786769	0.557944	0.304846	0.5606	0.146364	0.196857	0.834889	0.6762	0.792667	0.223667	0.831333	0.318	0.593083	0.5825	0.8602	0.185833	0.342	0.598286	0.6238	0.45625	0.2775	0.813429	0.39325	0.33175	0.8165	0.82425	0.204333
SMYD2__Reg_000000	0.952736	0.862707	0.932687	0.9112	0.95675	0.705455	0.721556	0.8961	0.926286	0.663	0.895538	0.766389	0.518123	0.4498	0.223545	0.276714	0.881556	0.7869	0.763	0.372667	0.923833	0.26775	0.726917	0.774667	0.9134	0.191333	0.276	0.704143	0.583	0.5815	0.337833	0.943714	0.191	0.243	0.9215	0.74	0.253333
SPG21__Reg_000000	0.952736	0.854931	0.879688	0.84	0.9115	0.784182	0.764333	0.8329	0.92	0.687	0.819846	0.635889	0.356662	0.5503	0.222273	0.219429	0.839	0.6879	0.807222	0.1935	0.8795	0.377	0.607	0.630167	0.8886	0.187833	0.376	0.613571	0.6176	0.46025	0.220167	0.847714	0.299	0.33075	0.852	0.84075	0.202333
TSPAN9__Reg_000000	0.952679	0.788103	0.895562	0.8614	0.92125	0.704455	0.721519	0.8371	0.940286	0.7576	0.835615	0.627611	0.438662	0.4443	0.194636	0.232	0.864778	0.7565	0.771444	0.289	0.905167	0.2205	0.634583	0.658667	0.9092	0.1955	0.416625	0.645429	0.5288	0.5665	0.306333	0.876286	0.338	0.25175	0.89	0.79425	0.255667
C3orf57__Reg_000000	0.95266	0.818241	0.863375	0.8174	0.89725	0.726	0.719037	0.8439	0.903	0.727	0.832769	0.614778	0.431231	0.4789	0.230909	0.225714	0.811222	0.7132	0.780889	0.254833	0.873333	0.38075	0.650167	0.6605	0.8762	0.1755	0.3695	0.614571	0.5766	0.49425	0.211333	0.858	0.35675	0.27025	0.84975	0.7895	0.205667
KIF1C__Reg_010001	0.952623	0.897621	0.949812	0.9236	0.95575	0.7635	0.788074	0.8845	0.929286	0.6084	0.897231	0.721889	0.434646	0.4746	0.211182	0.243286	0.888556	0.8028	0.789889	0.342667	0.905333	0.23925	0.696583	0.744833	0.9158	0.2045	0.289375	0.688571	0.6444	0.6205	0.398833	0.912571	0.18875	0.266	0.92375	0.78825	0.267
TCEAL8__Reg_100000	0.952528	0.829776	0.851187	0.8334	0.884	0.787364	0.803	0.8332	0.951429	0.766	0.835615	0.558444	0.349677	0.5331	0.196182	0.219	0.828111	0.7067	0.818	0.257833	0.827	0.346	0.62225	0.625167	0.9056	0.188667	0.425125	0.653	0.581	0.52175	0.297167	0.835429	0.42925	0.33975	0.871	0.80475	0.216667
ZNF711__Reg_000000	0.952415	0.861	0.90325	0.8908	0.9235	0.761364	0.811778	0.8659	0.961857	0.7174	0.883154	0.682389	0.436215	0.4664	0.297727	0.249714	0.855444	0.7646	0.800111	0.413333	0.843333	0.26675	0.706	0.751167	0.9174	0.193167	0.3535	0.740571	0.6466	0.5945	0.444667	0.902143	0.283	0.3115	0.9115	0.76275	0.265
ERBB3__Reg_011101	0.952264	0.848017	0.924312	0.9144	0.94325	0.742136	0.791296	0.8603	0.961429	0.7236	0.886769	0.714111	0.471415	0.4356	0.293909	0.262143	0.874556	0.7936	0.797111	0.386167	0.891	0.21275	0.700333	0.761167	0.9228	0.201167	0.3615	0.750714	0.5872	0.618	0.430167	0.92	0.24825	0.2805	0.93	0.7585	0.276333
IGFBP4__Reg_010101	0.952208	0.824966	0.851875	0.8044	0.8935	0.78	0.740074	0.826	0.911571	0.7172	0.791154	0.587167	0.384954	0.5451	0.161091	0.210286	0.825667	0.6877	0.799	0.168833	0.884333	0.398	0.59125	0.5945	0.875	0.188167	0.4	0.601714	0.6088	0.44475	0.167	0.826143	0.37425	0.3625	0.8295	0.8445	0.189333
TSHZ3__Reg_100011	0.952151	0.827466	0.868	0.8234	0.8955	0.787182	0.79163	0.8221	0.942286	0.7346	0.811385	0.560167	0.330323	0.5629	0.174545	0.204143	0.846333	0.711	0.815556	0.211333	0.838833	0.32175	0.58525	0.5765	0.9024	0.186667	0.442625	0.591	0.634	0.485	0.303	0.820571	0.36325	0.362	0.85025	0.84175	0.233333
PCNT__Reg_010001	0.952019	0.859603	0.914375	0.8852	0.94575	0.754455	0.767593	0.861	0.934286	0.7428	0.870308	0.693667	0.461262	0.4957	0.272273	0.251714	0.840889	0.7533	0.809	0.321167	0.882	0.33675	0.690667	0.736	0.9166	0.184	0.367125	0.706143	0.6258	0.52125	0.318167	0.892571	0.29975	0.2855	0.895	0.76475	0.246
PPIB__Reg_010000	0.952	0.868655	0.878938	0.855	0.911	0.792636	0.79663	0.8324	0.945143	0.7676	0.832692	0.626944	0.351723	0.5337	0.265727	0.227286	0.827556	0.7045	0.819444	0.266	0.850167	0.36975	0.65	0.684	0.9054	0.191167	0.400625	0.716143	0.608	0.498	0.281167	0.865571	0.38275	0.29575	0.8765	0.8025	0.213667
PLSCR3__Reg_000001	0.951943	0.839034	0.833625	0.7992	0.8705	0.836273	0.820222	0.8041	0.929143	0.746	0.797769	0.5225	0.305769	0.5756	0.198091	0.227571	0.799111	0.6647	0.844667	0.163	0.830667	0.40525	0.561417	0.565	0.8784	0.187833	0.45825	0.627857	0.6004	0.455	0.209833	0.793286	0.43175	0.37375	0.83175	0.8635	0.188333
ARMCX2__Reg_000001	0.951906	0.857397	0.912813	0.8932	0.936	0.797273	0.819963	0.8175	0.953286	0.7618	0.844692	0.621611	0.369385	0.5223	0.251	0.236857	0.849556	0.7578	0.839667	0.247	0.874333	0.268	0.620667	0.662667	0.9228	0.200333	0.45725	0.703143	0.5828	0.55025	0.344167	0.857143	0.33625	0.31175	0.89975	0.8165	0.253667
EPB41L1__Reg_010001	0.951887	0.858086	0.868313	0.805	0.8915	0.817	0.792444	0.8338	0.922	0.6234	0.796	0.5955	0.285523	0.621	0.204909	0.181429	0.847444	0.6707	0.823556	0.193833	0.847667	0.334	0.5755	0.570333	0.8732	0.198333	0.326625	0.605714	0.7044	0.41925	0.3185	0.829571	0.2675	0.39875	0.81375	0.86325	0.219333
SILV__Reg_010101	0.951887	0.836983	0.871937	0.804	0.891	0.742909	0.750333	0.8686	0.924429	0.606	0.833	0.676833	0.410862	0.5096	0.224	0.207	0.861889	0.6952	0.751889	0.3255	0.837	0.251	0.64825	0.658667	0.8752	0.190667	0.292375	0.618857	0.7102	0.50025	0.420833	0.876	0.19175	0.2925	0.8395	0.8005	0.259
ARNT2__Reg_100001	0.951792	0.88969	0.894563	0.8766	0.9215	0.810909	0.829778	0.8651	0.946571	0.7036	0.874538	0.655111	0.392246	0.5298	0.252455	0.23	0.843889	0.73	0.831111	0.321833	0.8365	0.32925	0.67125	0.708167	0.913	0.199167	0.355875	0.722286	0.6778	0.54	0.392833	0.881	0.30925	0.31925	0.89275	0.78575	0.249
A_73_110142__Reg_000000	0.951642	0.897759	0.883063	0.8606	0.91425	0.817409	0.811185	0.8605	0.930857	0.7016	0.857462	0.652722	0.375062	0.5588	0.239909	0.228143	0.825	0.6984	0.833778	0.263667	0.846333	0.434	0.668083	0.699667	0.8962	0.186167	0.33975	0.699429	0.6732	0.4785	0.270167	0.871857	0.337	0.31975	0.87125	0.79575	0.204
GOLIM4__Reg_000001	0.951623	0.789448	0.842187	0.773	0.8665	0.784545	0.788148	0.7946	0.941714	0.7388	0.774769	0.545111	0.336831	0.5619	0.209091	0.199714	0.831111	0.6869	0.813222	0.193833	0.829167	0.2665	0.55325	0.550333	0.8782	0.190333	0.435125	0.603571	0.6184	0.44975	0.337667	0.799429	0.36575	0.3525	0.81825	0.83575	0.238
A_73_110207__Reg_000000	0.951566	0.868276	0.894125	0.8886	0.9245	0.774	0.801333	0.8625	0.952429	0.6832	0.871077	0.697833	0.421323	0.48	0.314182	0.245857	0.853444	0.7245	0.799111	0.345333	0.852167	0.313	0.687333	0.738833	0.9074	0.192333	0.330125	0.715	0.6678	0.5635	0.395333	0.898571	0.25275	0.2875	0.89725	0.7925	0.247333
PDIA6__Reg_010000	0.951491	0.860431	0.882563	0.8734	0.91775	0.797773	0.813259	0.8481	0.958	0.705	0.852846	0.655778	0.384262	0.5172	0.272909	0.231286	0.857111	0.7156	0.816444	0.285167	0.848667	0.297	0.646333	0.679833	0.9102	0.200333	0.36025	0.709286	0.6506	0.5375	0.391167	0.883	0.275	0.31675	0.88425	0.81075	0.248
CKAP2L__Reg_010001	0.951453	0.844276	0.880188	0.8222	0.88525	0.829818	0.848148	0.8162	0.943571	0.687	0.816	0.540944	0.278492	0.594	0.187091	0.199857	0.842444	0.7294	0.854556	0.217667	0.837	0.25325	0.573667	0.576333	0.89	0.2025	0.401375	0.656714	0.6054	0.50425	0.3705	0.805714	0.3585	0.3835	0.84925	0.8385	0.238667
FHL3__Reg_100001	0.951453	0.82969	0.91125	0.8638	0.91925	0.728318	0.741963	0.8703	0.939286	0.6618	0.847308	0.644722	0.345231	0.5311	0.187909	0.207857	0.885	0.7435	0.785889	0.340833	0.8905	0.25	0.657333	0.665667	0.9052	0.201333	0.30775	0.641286	0.617	0.51675	0.3535	0.884143	0.30025	0.27975	0.8735	0.791	0.243667
MAPK8IP1__Reg_010001	0.951434	0.807362	0.889562	0.8576	0.90675	0.703455	0.730741	0.859	0.945143	0.695	0.837923	0.669333	0.435185	0.4452	0.180273	0.235286	0.883778	0.7645	0.751222	0.314667	0.905	0.24425	0.663583	0.683833	0.8926	0.184833	0.355875	0.650857	0.5588	0.5735	0.301667	0.890571	0.27725	0.242	0.89025	0.8015	0.234
FAM59A__Reg_010001	0.951377	0.817948	0.883187	0.8412	0.8995	0.797136	0.827926	0.8184	0.954714	0.7116	0.825692	0.585944	0.363138	0.5414	0.238636	0.218143	0.851222	0.7446	0.836333	0.265333	0.844833	0.20775	0.590583	0.610167	0.9006	0.203167	0.412625	0.672714	0.6188	0.53025	0.428	0.829286	0.30775	0.3475	0.8645	0.821	0.279
GMPR__Reg_000001	0.951321	0.869259	0.910625	0.8982	0.93375	0.712864	0.719296	0.9059	0.918429	0.6394	0.885308	0.682944	0.4014	0.4872	0.146909	0.221	0.887222	0.7629	0.760667	0.322	0.915	0.33325	0.701417	0.7095	0.9106	0.188833	0.287125	0.638571	0.585	0.5735	0.259333	0.917714	0.2635	0.26	0.90975	0.79525	0.220667
MARCKS__Reg_010001	0.951302	0.836586	0.88875	0.8504	0.9145	0.800682	0.79263	0.8094	0.935286	0.7326	0.802615	0.556222	0.31	0.5746	0.197091	0.204571	0.847778	0.7346	0.838889	0.190167	0.883833	0.293	0.5735	0.584	0.9048	0.202	0.45475	0.649286	0.5906	0.4885	0.283667	0.821857	0.3715	0.364	0.8585	0.85325	0.228333
KDELC1__Reg_000000	0.951283	0.821103	0.887813	0.8634	0.912	0.743636	0.779481	0.8543	0.969571	0.7158	0.846615	0.680056	0.415754	0.4736	0.279455	0.234	0.874	0.7264	0.785889	0.368167	0.854833	0.239	0.665667	0.699667	0.9042	0.196333	0.348	0.701857	0.6474	0.54725	0.423833	0.9	0.2605	0.2845	0.8845	0.791	0.262
ST8SIA4__Reg_010011	0.951245	0.848328	0.895	0.8698	0.91375	0.752955	0.786074	0.8701	0.936143	0.6866	0.859923	0.641611	0.410354	0.5093	0.207182	0.225857	0.867444	0.7717	0.805222	0.312333	0.8875	0.27	0.661417	0.683833	0.902	0.187	0.357875	0.716429	0.5918	0.5565	0.348333	0.877	0.27025	0.291	0.899	0.8095	0.247
FAT__Reg_000001	0.951132	0.823948	0.855187	0.8228	0.88625	0.771955	0.796111	0.8414	0.959714	0.775	0.837615	0.610111	0.378723	0.5101	0.248545	0.226143	0.832111	0.6963	0.806333	0.319333	0.8175	0.31625	0.644917	0.661167	0.9032	0.191	0.394125	0.685	0.6192	0.507	0.358833	0.861429	0.38225	0.3215	0.86575	0.78075	0.237333
FKBP9__Reg_010000	0.951038	0.877724	0.894312	0.8436	0.921	0.809545	0.802296	0.8172	0.926857	0.6938	0.819231	0.655556	0.386646	0.5653	0.277545	0.222143	0.822556	0.7095	0.823111	0.2505	0.84	0.323	0.630833	0.6695	0.8918	0.190333	0.34925	0.679143	0.6802	0.474	0.3605	0.850143	0.287	0.3195	0.849	0.79075	0.242333
NPAS3__Reg_100010	0.950849	0.892172	0.900062	0.8734	0.92975	0.784636	0.794407	0.8776	0.925857	0.6888	0.886	0.691667	0.436123	0.5269	0.222364	0.236571	0.843556	0.7376	0.813889	0.300667	0.8605	0.3445	0.6865	0.721167	0.9106	0.189167	0.328375	0.701286	0.6404	0.52725	0.3435	0.893143	0.27375	0.29825	0.8955	0.76525	0.245667
ARL4C__Reg_000000	0.95083	0.836586	0.878875	0.8628	0.89925	0.768682	0.816815	0.8476	0.957857	0.7408	0.868615	0.591389	0.380292	0.4748	0.220818	0.233286	0.851333	0.7617	0.803889	0.3335	0.832667	0.249	0.653083	0.6695	0.9192	0.1965	0.40725	0.679714	0.5852	0.6085	0.411167	0.861	0.36175	0.32075	0.90275	0.7885	0.262
SIPA1L2__Reg_010001	0.950755	0.83669	0.859125	0.8384	0.8915	0.817273	0.834963	0.8184	0.948	0.7392	0.823462	0.544667	0.323754	0.5416	0.229	0.214286	0.831333	0.7194	0.839889	0.215167	0.8355	0.304	0.5845	0.5925	0.901	0.1955	0.457875	0.669	0.6082	0.53125	0.3365	0.817857	0.365	0.3675	0.86425	0.861	0.236
ZNF337__Reg_100001	0.950679	0.836931	0.883375	0.8104	0.90125	0.756318	0.755037	0.8682	0.923571	0.6098	0.826231	0.6785	0.438662	0.5205	0.197545	0.213286	0.861333	0.7157	0.765	0.307167	0.850833	0.26625	0.64475	0.658	0.8748	0.187833	0.27425	0.626714	0.7132	0.4935	0.387333	0.864	0.1985	0.29525	0.8395	0.80225	0.249333
A_73_105172__Reg_000000	0.950528	0.838966	0.8655	0.7894	0.8845	0.806727	0.78037	0.8259	0.903	0.6296	0.794462	0.586111	0.356323	0.5872	0.139455	0.196714	0.834	0.6986	0.818111	0.1655	0.860833	0.35125	0.567833	0.562167	0.8604	0.186833	0.354	0.555	0.6622	0.44175	0.246667	0.801857	0.295	0.40425	0.8135	0.8525	0.211667
ARMCX1__Reg_000010	0.950415	0.830483	0.893625	0.8582	0.9135	0.790455	0.79837	0.8094	0.937143	0.7428	0.815923	0.562722	0.324077	0.5507	0.170455	0.213857	0.850111	0.744	0.836222	0.193167	0.884833	0.27675	0.5725	0.587167	0.9064	0.1965	0.477625	0.632	0.5528	0.518	0.269167	0.818143	0.373	0.34025	0.87325	0.85225	0.233667
A_73_117279__Reg_000000	0.950321	0.831828	0.881688	0.8334	0.91925	0.746318	0.739333	0.8277	0.925571	0.7516	0.805923	0.671167	0.451277	0.5242	0.301	0.230857	0.829444	0.7192	0.798	0.265	0.882667	0.33425	0.64725	0.6855	0.8868	0.179	0.377625	0.703714	0.631	0.44425	0.286667	0.871714	0.294	0.26025	0.85125	0.784	0.229333
FKBP10__Reg_010100	0.950302	0.822103	0.841938	0.811	0.8845	0.745727	0.730704	0.8687	0.925857	0.7512	0.835	0.600333	0.402446	0.5237	0.138182	0.209714	0.834889	0.6833	0.783667	0.2465	0.858667	0.3955	0.6435	0.637	0.893	0.1825	0.363625	0.635143	0.5794	0.473	0.206167	0.862857	0.4085	0.2945	0.859	0.789	0.198667
LEPREL1__Reg_000001	0.950264	0.852534	0.868313	0.8084	0.88925	0.812182	0.805444	0.8247	0.933714	0.6612	0.801538	0.621111	0.324523	0.6055	0.244	0.195857	0.837667	0.6861	0.828111	0.2355	0.835333	0.29425	0.5925	0.603167	0.8756	0.200333	0.336	0.66	0.6632	0.43475	0.3645	0.841429	0.269	0.36025	0.82575	0.81525	0.229
DTL__Reg_000000	0.950245	0.857552	0.845187	0.7836	0.866	0.8135	0.810222	0.8323	0.923	0.6448	0.815692	0.623278	0.365631	0.5533	0.254364	0.213571	0.804333	0.6539	0.800778	0.2605	0.799	0.36275	0.622667	0.6455	0.8606	0.186333	0.32075	0.642	0.6996	0.46075	0.34	0.828	0.30325	0.33125	0.823	0.8065	0.212667
MAF1__Reg_000001	0.950208	0.849724	0.923313	0.8844	0.93825	0.675955	0.688222	0.9198	0.915714	0.5768	0.896462	0.761167	0.492523	0.4483	0.161091	0.260714	0.905889	0.7701	0.717333	0.395667	0.907667	0.24525	0.72725	0.747	0.905	0.192	0.245875	0.611571	0.636	0.58475	0.374833	0.942429	0.149	0.23475	0.903	0.74225	0.26
SLC7A7__Reg_000010	0.95	0.845914	0.85875	0.8352	0.88875	0.814409	0.823667	0.8267	0.935857	0.7834	0.835769	0.528611	0.318046	0.5462	0.192455	0.222857	0.809	0.715	0.854222	0.212167	0.8445	0.3885	0.61375	0.622667	0.8992	0.184333	0.467	0.679	0.5652	0.51	0.237667	0.816571	0.48175	0.3445	0.867	0.8255	0.206333
GPR124__Reg_000101	0.949755	0.834603	0.882938	0.8456	0.909	0.792636	0.81437	0.8118	0.948571	0.8134	0.826615	0.572111	0.356692	0.5359	0.238818	0.228857	0.824667	0.7389	0.845222	0.241667	0.851	0.30425	0.613417	0.638667	0.9122	0.189667	0.4835	0.704429	0.5674	0.50775	0.311167	0.832286	0.42025	0.31925	0.87625	0.80475	0.241
RMND5B__Reg_000000	0.949736	0.854155	0.849625	0.783	0.87175	0.8425	0.807185	0.8105	0.905857	0.664	0.785538	0.529	0.267538	0.6324	0.150727	0.224429	0.814333	0.6616	0.845667	0.133167	0.8475	0.39025	0.542833	0.537333	0.8646	0.190833	0.388375	0.591429	0.6266	0.41	0.205667	0.780714	0.3815	0.43175	0.8095	0.87375	0.186
DKKL1__Reg_000001	0.949604	0.849793	0.88325	0.8516	0.91675	0.732182	0.743852	0.8717	0.933857	0.661	0.847	0.742444	0.474677	0.4657	0.339818	0.260571	0.848556	0.717	0.760889	0.366	0.872167	0.33475	0.711917	0.759167	0.8808	0.179167	0.283	0.720714	0.6882	0.509	0.357333	0.916857	0.196	0.2505	0.86725	0.7765	0.232333
SDHB__Reg_000000	0.949585	0.857466	0.907375	0.8344	0.91625	0.710182	0.694481	0.8883	0.891286	0.5546	0.852923	0.701444	0.410923	0.5319	0.141182	0.210571	0.872	0.7314	0.739111	0.305667	0.883333	0.30975	0.67725	0.6745	0.8802	0.1835	0.24525	0.538571	0.6572	0.496	0.305	0.885571	0.20225	0.28725	0.8485	0.76075	0.227333
EPHB2__Reg_011001	0.949453	0.843534	0.899813	0.8894	0.9345	0.726409	0.747481	0.8782	0.954286	0.7258	0.866077	0.730389	0.471492	0.4704	0.265545	0.250571	0.870333	0.7405	0.778444	0.3845	0.884	0.2925	0.70675	0.750167	0.9108	0.191167	0.321375	0.730429	0.63	0.53825	0.359	0.929429	0.25825	0.27325	0.901	0.75825	0.248333
C5orf42__Reg_000000	0.949415	0.856966	0.861687	0.8328	0.894	0.812	0.83463	0.8415	0.947	0.7232	0.848385	0.636833	0.378723	0.5338	0.315909	0.236286	0.812667	0.6914	0.839	0.2945	0.8125	0.35675	0.647333	0.679167	0.891	0.186	0.374375	0.699143	0.6648	0.4925	0.370833	0.854143	0.32175	0.33025	0.85625	0.7915	0.234333
MYL4__Reg_010001	0.949321	0.827621	0.923188	0.8992	0.95	0.734955	0.758111	0.8394	0.937857	0.752	0.860154	0.656389	0.457431	0.4678	0.205727	0.245	0.869	0.7929	0.800333	0.272	0.909833	0.21525	0.643083	0.682167	0.9274	0.196333	0.428	0.680143	0.5422	0.583	0.345333	0.879857	0.28975	0.26725	0.91325	0.78625	0.275
LMNB1__Reg_010000	0.949302	0.877724	0.91625	0.8874	0.93625	0.781318	0.798519	0.8533	0.945857	0.649	0.851385	0.715111	0.4078	0.5273	0.318182	0.230429	0.866	0.737	0.808111	0.3505	0.864	0.256	0.667917	0.719333	0.9016	0.205167	0.3115	0.724429	0.7068	0.519	0.445667	0.903286	0.1865	0.29025	0.8815	0.788	0.263667
CNN3__Reg_010000	0.949302	0.835552	0.855375	0.8108	0.8775	0.812682	0.826259	0.809	0.955429	0.7608	0.806231	0.552222	0.292538	0.5763	0.209636	0.205857	0.825778	0.6856	0.831889	0.238833	0.807833	0.30625	0.587833	0.593	0.8958	0.194333	0.42475	0.659143	0.6024	0.47875	0.333667	0.816571	0.41175	0.3605	0.8465	0.81675	0.224
BASP1__Reg_010011	0.949245	0.893966	0.88425	0.841	0.91275	0.791364	0.764444	0.878	0.908	0.6236	0.843846	0.650667	0.343523	0.6013	0.182182	0.194143	0.847222	0.687	0.808333	0.2435	0.856833	0.41125	0.64975	0.6535	0.8892	0.189167	0.289875	0.620429	0.7088	0.4405	0.276667	0.868429	0.283	0.335	0.84675	0.807	0.209667
LDLRAD3__Reg_000000	0.949132	0.851414	0.888187	0.8724	0.91675	0.802273	0.820963	0.8159	0.957	0.78	0.834077	0.599278	0.346723	0.5377	0.247909	0.23	0.839556	0.7339	0.838556	0.249167	0.853667	0.2975	0.616667	0.6485	0.9178	0.199833	0.457	0.710857	0.5766	0.52525	0.3285	0.851	0.37325	0.32475	0.888	0.80825	0.236333
SVOP__Reg_000001	0.949113	0.851862	0.907562	0.878	0.93975	0.750682	0.751185	0.8657	0.922	0.676	0.856615	0.663944	0.456754	0.479	0.210091	0.230857	0.864444	0.7553	0.782333	0.274667	0.885167	0.3145	0.661583	0.689167	0.9096	0.188	0.359125	0.629714	0.7048	0.54475	0.342833	0.879143	0.258	0.28075	0.8835	0.8125	0.261667
HIST2H2BE__Reg_010000	0.948623	0.864466	0.942063	0.9084	0.95	0.708591	0.738815	0.895	0.934571	0.6096	0.885385	0.7585	0.473692	0.4473	0.238909	0.263857	0.904778	0.7975	0.751556	0.4205	0.9045	0.19475	0.720583	0.7665	0.9094	0.202833	0.27075	0.697	0.6606	0.604	0.449167	0.940143	0.1465	0.24375	0.9145	0.75575	0.279333
NELL1__Reg_000111	0.948604	0.836017	0.920062	0.914	0.95075	0.724273	0.760333	0.8668	0.944714	0.7314	0.888077	0.725889	0.529631	0.4249	0.296273	0.272286	0.864333	0.7927	0.789778	0.38	0.901833	0.24125	0.709833	0.7735	0.9202	0.193833	0.355375	0.748857	0.6048	0.59775	0.403333	0.921571	0.2455	0.2735	0.9235	0.7465	0.278667
UHRF1__Reg_100011	0.948566	0.788155	0.898688	0.8682	0.923	0.6375	0.680444	0.8704	0.936286	0.6952	0.869231	0.738889	0.546031	0.3693	0.298364	0.286143	0.873	0.7772	0.706889	0.45	0.892	0.19325	0.728083	0.769833	0.9006	0.185667	0.3025	0.672286	0.5764	0.6095	0.416333	0.938857	0.1995	0.2505	0.90225	0.72025	0.273667
TMEM132C__Reg_000001	0.948528	0.83981	0.877812	0.7996	0.88975	0.767273	0.759	0.863	0.920714	0.6124	0.817308	0.634611	0.357585	0.5736	0.156273	0.186286	0.866556	0.7072	0.788222	0.274167	0.849333	0.2705	0.61675	0.6075	0.8762	0.198	0.291875	0.597286	0.6842	0.463	0.3705	0.856286	0.24625	0.3375	0.82975	0.7965	0.242667
A_73_112328__Reg_000000	0.948453	0.853483	0.878938	0.817	0.8975	0.826273	0.816222	0.8079	0.932714	0.6896	0.789846	0.574278	0.269092	0.634	0.224636	0.192571	0.832667	0.6869	0.851222	0.191	0.841167	0.32	0.566583	0.572833	0.885	0.195833	0.393125	0.632857	0.6564	0.41925	0.316167	0.809	0.33375	0.3775	0.82275	0.84625	0.222
LRIG3__Reg_000001	0.948415	0.86819	0.901312	0.8694	0.92725	0.808364	0.814593	0.8571	0.929286	0.6292	0.858231	0.674167	0.416815	0.5387	0.227455	0.225714	0.859333	0.7367	0.831	0.245	0.868667	0.268	0.625583	0.660833	0.8954	0.201	0.32275	0.670571	0.6772	0.526	0.400167	0.866	0.19925	0.32975	0.87225	0.8175	0.263667
GAL3ST4__Reg_000001	0.948415	0.862	0.877563	0.8286	0.90425	0.774909	0.758	0.8751	0.915857	0.6534	0.839615	0.647667	0.369754	0.5919	0.129455	0.194429	0.860111	0.6993	0.804778	0.237	0.868333	0.33925	0.626	0.623333	0.889	0.192	0.300125	0.629571	0.6266	0.452	0.274167	0.865	0.277	0.33575	0.85425	0.803	0.219667
A_73_103806__Reg_000000	0.948396	0.849621	0.843562	0.8114	0.87575	0.810955	0.799519	0.821	0.931429	0.724	0.805077	0.552444	0.277831	0.5873	0.184727	0.204714	0.816778	0.6695	0.828222	0.189167	0.833	0.405	0.594833	0.5905	0.8842	0.184	0.401875	0.625571	0.586	0.46275	0.22	0.815857	0.42325	0.3585	0.83725	0.83575	0.185
TMEM119__Reg_000001	0.948226	0.864224	0.867687	0.8476	0.9055	0.791545	0.77637	0.8645	0.918143	0.721	0.852385	0.615889	0.379538	0.5545	0.162818	0.219	0.829111	0.7108	0.827444	0.226833	0.876333	0.4105	0.641833	0.652333	0.8954	0.188167	0.37075	0.672429	0.5774	0.482	0.2035	0.860714	0.37675	0.319	0.87075	0.7995	0.196
SLC22A17__Reg_000011	0.94817	0.846362	0.86925	0.8334	0.901	0.812727	0.805815	0.8228	0.938	0.7828	0.817462	0.5595	0.317877	0.5759	0.181818	0.211571	0.824111	0.7024	0.848889	0.201	0.854167	0.36375	0.594667	0.605167	0.903	0.192833	0.45625	0.675	0.5782	0.46625	0.238667	0.825	0.43475	0.342	0.859	0.8255	0.211333
TNNT2__Reg_010000	0.948057	0.817638	0.930437	0.872	0.9415	0.721364	0.738148	0.8205	0.92	0.6896	0.829308	0.684444	0.472308	0.4755	0.226	0.250857	0.868222	0.802	0.785222	0.256833	0.926	0.1855	0.631	0.675167	0.898	0.191667	0.38275	0.651429	0.553	0.549	0.344667	0.870714	0.2135	0.2575	0.885	0.77975	0.268333
ZNF436__Reg_100001	0.948	0.846362	0.87825	0.8262	0.906	0.830455	0.820741	0.7947	0.925143	0.734	0.800769	0.574	0.323646	0.5883	0.256091	0.212571	0.811111	0.692	0.864333	0.178167	0.849167	0.3285	0.565833	0.594167	0.8864	0.193667	0.440875	0.654857	0.6304	0.4435	0.2975	0.805429	0.361	0.3515	0.83375	0.83975	0.232667
IGSF10__Reg_000000	0.947981	0.863776	0.883688	0.8798	0.9145	0.792545	0.794741	0.8558	0.950143	0.6932	0.846385	0.643111	0.350415	0.5318	0.224091	0.221143	0.857556	0.7134	0.813111	0.283667	0.863833	0.3435	0.650333	0.675667	0.9038	0.201667	0.354625	0.682286	0.6544	0.5205	0.317333	0.879286	0.3315	0.3135	0.878	0.813	0.219333
CDCA7__Reg_100000	0.947849	0.84919	0.928812	0.9162	0.946	0.753773	0.809926	0.8553	0.957286	0.7142	0.887154	0.690833	0.461277	0.4384	0.309182	0.260143	0.870667	0.8082	0.809111	0.387167	0.880333	0.19025	0.69325	0.753333	0.9254	0.201	0.372125	0.760286	0.6148	0.63275	0.480167	0.904429	0.24025	0.288	0.927	0.7685	0.295667
HBE4__Reg_000000	0.94783	0.864345	0.903438	0.8922	0.943	0.759545	0.774444	0.871	0.914571	0.6984	0.889462	0.688389	0.502462	0.4301	0.265455	0.264	0.835333	0.7722	0.798333	0.275833	0.895	0.335	0.692833	0.744833	0.907	0.182	0.363125	0.703857	0.621	0.5965	0.314667	0.888714	0.26175	0.266	0.90725	0.796	0.254
DCLRE1B__Reg_000001	0.947811	0.856276	0.864125	0.8288	0.8985	0.786318	0.792222	0.846	0.936857	0.7096	0.839538	0.652667	0.389862	0.5236	0.289364	0.221714	0.821889	0.6607	0.807222	0.304667	0.818167	0.35425	0.65325	0.6885	0.887	0.185833	0.33775	0.702143	0.6812	0.47875	0.358	0.872714	0.2985	0.3015	0.8545	0.791	0.238333
A_73_115534__Reg_000000	0.947698	0.81219	0.86425	0.7934	0.885	0.688045	0.669704	0.8582	0.914857	0.6024	0.791615	0.687667	0.399569	0.5185	0.21	0.212714	0.871667	0.6781	0.708222	0.314667	0.867333	0.2955	0.646333	0.643167	0.8622	0.188667	0.253875	0.570143	0.6742	0.44075	0.306167	0.889857	0.1875	0.28025	0.82175	0.78975	0.210667
JPH1__Reg_000001	0.947679	0.907776	0.899125	0.8816	0.92425	0.769591	0.771222	0.9161	0.908714	0.6034	0.900077	0.689056	0.394369	0.5175	0.201	0.217571	0.856444	0.7261	0.793222	0.335667	0.869833	0.38775	0.711667	0.733667	0.899	0.1925	0.282875	0.679429	0.687	0.5425	0.32	0.909	0.24875	0.28875	0.89275	0.78825	0.226667
SMARCA1__Reg_100001	0.947604	0.865603	0.880437	0.8488	0.90425	0.831091	0.848222	0.8219	0.933857	0.7182	0.846	0.576667	0.335954	0.5762	0.222545	0.223714	0.819556	0.7248	0.860667	0.219	0.8305	0.33025	0.6075	0.626833	0.9032	0.188333	0.41775	0.671	0.6138	0.51025	0.343667	0.818714	0.35875	0.368	0.867	0.81425	0.240333
LPCAT1__Reg_000000	0.947604	0.847966	0.88325	0.8642	0.90925	0.788136	0.828519	0.8411	0.966429	0.7588	0.853923	0.636833	0.381831	0.5103	0.267364	0.235571	0.846333	0.7338	0.822889	0.336667	0.828	0.2695	0.651833	0.6835	0.9136	0.195333	0.401125	0.729286	0.6224	0.5465	0.412167	0.871714	0.32425	0.3215	0.88925	0.78775	0.258333
CDC25B__Reg_010001	0.947604	0.833	0.850313	0.7942	0.8605	0.833955	0.838926	0.7883	0.929286	0.6938	0.784	0.477833	0.231015	0.6058	0.175091	0.222143	0.822333	0.6986	0.846667	0.1695	0.8195	0.29975	0.530667	0.517667	0.8776	0.198833	0.448875	0.599143	0.5982	0.479	0.305	0.768571	0.4035	0.4095	0.82575	0.87125	0.214
FAM110A__Reg_000000	0.947547	0.872345	0.87825	0.8614	0.9115	0.782045	0.805444	0.8724	0.947429	0.6988	0.871769	0.693222	0.4294	0.5079	0.303182	0.238571	0.840444	0.7153	0.806667	0.366833	0.835	0.32075	0.695583	0.735833	0.9008	0.194167	0.3325	0.760571	0.662	0.526	0.408167	0.904429	0.25775	0.3025	0.88575	0.76275	0.245
A_73_116846__Reg_000000	0.947396	0.871017	0.933938	0.9108	0.95775	0.703136	0.717889	0.9012	0.915286	0.6348	0.908846	0.749722	0.491123	0.4316	0.192	0.265571	0.887444	0.7775	0.744667	0.354833	0.905333	0.257	0.71925	0.758	0.921	0.194833	0.27475	0.647857	0.6132	0.61075	0.366167	0.937429	0.18	0.25475	0.9225	0.752	0.271667
NAV3__Reg_000001	0.94734	0.809879	0.904813	0.8638	0.922	0.755545	0.763037	0.8129	0.930857	0.7152	0.808462	0.595889	0.369538	0.5141	0.193455	0.220571	0.865333	0.7761	0.814333	0.210667	0.918833	0.22875	0.587167	0.609167	0.8996	0.208167	0.45025	0.639571	0.5526	0.53125	0.293333	0.838429	0.317	0.33125	0.87225	0.836	0.243333
ASPN__Reg_010101	0.947283	0.828345	0.876875	0.8208	0.89375	0.767318	0.778259	0.8264	0.936857	0.7578	0.824154	0.605333	0.365231	0.5318	0.179091	0.220429	0.833667	0.7164	0.811111	0.2525	0.847	0.29775	0.61975	0.637333	0.8964	0.189167	0.3985	0.631429	0.5662	0.4955	0.293833	0.837429	0.40475	0.298	0.86125	0.77275	0.230667
A_73_116616__Reg_000000	0.947264	0.866845	0.8705	0.8328	0.90075	0.780409	0.789667	0.8564	0.931857	0.7132	0.847846	0.692278	0.428062	0.5273	0.283818	0.240429	0.815556	0.7001	0.808889	0.323333	0.838167	0.3655	0.681833	0.721	0.8806	0.180667	0.3185	0.731857	0.6224	0.47475	0.313667	0.881857	0.2935	0.292	0.86025	0.75225	0.213333
SEMA6A__Reg_000101	0.947264	0.841603	0.929937	0.8958	0.94475	0.724818	0.765815	0.8694	0.938857	0.6704	0.877154	0.754778	0.532769	0.4378	0.294	0.280429	0.872667	0.8008	0.780333	0.397333	0.904	0.19775	0.707667	0.772167	0.9002	0.192	0.304	0.757571	0.6206	0.58525	0.433333	0.921	0.1585	0.25125	0.9105	0.751	0.279667
AGPAT4__Reg_000001	0.947245	0.801241	0.886875	0.8652	0.9185	0.728364	0.745519	0.8305	0.941	0.7772	0.827462	0.608056	0.407938	0.4782	0.196909	0.230286	0.860556	0.7599	0.795778	0.2405	0.902667	0.27575	0.622083	0.640333	0.9094	0.187833	0.47	0.656429	0.5416	0.5395	0.268	0.861286	0.35125	0.27525	0.8875	0.81925	0.24
LRRC17__Reg_000001	0.947208	0.862448	0.88	0.8362	0.9055	0.812409	0.780741	0.837	0.909571	0.6406	0.805462	0.587389	0.289892	0.6179	0.159	0.185571	0.849778	0.699	0.837444	0.170833	0.889333	0.34975	0.574	0.575667	0.8806	0.207167	0.359625	0.620143	0.6308	0.44	0.2375	0.826286	0.31225	0.42125	0.83575	0.8645	0.205
RALGPS2__Reg_000000	0.947094	0.888603	0.93525	0.9188	0.95325	0.7885	0.817222	0.8521	0.935429	0.7006	0.884538	0.701833	0.448969	0.4995	0.274455	0.254286	0.852889	0.7909	0.834667	0.318667	0.8885	0.272	0.682333	0.747167	0.9176	0.198333	0.361375	0.753143	0.6166	0.5745	0.3885	0.893571	0.2515	0.28375	0.91825	0.76575	0.265667
ECSIT__Reg_000000	0.947057	0.86519	0.95675	0.9188	0.9695	0.711591	0.725481	0.89	0.908857	0.6022	0.894231	0.748889	0.500477	0.4593	0.188	0.268571	0.896778	0.8127	0.762444	0.336833	0.930667	0.20475	0.696417	0.740167	0.9158	0.198833	0.268125	0.65	0.6274	0.6	0.390333	0.918571	0.141	0.23125	0.91575	0.76575	0.284
PPP1R1A__Reg_010000	0.946962	0.896586	0.928875	0.9068	0.9475	0.738545	0.753852	0.901	0.924	0.6144	0.898923	0.769833	0.463415	0.49	0.235182	0.256286	0.876333	0.756	0.772111	0.388	0.8855	0.303	0.7315	0.778833	0.9068	0.191833	0.280375	0.699143	0.6628	0.55825	0.378833	0.937714	0.1745	0.26375	0.908	0.74175	0.250667
DCLK1__Reg_000001	0.946906	0.886155	0.897937	0.8804	0.92775	0.785955	0.795593	0.869	0.941857	0.703	0.871077	0.710167	0.418385	0.5209	0.266	0.240857	0.842778	0.7186	0.813778	0.341667	0.854333	0.35125	0.698333	0.746333	0.9048	0.192167	0.31825	0.736429	0.6608	0.5115	0.353167	0.904857	0.29075	0.29525	0.8865	0.75475	0.235
PTPRD__Reg_000001	0.94683	0.836845	0.902313	0.8862	0.92575	0.762409	0.80463	0.8512	0.958143	0.767	0.872462	0.649556	0.440431	0.4767	0.233818	0.245	0.858222	0.7764	0.817778	0.346167	0.864167	0.22725	0.665583	0.705833	0.9236	0.2	0.40425	0.742714	0.5728	0.585	0.409	0.885143	0.325	0.306	0.914	0.76225	0.273333
MGC155170__Reg_000000	0.94683	0.823466	0.840687	0.7968	0.86425	0.779773	0.810963	0.818	0.950571	0.7576	0.818923	0.567667	0.340108	0.5061	0.259818	0.218857	0.816222	0.6928	0.798222	0.304833	0.788333	0.31225	0.632	0.641667	0.888	0.1835	0.40425	0.660286	0.6428	0.51825	0.384833	0.831	0.40525	0.33175	0.84675	0.79325	0.239
CLIP3__Reg_000001	0.946698	0.867207	0.877437	0.8188	0.895	0.848227	0.848148	0.801	0.936286	0.7334	0.801846	0.561333	0.292062	0.5936	0.221636	0.206286	0.817889	0.7015	0.858222	0.193667	0.8255	0.32375	0.574833	0.595167	0.89	0.196833	0.436	0.669429	0.651	0.4655	0.323333	0.804286	0.38	0.37025	0.841	0.8405	0.230667
LGI2__Reg_000101	0.946604	0.867172	0.908938	0.8844	0.93475	0.781773	0.799111	0.8468	0.933143	0.7602	0.869615	0.654389	0.445538	0.502	0.226636	0.249429	0.831667	0.766	0.832444	0.289	0.877167	0.31725	0.671167	0.719	0.9126	0.188833	0.39875	0.73	0.5788	0.54475	0.311667	0.874571	0.35425	0.2955	0.90425	0.76025	0.243333
A_73_112481__Reg_000000	0.946509	0.831828	0.879062	0.8748	0.9075	0.785182	0.817556	0.8317	0.960857	0.7474	0.844923	0.607167	0.3962	0.4802	0.245182	0.232429	0.849667	0.7304	0.816222	0.292667	0.842	0.2805	0.628333	0.664167	0.9072	0.1965	0.433625	0.697	0.637	0.569	0.371	0.856	0.33725	0.30875	0.893	0.827	0.250667
EPB41L5__Reg_000001	0.946453	0.835741	0.884125	0.8658	0.91025	0.796955	0.838519	0.8174	0.961714	0.7548	0.837385	0.616222	0.381723	0.5065	0.286364	0.236857	0.842667	0.7457	0.832667	0.2815	0.840833	0.2425	0.6175	0.654167	0.9076	0.195	0.44925	0.720429	0.6142	0.55425	0.409333	0.848286	0.30525	0.3255	0.88475	0.8225	0.265333
CHST2__Reg_000010	0.946453	0.787638	0.822437	0.7698	0.865	0.740091	0.713889	0.8215	0.909857	0.7462	0.774923	0.527889	0.325723	0.5599	0.148727	0.193143	0.822778	0.6668	0.788444	0.176167	0.864333	0.3905	0.581083	0.551	0.8686	0.191167	0.422375	0.584143	0.5646	0.41975	0.166167	0.815857	0.41825	0.35675	0.812	0.84375	0.189667
FABP7__Reg_000000	0.946283	0.862293	0.877563	0.838	0.9145	0.749682	0.714407	0.8886	0.902143	0.5988	0.842231	0.712889	0.440831	0.5383	0.180636	0.219571	0.859778	0.6815	0.765444	0.2505	0.883333	0.40275	0.66875	0.684833	0.875	0.1825	0.2475	0.612714	0.7184	0.44725	0.258333	0.893714	0.21	0.30575	0.845	0.79875	0.211333
TSPAN5__Reg_000010	0.946264	0.821	0.913625	0.8788	0.938	0.705182	0.752852	0.8664	0.953	0.7402	0.875462	0.735333	0.535123	0.4087	0.293636	0.269571	0.862889	0.7766	0.763889	0.433833	0.8655	0.21325	0.720667	0.775833	0.9134	0.1835	0.3375	0.731143	0.6346	0.59125	0.453167	0.919429	0.2345	0.29175	0.90625	0.7285	0.292667
IGFN1__Reg_000000	0.946208	0.907983	0.911563	0.8848	0.92375	0.778227	0.787741	0.8855	0.915857	0.603	0.880385	0.700611	0.399615	0.5132	0.221455	0.228429	0.850778	0.7419	0.790111	0.3455	0.865167	0.35425	0.705083	0.742333	0.8908	0.1905	0.279	0.690143	0.6802	0.55275	0.333333	0.897	0.23975	0.28325	0.89025	0.78025	0.224
YES1__Reg_011001	0.94617	0.830914	0.841875	0.7854	0.86	0.820591	0.831741	0.778	0.940143	0.7232	0.778077	0.530667	0.278723	0.5806	0.255364	0.200571	0.807667	0.6703	0.823	0.200667	0.790833	0.3085	0.558833	0.568167	0.8768	0.1905	0.433625	0.624143	0.6526	0.45775	0.353833	0.786571	0.3795	0.37425	0.8205	0.83925	0.224667
NCAM1__Reg_010011	0.946113	0.829328	0.86175	0.7988	0.89025	0.788318	0.747593	0.8267	0.89	0.6832	0.793385	0.539167	0.3274	0.5906	0.103364	0.216143	0.826778	0.7031	0.821444	0.145	0.888167	0.39275	0.561167	0.544833	0.8728	0.214167	0.412	0.552286	0.5964	0.431	0.149833	0.794857	0.38775	0.42275	0.82075	0.85775	0.192333
CCDC151__Reg_000000	0.945943	0.857793	0.844125	0.825	0.87575	0.791864	0.804444	0.8433	0.919571	0.6908	0.841154	0.606389	0.357415	0.4879	0.275545	0.240571	0.803222	0.7049	0.808778	0.229667	0.851333	0.4215	0.6525	0.676167	0.8688	0.175667	0.383	0.669286	0.6058	0.52475	0.233167	0.845714	0.35475	0.3065	0.85725	0.82925	0.187
CKMT2__Reg_000001	0.945849	0.912379	0.93825	0.9206	0.94975	0.782409	0.801111	0.8814	0.926143	0.6126	0.892154	0.725167	0.409185	0.5174	0.234727	0.235857	0.872444	0.774	0.808556	0.34	0.8885	0.28425	0.696	0.747	0.9092	0.202333	0.285125	0.719571	0.6544	0.57275	0.384333	0.910143	0.19425	0.28125	0.91275	0.77925	0.250667
CPNE4__Reg_000001	0.94583	0.808379	0.848563	0.829	0.87575	0.729318	0.722963	0.8322	0.921	0.688	0.800615	0.570389	0.330892	0.5227	0.131818	0.198857	0.852556	0.7068	0.769	0.211667	0.883667	0.36225	0.605083	0.589833	0.8754	0.193333	0.39625	0.567571	0.5452	0.50125	0.171333	0.841286	0.36875	0.34175	0.85125	0.83675	0.179667
EPHA5__Reg_001001	0.945792	0.887138	0.87675	0.8496	0.90475	0.763591	0.761481	0.8972	0.912714	0.6048	0.871385	0.731333	0.441523	0.5287	0.230727	0.223714	0.843889	0.6995	0.781111	0.337667	0.856	0.38	0.699833	0.728	0.8746	0.186167	0.28075	0.683	0.6784	0.488	0.314833	0.909	0.199	0.2835	0.86675	0.762	0.212
PGLS__Reg_000000	0.945792	0.852828	0.845938	0.7844	0.87025	0.835773	0.808296	0.8112	0.913143	0.6854	0.786846	0.568667	0.3022	0.592	0.213545	0.205714	0.801556	0.6522	0.843222	0.1625	0.843833	0.40825	0.580333	0.5985	0.8552	0.186333	0.374875	0.648571	0.6512	0.41325	0.223333	0.804429	0.3885	0.3615	0.811	0.8455	0.187333
CER1__Reg_000001	0.945755	0.868569	0.904438	0.9046	0.93375	0.75	0.763926	0.8573	0.927143	0.6928	0.873308	0.707111	0.449354	0.4829	0.245273	0.248571	0.849111	0.7542	0.797	0.302	0.8985	0.31625	0.685083	0.735833	0.902	0.190833	0.33075	0.715143	0.548	0.5605	0.2875	0.906	0.26275	0.25825	0.90925	0.7615	0.223
H2AFX__Reg_010000	0.945679	0.839466	0.867625	0.8262	0.895	0.777818	0.791593	0.8321	0.951	0.7414	0.825692	0.653889	0.393754	0.5255	0.232182	0.228286	0.833	0.6797	0.795667	0.296	0.815667	0.3245	0.637	0.663	0.8902	0.182333	0.365	0.666714	0.6448	0.47925	0.3325	0.859286	0.315	0.30975	0.85575	0.78675	0.231
FKBP9L__Reg_000001	0.945585	0.88069	0.877875	0.8474	0.90525	0.839591	0.845333	0.8242	0.933714	0.7288	0.836692	0.583778	0.321738	0.5875	0.215545	0.216571	0.817444	0.7126	0.857556	0.218667	0.825167	0.35425	0.610417	0.629833	0.9024	0.190667	0.40825	0.685286	0.626	0.495	0.320333	0.823286	0.37375	0.36675	0.8625	0.815	0.229
SQLE__Reg_000010	0.945491	0.833586	0.876875	0.862	0.91	0.706136	0.707556	0.8777	0.928286	0.6734	0.857462	0.672389	0.431354	0.4415	0.221182	0.229143	0.863333	0.7288	0.738778	0.354167	0.879167	0.32525	0.7065	0.726333	0.8976	0.192	0.292375	0.652286	0.6294	0.56125	0.321333	0.915429	0.30875	0.25575	0.882	0.75875	0.226333
C3F__Reg_000000	0.945434	0.858052	0.89075	0.8498	0.89375	0.761955	0.778185	0.8766	0.933	0.6326	0.859615	0.626333	0.326277	0.5411	0.127273	0.203143	0.872333	0.7288	0.783444	0.320333	0.850667	0.27925	0.64475	0.6445	0.8986	0.203833	0.30025	0.612286	0.6076	0.5385	0.334	0.866429	0.30875	0.3185	0.87825	0.7855	0.224667
SCN1B__Reg_000000	0.945302	0.901638	0.9395	0.927	0.952	0.766318	0.802	0.8825	0.933	0.644	0.907615	0.7395	0.446969	0.4804	0.260091	0.253	0.869111	0.7869	0.804222	0.378833	0.885667	0.26625	0.717917	0.7795	0.9156	0.198667	0.298375	0.747714	0.6318	0.6	0.411	0.921286	0.19875	0.2755	0.92775	0.75525	0.264333
CRAT__Reg_000001	0.945283	0.872431	0.949875	0.9116	0.95975	0.721773	0.741889	0.8921	0.921286	0.5872	0.887769	0.771167	0.479	0.4858	0.232364	0.269857	0.899667	0.7927	0.769556	0.385333	0.910667	0.193	0.703333	0.751	0.9084	0.204167	0.263375	0.689143	0.6608	0.57075	0.448	0.933429	0.10675	0.24175	0.907	0.751	0.285333
CBY1__Reg_000000	0.945283	0.845672	0.87725	0.8112	0.89725	0.803273	0.777926	0.8156	0.916571	0.6674	0.788	0.597889	0.299154	0.6102	0.164727	0.193429	0.845222	0.6818	0.823	0.166167	0.869667	0.32225	0.561417	0.567667	0.8756	0.197167	0.3745	0.607429	0.6222	0.41725	0.2485	0.818143	0.2995	0.3925	0.82425	0.852	0.211
DPY19L3__Reg_000000	0.945208	0.85319	0.896875	0.873	0.92725	0.734545	0.764185	0.8666	0.953286	0.7178	0.867385	0.740333	0.482831	0.4578	0.306909	0.254	0.853	0.7283	0.765889	0.418333	0.839667	0.287	0.718417	0.769833	0.908	0.186167	0.323375	0.73	0.6698	0.54475	0.421333	0.922429	0.23475	0.3	0.89325	0.734	0.26
PHF19__Reg_100001	0.945057	0.834621	0.876938	0.8532	0.8985	0.764636	0.816111	0.8457	0.960714	0.7632	0.863	0.644167	0.411385	0.4825	0.294818	0.244429	0.832667	0.7406	0.813222	0.392833	0.822667	0.26375	0.68075	0.717667	0.9046	0.190833	0.381125	0.751857	0.5996	0.55625	0.428333	0.879429	0.33975	0.3245	0.889	0.7475	0.258
SHC2__Reg_000000	0.945038	0.882069	0.887	0.8818	0.9105	0.804227	0.830741	0.8391	0.950429	0.7224	0.854615	0.640722	0.353969	0.528	0.278545	0.233143	0.831667	0.7213	0.827778	0.319167	0.831	0.35825	0.66375	0.702833	0.9034	0.1915	0.38375	0.717571	0.6514	0.5315	0.3435	0.870286	0.33375	0.31875	0.888	0.794	0.224
DBN1__Reg_010001	0.945019	0.845293	0.854563	0.8066	0.88275	0.828727	0.801148	0.7964	0.921857	0.7384	0.780538	0.523333	0.256754	0.6151	0.166636	0.220286	0.815889	0.6683	0.846	0.146333	0.849	0.38075	0.545333	0.546667	0.883	0.194667	0.455	0.615	0.5964	0.4215	0.197667	0.790143	0.43425	0.395	0.8255	0.862	0.190333
KCNAB2__Reg_000001	0.945	0.846707	0.84425	0.782	0.865	0.829545	0.807407	0.8104	0.909	0.683	0.792615	0.494	0.254046	0.6167	0.152	0.223429	0.807444	0.6681	0.839222	0.173833	0.811833	0.37525	0.55775	0.539	0.8742	0.191667	0.392125	0.571	0.6516	0.4425	0.270667	0.778	0.4375	0.39875	0.80975	0.84225	0.207333
CNIH__Reg_000000	0.944981	0.847138	0.870812	0.8706	0.905	0.792818	0.825593	0.8372	0.962143	0.771	0.858308	0.624944	0.396523	0.5012	0.280818	0.238857	0.831111	0.7155	0.825444	0.329	0.822333	0.31175	0.657083	0.697333	0.9126	0.194833	0.40625	0.738857	0.6256	0.54675	0.387167	0.869	0.365	0.3265	0.8925	0.7805	0.247
MAP4K4__Reg_011001	0.944962	0.841586	0.898375	0.9088	0.93825	0.730273	0.769074	0.8596	0.954143	0.756	0.878462	0.711167	0.493338	0.4262	0.318909	0.265429	0.856333	0.7633	0.782333	0.368833	0.8755	0.28275	0.704167	0.761833	0.9218	0.188167	0.38175	0.748571	0.5988	0.59325	0.377167	0.918143	0.25925	0.28775	0.92225	0.763	0.260333
CMYA5__Reg_000001	0.944943	0.883897	0.899312	0.8644	0.92425	0.742273	0.745444	0.9086	0.917	0.6032	0.877077	0.732611	0.431262	0.4984	0.229818	0.233286	0.861778	0.7253	0.763889	0.369667	0.87	0.36025	0.723167	0.747333	0.8884	0.182833	0.268125	0.677143	0.705	0.52075	0.3385	0.919286	0.19725	0.26225	0.87425	0.7735	0.228
DPYSL5__Reg_000010	0.944887	0.852483	0.916688	0.9124	0.9385	0.747727	0.786889	0.8427	0.945286	0.7538	0.874308	0.664167	0.447262	0.4463	0.250545	0.253429	0.852	0.7841	0.801333	0.339333	0.875	0.28325	0.681083	0.7325	0.9228	0.191167	0.42375	0.694571	0.6006	0.60325	0.3535	0.888143	0.32575	0.29875	0.92225	0.76825	0.260667
ACRBP__Reg_000000	0.944887	0.848345	0.819813	0.7608	0.85175	0.805455	0.768852	0.8312	0.907714	0.6546	0.780615	0.586056	0.299785	0.5999	0.223727	0.186143	0.799778	0.6119	0.811778	0.194833	0.821833	0.45425	0.604583	0.603833	0.8414	0.179667	0.30675	0.619429	0.6832	0.37675	0.2175	0.826714	0.36675	0.34675	0.78975	0.82025	0.168333
CUX2__Reg_000001	0.944811	0.889241	0.897563	0.881	0.9195	0.821409	0.833074	0.8501	0.921571	0.6436	0.868846	0.659056	0.395415	0.5311	0.213909	0.239571	0.841222	0.7422	0.839111	0.227333	0.876333	0.32	0.635083	0.679667	0.8914	0.1935	0.3465	0.701286	0.6024	0.54875	0.3145	0.858143	0.248	0.32075	0.89125	0.8185	0.230667
A_73_106081__Reg_000000	0.944774	0.774276	0.85175	0.7526	0.8715	0.723455	0.695889	0.7888	0.914571	0.7166	0.731462	0.555833	0.305923	0.5752	0.184273	0.172714	0.840333	0.6705	0.765444	0.191667	0.859333	0.27375	0.5545	0.535	0.861	0.203667	0.389875	0.556286	0.6164	0.385	0.261833	0.812143	0.35175	0.34725	0.78625	0.8275	0.218
C7H5orf32__Reg_000000	0.944755	0.861483	0.93875	0.9092	0.951	0.704227	0.735741	0.9004	0.928	0.6146	0.898692	0.771389	0.488431	0.4723	0.230364	0.268571	0.898111	0.7922	0.762889	0.415167	0.905667	0.2115	0.723167	0.766	0.9118	0.197833	0.27325	0.698429	0.6318	0.576	0.4345	0.942571	0.135	0.2515	0.91475	0.73175	0.278667
A_73_114665__Reg_000000	0.944679	0.860086	0.869625	0.8398	0.8955	0.795227	0.781556	0.8591	0.927143	0.6268	0.829692	0.642667	0.348785	0.5756	0.160091	0.198857	0.863778	0.6819	0.806	0.221667	0.860833	0.33	0.607917	0.621667	0.8828	0.200333	0.304875	0.627143	0.6662	0.46675	0.302667	0.857714	0.26475	0.34475	0.85325	0.827	0.217667
GYS1__Reg_010001	0.944585	0.895	0.922875	0.8948	0.936	0.748182	0.758074	0.9083	0.907714	0.5544	0.891538	0.735167	0.438292	0.5089	0.180909	0.237857	0.887667	0.7694	0.774111	0.3305	0.9005	0.29375	0.702083	0.734	0.8958	0.1935	0.257125	0.669429	0.6706	0.5625	0.3635	0.912429	0.14725	0.27	0.89975	0.78375	0.246333
MST4__Reg_001000	0.944585	0.816345	0.883438	0.8778	0.9045	0.689	0.742519	0.8837	0.942429	0.6606	0.895385	0.738611	0.543308	0.3776	0.243545	0.271714	0.865778	0.7632	0.732444	0.440333	0.864667	0.235	0.73275	0.781167	0.8932	0.182	0.28675	0.694714	0.5854	0.64	0.415167	0.927	0.2145	0.27425	0.916	0.72125	0.261667
SUMF2__Reg_000101	0.944547	0.854138	0.8675	0.8594	0.90275	0.825591	0.847741	0.8166	0.955143	0.7682	0.836	0.6065	0.358323	0.533	0.287091	0.239429	0.820222	0.7122	0.851889	0.2355	0.836	0.3345	0.618417	0.657333	0.9006	0.191667	0.44925	0.731857	0.6066	0.51475	0.329833	0.842143	0.361	0.3345	0.875	0.82	0.229333
MDH2__Reg_000000	0.944415	0.878121	0.966562	0.923	0.9675	0.739545	0.761222	0.8582	0.914143	0.6256	0.880615	0.7175	0.444046	0.4727	0.203455	0.250286	0.884556	0.8214	0.786222	0.319333	0.918333	0.1915	0.674833	0.727333	0.916	0.204333	0.3055	0.661571	0.6016	0.61175	0.398167	0.897143	0.18725	0.24825	0.9165	0.768	0.282667
KATNAL2__Reg_000001	0.944245	0.8815	0.865313	0.8658	0.9045	0.813682	0.823667	0.863	0.922571	0.704	0.880231	0.631556	0.397338	0.5178	0.236273	0.239571	0.814778	0.7165	0.838	0.249167	0.848167	0.40075	0.662833	0.695833	0.8986	0.188	0.366	0.713571	0.6118	0.53675	0.293167	0.864571	0.34025	0.3215	0.88675	0.792	0.221
MAP3K12__Reg_001000	0.944189	0.86369	0.859875	0.8344	0.8885	0.848318	0.860926	0.8108	0.941857	0.7592	0.832077	0.550722	0.305169	0.5664	0.244636	0.222	0.800111	0.6915	0.864333	0.214833	0.806167	0.363	0.597583	0.621833	0.8988	0.194	0.44725	0.685857	0.626	0.497	0.322	0.808714	0.425	0.368	0.857	0.8215	0.224333
A_73_100667__Reg_000000	0.944132	0.840707	0.850375	0.853	0.8945	0.775545	0.78363	0.8543	0.941429	0.74	0.847	0.624	0.4018	0.4781	0.258636	0.233143	0.831111	0.7019	0.805222	0.277667	0.856667	0.3895	0.666833	0.694167	0.8904	0.1865	0.387375	0.725	0.6256	0.531	0.282833	0.880714	0.35975	0.29	0.87775	0.81075	0.212667
COL5A1__Reg_010111	0.944075	0.823914	0.87575	0.8428	0.9095	0.757682	0.77163	0.8221	0.951857	0.7986	0.823	0.651167	0.428262	0.4849	0.306	0.242714	0.821667	0.7141	0.802111	0.3335	0.8435	0.3125	0.663917	0.708667	0.8992	0.189667	0.39825	0.729857	0.6174	0.4985	0.3435	0.875571	0.37275	0.29975	0.86675	0.753	0.237667
KLHL34__Reg_000000	0.944038	0.882724	0.926375	0.8908	0.93	0.786409	0.810222	0.8497	0.930714	0.6308	0.854077	0.675444	0.385062	0.5275	0.220273	0.230143	0.867111	0.791	0.813333	0.3065	0.882667	0.24825	0.657083	0.694833	0.8978	0.2	0.31925	0.696143	0.6266	0.566	0.381333	0.872429	0.22775	0.30575	0.89175	0.7905	0.246
LRRC4C__Reg_000011	0.943981	0.884672	0.87	0.8404	0.901	0.797	0.783148	0.8777	0.920429	0.616	0.851308	0.697333	0.415277	0.5487	0.233818	0.218	0.839	0.6835	0.797222	0.3035	0.839667	0.38325	0.675167	0.704667	0.8754	0.1925	0.294	0.688429	0.7222	0.47125	0.339167	0.887714	0.2375	0.30775	0.852	0.7765	0.215
EDNRA__Reg_000001	0.943849	0.835276	0.880875	0.8278	0.9035	0.819591	0.810259	0.814	0.919857	0.678	0.806846	0.553167	0.319631	0.5984	0.179182	0.192714	0.836667	0.7068	0.848111	0.188833	0.851333	0.27125	0.551083	0.558833	0.889	0.201833	0.404625	0.627	0.6452	0.46725	0.339667	0.799286	0.31925	0.37525	0.837	0.8565	0.248333
RBMS3__Reg_000000	0.94383	0.844552	0.883063	0.8374	0.904	0.8055	0.818481	0.8206	0.944571	0.754	0.825846	0.611444	0.379446	0.5554	0.240091	0.225429	0.828222	0.7238	0.839778	0.275	0.838333	0.28575	0.622667	0.658333	0.9004	0.197667	0.398875	0.718286	0.6298	0.4835	0.372333	0.840286	0.36825	0.3175	0.86375	0.77475	0.247667
CEBPB__Reg_110000	0.943792	0.832948	0.936187	0.8896	0.9485	0.690727	0.690963	0.8733	0.891571	0.602	0.865615	0.715333	0.491031	0.4575	0.152	0.256571	0.887889	0.8042	0.754333	0.2725	0.952667	0.2185	0.665333	0.6975	0.8958	0.2195	0.284625	0.601714	0.5668	0.57525	0.304167	0.897714	0.1785	0.267	0.89625	0.77075	0.259667
FLJ32810__Reg_000000	0.943717	0.878793	0.85175	0.8126	0.87325	0.852091	0.844556	0.8401	0.918286	0.6466	0.829846	0.575722	0.301108	0.6114	0.196636	0.198286	0.811667	0.6723	0.852111	0.211667	0.8135	0.37925	0.592417	0.601667	0.8716	0.198	0.336625	0.663571	0.6536	0.457	0.300667	0.812857	0.33225	0.386	0.8355	0.82925	0.201
A_73_105318__Reg_000000	0.94366	0.861431	0.87175	0.8448	0.88875	0.829818	0.867889	0.811	0.949571	0.7236	0.834	0.575556	0.302692	0.5606	0.275818	0.222	0.818333	0.7198	0.852889	0.27	0.805833	0.29425	0.609583	0.634167	0.8962	0.1935	0.421125	0.699429	0.6294	0.52375	0.398833	0.820857	0.353	0.36675	0.86325	0.817	0.243333
SFXN2__Reg_000001	0.943283	0.886172	0.865125	0.874	0.90475	0.823045	0.828778	0.8603	0.930857	0.7062	0.872385	0.633056	0.379477	0.5188	0.245909	0.234571	0.821778	0.7	0.839778	0.242167	0.850167	0.4095	0.658333	0.699	0.895	0.1925	0.369875	0.734571	0.6326	0.53225	0.281667	0.868571	0.34525	0.3155	0.88925	0.81675	0.212
FAT4__Reg_010000	0.943245	0.850379	0.865812	0.839	0.888	0.795955	0.823111	0.8507	0.948714	0.6844	0.856	0.649	0.381385	0.5259	0.229636	0.224571	0.843889	0.701	0.814667	0.309	0.8185	0.277	0.63925	0.666333	0.8912	0.199	0.348875	0.689714	0.6364	0.52475	0.408333	0.866429	0.284	0.32575	0.8705	0.77975	0.248333
SH3PXD2A__Reg_000010	0.943075	0.833879	0.885625	0.8364	0.901	0.818818	0.830778	0.7763	0.934286	0.735	0.787154	0.552333	0.302508	0.5721	0.250636	0.212714	0.821	0.7456	0.856111	0.197167	0.8535	0.25325	0.560583	0.581167	0.8866	0.198167	0.467	0.672286	0.5754	0.49725	0.335167	0.799286	0.354	0.3625	0.843	0.8355	0.236667
CARHSP1__Reg_010001	0.942906	0.842897	0.863812	0.8388	0.89175	0.797591	0.800741	0.8129	0.924857	0.764	0.818077	0.545278	0.308338	0.5604	0.169091	0.217	0.820333	0.7201	0.838667	0.1845	0.8635	0.38075	0.592417	0.598333	0.894	0.181333	0.47875	0.648571	0.533	0.4905	0.191333	0.812857	0.42725	0.34225	0.864	0.83625	0.196
RRAD__Reg_010001	0.942906	0.793052	0.901875	0.8138	0.9015	0.708727	0.723333	0.8511	0.904571	0.5852	0.812	0.658722	0.441323	0.5036	0.210182	0.212143	0.868556	0.7843	0.766222	0.327167	0.893667	0.181	0.637333	0.648167	0.862	0.192333	0.26975	0.612429	0.6524	0.51425	0.414667	0.848143	0.194	0.2865	0.83175	0.7795	0.265667
A_73_114062__Reg_000000	0.942811	0.87231	0.883375	0.8672	0.90725	0.832136	0.858407	0.8241	0.958	0.72	0.843538	0.628111	0.352538	0.536	0.282273	0.231571	0.835444	0.7146	0.840778	0.284833	0.8215	0.286	0.627	0.6725	0.9028	0.2035	0.391875	0.742	0.6572	0.53225	0.4105	0.854286	0.307	0.3355	0.88075	0.8105	0.248333
GLT25D1__Reg_000001	0.942698	0.877828	0.874188	0.8686	0.91925	0.776955	0.779963	0.8563	0.926143	0.7258	0.862385	0.693333	0.431262	0.4971	0.321273	0.247	0.815	0.6971	0.806889	0.296	0.851667	0.39625	0.68875	0.740333	0.8954	0.183167	0.337375	0.740286	0.6214	0.50675	0.291667	0.893857	0.295	0.28575	0.8815	0.771	0.216
IL17RD__Reg_000101	0.942698	0.846017	0.859188	0.8196	0.878	0.841182	0.846778	0.8121	0.937571	0.6974	0.814846	0.551333	0.293769	0.5953	0.174727	0.202571	0.827889	0.6954	0.852889	0.196167	0.825	0.28775	0.559417	0.568	0.8844	0.204167	0.40575	0.657857	0.5942	0.48525	0.328833	0.802857	0.358	0.386	0.84575	0.83675	0.224
GNAI1__Reg_000001	0.942679	0.869466	0.866625	0.8312	0.89375	0.829273	0.818741	0.8196	0.913143	0.7282	0.832923	0.566889	0.349077	0.5539	0.185545	0.225286	0.798889	0.702	0.841444	0.193	0.8325	0.4265	0.609417	0.631167	0.8898	0.183667	0.421	0.637	0.6162	0.4895	0.222	0.808286	0.4165	0.3445	0.85675	0.81	0.199333
RICS__Reg_000000	0.94266	0.854931	0.868625	0.8336	0.884	0.831591	0.846741	0.8079	0.938571	0.7532	0.825	0.533444	0.287031	0.5839	0.167909	0.216286	0.817778	0.7162	0.857444	0.207167	0.825167	0.32575	0.581	0.590167	0.8988	0.1955	0.456125	0.661	0.5548	0.5035	0.2845	0.802	0.4335	0.374	0.8645	0.8145	0.215667
FZD8__Reg_000000	0.94266	0.852103	0.906687	0.88	0.93475	0.717955	0.734259	0.8572	0.929	0.697	0.858538	0.744889	0.492538	0.4736	0.254818	0.254	0.853889	0.7408	0.766667	0.366833	0.8675	0.28175	0.70275	0.752333	0.8994	0.181	0.301625	0.689	0.6214	0.537	0.366167	0.912571	0.23125	0.27825	0.889	0.72525	0.255667
LOXL2__Reg_000100	0.942358	0.767983	0.811812	0.747	0.84875	0.742182	0.719407	0.8148	0.914	0.7398	0.775154	0.530056	0.356862	0.5313	0.120727	0.209	0.817	0.6542	0.765778	0.186667	0.831333	0.337	0.560583	0.534	0.8654	0.187667	0.404875	0.541286	0.566	0.43725	0.206	0.798286	0.4135	0.32975	0.8055	0.8225	0.199
LRRC2__Reg_000001	0.942245	0.841259	0.926437	0.8924	0.94825	0.705864	0.699889	0.8815	0.903857	0.6244	0.855769	0.715944	0.477308	0.4726	0.164273	0.254	0.891111	0.787	0.761	0.2775	0.951	0.2515	0.668167	0.7005	0.8956	0.212333	0.29625	0.651571	0.5984	0.549	0.286	0.907143	0.1855	0.28	0.89425	0.7935	0.246
EMILIN2__Reg_000101	0.942245	0.812241	0.900125	0.8576	0.92625	0.738727	0.758704	0.811	0.94	0.8124	0.818846	0.632389	0.4348	0.4786	0.255364	0.245143	0.833	0.7623	0.805889	0.287667	0.879667	0.27325	0.6445	0.685	0.9054	0.182167	0.457125	0.709143	0.56	0.51975	0.304833	0.858571	0.369	0.28025	0.87825	0.77075	0.248667
EFNA5__Reg_000001	0.942208	0.878672	0.871937	0.8342	0.9035	0.810455	0.806333	0.871	0.929	0.6676	0.848385	0.648278	0.369215	0.5809	0.217909	0.209571	0.836556	0.6893	0.823444	0.287833	0.825	0.3655	0.650833	0.665333	0.8918	0.191667	0.324625	0.697286	0.7068	0.46025	0.356667	0.864571	0.281	0.3405	0.85175	0.79375	0.231
CKS1B__Reg_000000	0.942094	0.829259	0.858625	0.828	0.8865	0.804864	0.800444	0.8167	0.940429	0.7306	0.801538	0.564667	0.295892	0.5951	0.163182	0.199	0.836556	0.6795	0.834556	0.196	0.8465	0.33325	0.57	0.572167	0.8874	0.192833	0.424875	0.648	0.5806	0.45175	0.2485	0.817429	0.3745	0.35775	0.8445	0.8445	0.204
FSTL1__Reg_000101	0.942094	0.803241	0.81975	0.7968	0.86025	0.745455	0.753037	0.8538	0.944429	0.7728	0.827538	0.594611	0.393492	0.4867	0.189545	0.221571	0.819667	0.6654	0.773333	0.304833	0.817333	0.37975	0.652917	0.6555	0.8834	0.1805	0.367625	0.662857	0.5858	0.49475	0.257	0.857286	0.43075	0.3025	0.853	0.7745	0.197667
TUBA1__Reg_000000	0.941962	0.849345	0.88125	0.849	0.9115	0.757682	0.76137	0.817	0.940571	0.7278	0.813462	0.670889	0.402646	0.4954	0.311273	0.228	0.828667	0.6923	0.777222	0.3375	0.8335	0.309	0.66525	0.712833	0.8898	0.190333	0.34225	0.707143	0.6718	0.4985	0.3715	0.884429	0.307	0.28675	0.85825	0.76425	0.239
FKBP4__Reg_010001	0.941943	0.850483	0.895313	0.8218	0.895	0.758364	0.754111	0.8465	0.874143	0.5482	0.837385	0.597444	0.345631	0.5636	0.113273	0.192	0.856	0.7536	0.784222	0.206667	0.878167	0.2595	0.586167	0.575333	0.8738	0.209	0.29575	0.513143	0.5944	0.521	0.299	0.811143	0.226	0.38375	0.84575	0.8225	0.237667
B3GALT2__Reg_000000	0.94183	0.847345	0.896313	0.888	0.933	0.735864	0.744	0.8663	0.930714	0.6762	0.863692	0.74	0.496631	0.4833	0.234091	0.259857	0.863778	0.7336	0.774111	0.315	0.883	0.305	0.68475	0.732333	0.9012	0.1845	0.3	0.687857	0.6338	0.52775	0.339667	0.907714	0.20775	0.26375	0.89125	0.75775	0.246667
CPE__Reg_010100	0.941792	0.807759	0.85925	0.8398	0.88725	0.733364	0.765333	0.8478	0.959429	0.7748	0.843615	0.619	0.401538	0.4715	0.192727	0.228429	0.853556	0.7199	0.775222	0.3445	0.833333	0.2805	0.660417	0.675	0.9076	0.189167	0.39	0.677143	0.5768	0.551	0.351	0.875	0.3865	0.30975	0.88575	0.76025	0.241333
WWOX__Reg_010001	0.941698	0.84331	0.823	0.7806	0.86425	0.824409	0.818519	0.8183	0.927286	0.7242	0.808385	0.579333	0.334138	0.5639	0.303091	0.216	0.780889	0.6324	0.831889	0.231333	0.787833	0.407	0.615917	0.6335	0.8652	0.180167	0.368125	0.688143	0.6808	0.42775	0.319333	0.819714	0.38	0.346	0.811	0.81075	0.209
CCND2__Reg_000001	0.941679	0.83019	0.904125	0.9056	0.93325	0.722227	0.767852	0.8477	0.955714	0.7754	0.865846	0.685667	0.460446	0.4342	0.301727	0.256714	0.854778	0.7737	0.789556	0.386833	0.881167	0.253	0.696	0.750667	0.9186	0.191	0.40275	0.760286	0.563	0.591	0.371167	0.91	0.30325	0.28325	0.92	0.7555	0.258333
CHST14__Reg_000000	0.941623	0.8545	0.89275	0.8894	0.9205	0.816045	0.850407	0.822	0.958714	0.7624	0.856077	0.614444	0.371431	0.518	0.268	0.242714	0.835778	0.7458	0.853778	0.276333	0.844833	0.2715	0.629	0.674833	0.9152	0.200333	0.440625	0.748429	0.5876	0.5605	0.383833	0.852286	0.34675	0.3245	0.898	0.80075	0.254
GPC4__Reg_000001	0.941585	0.836776	0.927875	0.9098	0.9525	0.740909	0.775444	0.837	0.938	0.7444	0.872385	0.702222	0.504	0.4419	0.252818	0.267	0.854	0.7985	0.801444	0.317167	0.893667	0.22425	0.671333	0.733167	0.9206	0.190833	0.403125	0.709429	0.5662	0.59725	0.3765	0.888143	0.2595	0.27975	0.91725	0.75175	0.279
FZD1__Reg_000000	0.941491	0.86081	0.855187	0.8122	0.88275	0.820773	0.813037	0.8337	0.918429	0.702	0.816538	0.543278	0.302385	0.5961	0.185909	0.191714	0.82	0.6967	0.839556	0.2115	0.818667	0.38275	0.60125	0.595667	0.8876	0.188667	0.387875	0.639714	0.676	0.46075	0.306	0.811	0.392	0.37775	0.83575	0.82525	0.220333
GBAS__Reg_000000	0.941491	0.835397	0.957062	0.9066	0.962	0.679773	0.705815	0.881	0.911857	0.613	0.879692	0.750833	0.510508	0.4373	0.185182	0.279143	0.901556	0.8273	0.745444	0.3715	0.933833	0.17075	0.699083	0.739833	0.9072	0.1935	0.26525	0.652571	0.5918	0.6065	0.4045	0.918714	0.1365	0.222	0.91025	0.74625	0.289333
CCND1__Reg_110001	0.94134	0.824655	0.842	0.7882	0.879	0.753091	0.752519	0.8443	0.921714	0.6942	0.816769	0.621111	0.375215	0.5433	0.278455	0.205286	0.821667	0.6731	0.785556	0.2995	0.813	0.33825	0.640333	0.639833	0.8788	0.184833	0.339875	0.639571	0.6852	0.43825	0.374167	0.859571	0.2925	0.321	0.82125	0.773	0.236667
ZNF827__Reg_000000	0.941302	0.869155	0.858375	0.8392	0.89425	0.847227	0.841259	0.8225	0.93	0.7208	0.830308	0.570722	0.320015	0.5799	0.247182	0.218571	0.808	0.6906	0.859333	0.203333	0.828667	0.38375	0.600083	0.6235	0.8948	0.1985	0.412625	0.693286	0.6414	0.4745	0.302167	0.821571	0.377	0.36675	0.8525	0.82375	0.214333
TRIM62__Reg_000011	0.941283	0.864172	0.866125	0.852	0.90325	0.813091	0.829926	0.83	0.944	0.774	0.843231	0.601556	0.372877	0.5338	0.276091	0.229714	0.807778	0.6915	0.837556	0.283	0.809167	0.36825	0.63925	0.675833	0.9044	0.186667	0.4155	0.729857	0.645	0.50275	0.334	0.845143	0.37875	0.328	0.875	0.79675	0.231667
CLIC1__Reg_000000	0.941283	0.820638	0.848437	0.8112	0.876	0.788136	0.801111	0.7929	0.940571	0.82	0.803231	0.537111	0.3142	0.5329	0.220818	0.222286	0.802	0.6937	0.829333	0.212333	0.821667	0.3625	0.60025	0.613833	0.893	0.181333	0.490625	0.651143	0.5586	0.48075	0.252333	0.811857	0.486	0.32575	0.84975	0.79525	0.210667
ADAM12__Reg_010111	0.941151	0.766776	0.821687	0.7904	0.8635	0.682318	0.689667	0.853	0.926571	0.7818	0.817846	0.580556	0.424138	0.4444	0.156636	0.221	0.832	0.7062	0.734667	0.285833	0.854333	0.3505	0.649917	0.633833	0.886	0.173	0.400625	0.603857	0.5268	0.51575	0.211	0.857	0.42125	0.27425	0.8545	0.77475	0.201333
SLC4A3__Reg_010001	0.941132	0.835897	0.891188	0.8854	0.924	0.771	0.802185	0.816	0.950286	0.8076	0.847231	0.633889	0.417031	0.4684	0.306182	0.257143	0.823778	0.7495	0.825	0.291833	0.863833	0.30275	0.652417	0.7075	0.9134	0.190333	0.467	0.739857	0.5614	0.5545	0.320833	0.866	0.37275	0.2985	0.8995	0.77925	0.242
PLK4__Reg_000001	0.941038	0.839828	0.82925	0.7584	0.83825	0.824727	0.822296	0.8132	0.913571	0.6514	0.792231	0.498444	0.224369	0.6332	0.163273	0.213714	0.807111	0.6493	0.832556	0.194333	0.786167	0.348	0.553417	0.528167	0.8598	0.191333	0.361	0.576	0.6382	0.42625	0.306	0.775429	0.39525	0.4105	0.7995	0.83525	0.202667
A_73_106897__Reg_000000	0.941	0.852017	0.883813	0.8666	0.90425	0.757455	0.800556	0.8583	0.930714	0.7164	0.882923	0.659333	0.466523	0.4695	0.230364	0.251286	0.829778	0.7747	0.803333	0.355833	0.8455	0.29425	0.693083	0.728167	0.8988	0.1825	0.35425	0.722143	0.5636	0.5885	0.3675	0.878429	0.30725	0.3085	0.904	0.73175	0.245667
MYF5__Reg_110001	0.941	0.815897	0.889625	0.834	0.91225	0.747682	0.736778	0.8262	0.922	0.7018	0.808	0.6535	0.394154	0.5622	0.163909	0.214857	0.850444	0.7117	0.8	0.226	0.887	0.263	0.600417	0.618833	0.885	0.193667	0.349625	0.632429	0.547	0.44925	0.268667	0.851857	0.28625	0.3075	0.84725	0.7775	0.226
PLD3__Reg_000000	0.940925	0.859948	0.82425	0.7898	0.857	0.851909	0.828111	0.8119	0.914714	0.6988	0.796462	0.510056	0.258662	0.6094	0.151545	0.231143	0.802111	0.6459	0.845333	0.144333	0.817667	0.42825	0.553083	0.547	0.8696	0.188667	0.420375	0.618857	0.6158	0.44025	0.201333	0.784571	0.42175	0.40225	0.82375	0.86825	0.179
ROR2__Reg_001011	0.940887	0.865638	0.875437	0.8664	0.9095	0.793045	0.804741	0.8558	0.951	0.732	0.852615	0.656222	0.368769	0.5372	0.235636	0.225143	0.842667	0.6995	0.819111	0.314667	0.832833	0.3435	0.662	0.692167	0.9054	0.1955	0.3495	0.720714	0.6458	0.5035	0.347667	0.880857	0.33625	0.309	0.87675	0.777	0.230667
LXN__Reg_000001	0.940887	0.751621	0.833688	0.7814	0.8635	0.708045	0.697889	0.8035	0.904714	0.714	0.768462	0.519111	0.334477	0.5122	0.119364	0.199857	0.843111	0.7069	0.762333	0.164667	0.889167	0.2895	0.544333	0.517833	0.8682	0.257833	0.45675	0.52	0.5126	0.47725	0.1815	0.795571	0.37425	0.372	0.82175	0.86175	0.206
EMILIN1__Reg_000101	0.940811	0.814879	0.8425	0.8122	0.8805	0.725727	0.752481	0.8642	0.942857	0.774	0.853769	0.646556	0.455415	0.4489	0.235727	0.242429	0.818667	0.6947	0.762889	0.379167	0.813333	0.344	0.699333	0.719	0.8928	0.172833	0.348	0.705429	0.5904	0.53275	0.330667	0.884714	0.37075	0.314	0.87225	0.73275	0.229667
A_73_105630__Reg_000000	0.940792	0.838569	0.832875	0.7606	0.85725	0.836955	0.811333	0.8037	0.911714	0.6662	0.770923	0.547444	0.3032	0.6146	0.213091	0.194857	0.803667	0.6537	0.834	0.175833	0.81	0.35525	0.553667	0.5535	0.8518	0.194	0.362125	0.622143	0.7004	0.39775	0.306833	0.788143	0.3465	0.38575	0.79075	0.842	0.208667
ZNF536__Reg_000011	0.940717	0.861948	0.914563	0.9086	0.942	0.778455	0.814111	0.8355	0.952857	0.7428	0.870538	0.673389	0.443708	0.4735	0.286364	0.251714	0.847778	0.7584	0.811889	0.343333	0.846	0.25425	0.666167	0.724667	0.9252	0.198667	0.401125	0.728571	0.648	0.58175	0.428333	0.884143	0.27675	0.31275	0.91225	0.7725	0.278
GJC1__Reg_000000	0.940679	0.846328	0.846875	0.8218	0.885	0.761091	0.774778	0.8373	0.944	0.7606	0.831538	0.6545	0.401077	0.5015	0.302727	0.232857	0.809111	0.667	0.782444	0.352833	0.800167	0.3775	0.681333	0.713333	0.888	0.179167	0.352	0.715857	0.6424	0.48125	0.335167	0.879714	0.35225	0.31875	0.857	0.74575	0.216333
PHYH__Reg_010001	0.940604	0.867741	0.953	0.9288	0.96	0.7065	0.742222	0.8817	0.925857	0.6444	0.898385	0.769611	0.495062	0.4419	0.241455	0.277143	0.882333	0.8078	0.767111	0.4215	0.9125	0.2085	0.731	0.794833	0.9124	0.197	0.2735	0.722714	0.5932	0.6095	0.405833	0.937429	0.1815	0.249	0.9285	0.7195	0.273333
PTGFRN__Reg_000001	0.940604	0.800724	0.853438	0.8394	0.88775	0.747318	0.751889	0.8286	0.926714	0.7638	0.819077	0.549889	0.3586	0.5066	0.156091	0.215429	0.838444	0.741	0.806333	0.216	0.888167	0.324	0.60575	0.604167	0.8954	0.189833	0.45825	0.650286	0.4962	0.52725	0.214167	0.837143	0.41875	0.312	0.8715	0.81375	0.206333
SOX9__Reg_100010	0.940585	0.820517	0.903	0.8932	0.9355	0.736227	0.756815	0.8483	0.933143	0.7276	0.859769	0.658833	0.461215	0.4735	0.195818	0.242	0.863	0.7728	0.800222	0.272833	0.9045	0.2455	0.643417	0.675	0.911	0.192	0.404125	0.694714	0.5342	0.5675	0.315833	0.883286	0.26325	0.27325	0.90475	0.7885	0.255333
KLF9__Reg_100011	0.940566	0.854741	0.918125	0.8734	0.93275	0.705455	0.697148	0.8899	0.894714	0.5518	0.859692	0.734	0.433277	0.5233	0.137818	0.238286	0.893333	0.7478	0.748444	0.291	0.919	0.25125	0.662333	0.677167	0.885	0.212	0.22925	0.603286	0.6034	0.518	0.310167	0.906714	0.123	0.3005	0.8755	0.7775	0.240333
NASP__Reg_010000	0.940547	0.862483	0.896875	0.8812	0.92	0.798091	0.842963	0.8399	0.957	0.7306	0.870846	0.658944	0.407569	0.4989	0.297091	0.248143	0.837556	0.7442	0.830444	0.355833	0.825	0.25775	0.670083	0.719167	0.9108	0.194	0.375	0.761714	0.639	0.566	0.455167	0.876714	0.288	0.32275	0.89575	0.76775	0.272333
CFL1__Reg_010010	0.940415	0.785862	0.804625	0.7356	0.83875	0.775318	0.760037	0.7792	0.928714	0.7924	0.748308	0.502333	0.302785	0.556	0.206909	0.208857	0.790111	0.6286	0.792889	0.187667	0.791	0.37675	0.563833	0.551333	0.8626	0.176167	0.44675	0.595	0.6182	0.40525	0.243667	0.787571	0.47925	0.34075	0.7925	0.8135	0.196667
AP1S2__Reg_000000	0.940302	0.877293	0.855312	0.8406	0.87875	0.814864	0.825889	0.8342	0.939571	0.7026	0.837692	0.621111	0.329462	0.5476	0.232091	0.225571	0.816222	0.6737	0.817222	0.269667	0.8105	0.40925	0.645667	0.675833	0.8826	0.1855	0.35675	0.678286	0.6458	0.4915	0.282167	0.847143	0.37125	0.32625	0.863	0.79425	0.192667
A_73_118394__Reg_000000	0.940038	0.872845	0.84325	0.804	0.8745	0.801773	0.778852	0.857	0.902571	0.6036	0.825538	0.632611	0.307477	0.599	0.201182	0.195571	0.820667	0.6355	0.805667	0.216167	0.831333	0.39875	0.617167	0.622	0.8594	0.187167	0.2785	0.633571	0.6446	0.42475	0.261333	0.845714	0.268	0.34475	0.8205	0.81775	0.188
MSRA__Reg_000000	0.940019	0.899983	0.95225	0.9384	0.96725	0.759864	0.784778	0.8695	0.922857	0.6402	0.897	0.737056	0.449323	0.4671	0.256455	0.258	0.874333	0.7926	0.795556	0.345833	0.8985	0.2345	0.697583	0.766167	0.9212	0.206333	0.3075	0.727571	0.6404	0.60975	0.417167	0.917143	0.1785	0.26075	0.929	0.768	0.279667
LPCAT4__Reg_000000	0.939906	0.827397	0.858563	0.8192	0.88575	0.826636	0.842556	0.7792	0.940429	0.7948	0.795231	0.530056	0.306846	0.5566	0.260818	0.223	0.801111	0.7114	0.860111	0.187	0.831833	0.3035	0.565833	0.590167	0.8892	0.19	0.50525	0.706143	0.5612	0.486	0.301167	0.792429	0.41875	0.35225	0.84725	0.83875	0.227
ITGA8__Reg_000011	0.939792	0.820483	0.860375	0.8028	0.89875	0.730091	0.691667	0.8512	0.898857	0.6526	0.791077	0.632222	0.389185	0.5699	0.164818	0.180571	0.858111	0.6778	0.764778	0.219	0.877833	0.33	0.60375	0.5985	0.8752	0.205667	0.304375	0.598	0.6712	0.407	0.269333	0.858143	0.24975	0.345	0.8225	0.81525	0.223333
HAS2__Reg_000001	0.939736	0.864293	0.867	0.848	0.89675	0.767273	0.760556	0.8695	0.934286	0.6516	0.838769	0.686278	0.371738	0.5506	0.196182	0.208286	0.854222	0.6676	0.778778	0.314833	0.841667	0.3465	0.660417	0.683	0.8834	0.194	0.289875	0.681	0.6502	0.475	0.308	0.889714	0.26925	0.291	0.86125	0.7815	0.206667
DBNDD2__Reg_000011	0.939736	0.862397	0.932312	0.8978	0.9425	0.711364	0.724222	0.8828	0.9	0.5502	0.875769	0.742389	0.474369	0.4341	0.181364	0.266429	0.897	0.796	0.740667	0.304667	0.926667	0.21175	0.687	0.729667	0.89	0.195833	0.2455	0.629714	0.6352	0.61675	0.376833	0.911143	0.12	0.2475	0.902	0.788	0.269
C3orf43__Reg_000000	0.939717	0.894879	0.923563	0.9072	0.95225	0.725091	0.728185	0.9081	0.909571	0.6054	0.894769	0.777222	0.489108	0.4764	0.229727	0.265143	0.874444	0.7511	0.754778	0.378333	0.892833	0.313	0.729833	0.775833	0.904	0.192667	0.261	0.701714	0.675	0.55225	0.357833	0.943571	0.1375	0.248	0.90625	0.75	0.249333
SPRED1__Reg_000000	0.939698	0.815	0.854	0.8226	0.878	0.792136	0.823481	0.799	0.957143	0.7422	0.813538	0.569056	0.326585	0.5352	0.257273	0.213286	0.823222	0.6864	0.816778	0.2895	0.786667	0.26	0.595167	0.608833	0.8928	0.192833	0.413	0.651714	0.6278	0.51425	0.415833	0.822714	0.3565	0.35325	0.848	0.80025	0.263667
PBX3__Reg_100001	0.939642	0.864138	0.840437	0.81	0.87	0.803409	0.813481	0.8535	0.934714	0.6998	0.842308	0.612444	0.337015	0.5622	0.226	0.209286	0.812222	0.6581	0.813111	0.308	0.784167	0.39075	0.6515	0.6605	0.8816	0.184333	0.353	0.676286	0.6708	0.47175	0.341	0.848857	0.36175	0.342	0.84425	0.7765	0.214667
A_73_100696__Reg_000000	0.939623	0.828741	0.84475	0.806	0.88575	0.777273	0.768148	0.833	0.933143	0.7416	0.806385	0.601944	0.348662	0.5416	0.203636	0.210143	0.831667	0.6662	0.797444	0.212333	0.828167	0.387	0.608	0.6105	0.8876	0.181167	0.41075	0.609714	0.6718	0.44225	0.267333	0.838857	0.3545	0.3275	0.834	0.82525	0.216667
KIT__Reg_011001	0.939585	0.824552	0.858187	0.841	0.887	0.803636	0.836741	0.7756	0.941143	0.781	0.809154	0.554278	0.353338	0.4964	0.294727	0.241	0.806333	0.7401	0.832	0.2055	0.831833	0.299	0.591333	0.624333	0.8906	0.183167	0.514125	0.686714	0.577	0.54625	0.328833	0.805143	0.3835	0.33425	0.8645	0.834	0.236333
CACHD1__Reg_000000	0.939528	0.843259	0.899687	0.8336	0.92025	0.785864	0.767333	0.8337	0.916714	0.6542	0.805846	0.651611	0.3576	0.602	0.220545	0.202857	0.851667	0.7133	0.827667	0.2225	0.8865	0.2665	0.593333	0.614333	0.8818	0.204167	0.328	0.668286	0.6382	0.41825	0.329	0.852	0.228	0.355	0.834	0.807	0.236667
CKS2__Reg_000010	0.939491	0.733293	0.807437	0.7278	0.83675	0.665	0.662074	0.8425	0.914571	0.7166	0.778462	0.591611	0.421908	0.4893	0.149727	0.200286	0.824889	0.6564	0.716556	0.298167	0.8315	0.32475	0.621167	0.588833	0.8466	0.178167	0.319875	0.543429	0.5706	0.426	0.226	0.836857	0.35425	0.269	0.7975	0.768	0.195667
PARP8__Reg_000011	0.939472	0.832	0.908688	0.8798	0.9245	0.7725	0.787519	0.8252	0.937	0.6814	0.833846	0.680278	0.426769	0.4744	0.271636	0.247571	0.854222	0.7561	0.809667	0.281333	0.895	0.23675	0.639167	0.701667	0.8876	0.204167	0.3595	0.719143	0.6132	0.54625	0.364167	0.871143	0.256	0.258	0.87825	0.791	0.248667
A_73_120307__Reg_000000	0.939453	0.865276	0.841	0.7722	0.86025	0.809864	0.790704	0.833	0.907	0.6162	0.798308	0.611278	0.3106	0.5991	0.186636	0.189857	0.817556	0.641	0.796667	0.2125	0.804167	0.37075	0.606167	0.6095	0.8522	0.182	0.303875	0.616429	0.6932	0.422	0.308667	0.822286	0.29875	0.3495	0.80475	0.80875	0.205667
AGRN__Reg_000001	0.939396	0.853897	0.87425	0.8054	0.91	0.791227	0.754444	0.8181	0.898857	0.704	0.797077	0.619778	0.361185	0.5851	0.210545	0.206286	0.811333	0.6659	0.811	0.189	0.843833	0.38475	0.595667	0.612833	0.8812	0.181333	0.362125	0.611	0.671	0.40075	0.248833	0.823286	0.3155	0.3265	0.81775	0.811	0.22
PPP2R2B__Reg_000001	0.93934	0.866224	0.879688	0.8706	0.912	0.788455	0.798741	0.8477	0.941286	0.7018	0.841692	0.638722	0.361415	0.5237	0.253	0.217714	0.848111	0.7167	0.810333	0.2925	0.843167	0.345	0.651	0.678667	0.9034	0.196333	0.377375	0.682857	0.7018	0.51725	0.359667	0.873286	0.31125	0.3185	0.87425	0.80875	0.240333
PTPRZ1__Reg_000011	0.939283	0.867138	0.8795	0.829	0.90075	0.774545	0.773148	0.8661	0.92	0.5732	0.836923	0.712667	0.409323	0.5413	0.254091	0.209714	0.853778	0.6842	0.772111	0.332833	0.825833	0.28875	0.657333	0.686833	0.872	0.195667	0.2995	0.653714	0.7594	0.47725	0.4365	0.881571	0.1535	0.3035	0.83925	0.781	0.251333
LARGE__Reg_000001	0.939245	0.836759	0.936938	0.9044	0.932	0.694591	0.748704	0.8625	0.932571	0.6082	0.874	0.705667	0.432185	0.4209	0.203	0.252286	0.904667	0.8212	0.740333	0.3945	0.898667	0.1335	0.68275	0.721667	0.9064	0.203667	0.292125	0.663571	0.5684	0.66375	0.462167	0.907143	0.162	0.24	0.9205	0.766	0.288333
GABRE__Reg_000001	0.939151	0.869603	0.895	0.889	0.91375	0.797636	0.84037	0.8412	0.947571	0.7486	0.875154	0.635167	0.394062	0.5056	0.250545	0.243571	0.829556	0.7575	0.839111	0.340167	0.837	0.28375	0.666583	0.715333	0.9128	0.198	0.39275	0.755571	0.5828	0.575	0.387333	0.866429	0.357	0.32125	0.90925	0.75625	0.250667
GNB3__Reg_010000	0.939094	0.856517	0.873625	0.8544	0.894	0.824364	0.86537	0.8064	0.953429	0.7666	0.840769	0.583222	0.325831	0.5382	0.291	0.233143	0.810556	0.7179	0.855889	0.287333	0.806333	0.2955	0.622	0.6615	0.9018	0.194	0.44025	0.737857	0.6018	0.53225	0.391667	0.830286	0.3835	0.341	0.87625	0.79325	0.246
DAP__Reg_000011	0.938962	0.840276	0.860063	0.8376	0.8845	0.826182	0.848074	0.8054	0.940571	0.7776	0.825923	0.517667	0.304138	0.5396	0.196091	0.219857	0.815444	0.732	0.854	0.206667	0.832333	0.3075	0.586167	0.601667	0.9012	0.197	0.489	0.703	0.5512	0.53925	0.3075	0.803857	0.44225	0.35875	0.8725	0.82975	0.229
LIX1__Reg_000001	0.93883	0.804448	0.876438	0.8452	0.91375	0.733182	0.714185	0.8288	0.900429	0.7146	0.810385	0.6075	0.436938	0.4913	0.173818	0.225857	0.837222	0.7431	0.789	0.200667	0.918	0.344	0.609583	0.628167	0.884	0.2	0.426125	0.611571	0.5734	0.495	0.189167	0.840143	0.3315	0.3225	0.85775	0.81925	0.213667
LYPD1__Reg_000001	0.938811	0.862517	0.85375	0.8038	0.866	0.806909	0.820704	0.8513	0.924143	0.6516	0.837077	0.588111	0.311292	0.5895	0.172545	0.194429	0.827111	0.6882	0.819889	0.286833	0.796833	0.32625	0.622417	0.6195	0.877	0.191667	0.343375	0.647714	0.6472	0.48075	0.3635	0.829857	0.33275	0.3675	0.84175	0.78275	0.224667
CLIP4__Reg_000001	0.938755	0.846	0.922438	0.8928	0.9365	0.668909	0.699333	0.9134	0.925286	0.6208	0.893846	0.784556	0.506938	0.4251	0.223091	0.276571	0.891889	0.7729	0.724778	0.47	0.899167	0.2335	0.757417	0.800333	0.899	0.189167	0.25575	0.707857	0.6254	0.58575	0.403833	0.957286	0.1655	0.2405	0.9095	0.71025	0.262667
PPM1B__Reg_000001	0.938736	0.810172	0.916438	0.8808	0.93325	0.686727	0.69563	0.8481	0.905714	0.6852	0.841077	0.624444	0.407585	0.4612	0.123909	0.218	0.886667	0.8009	0.757667	0.248833	0.9385	0.2085	0.633333	0.642	0.906	0.223667	0.389625	0.605571	0.5128	0.58375	0.2755	0.872429	0.28875	0.281	0.89525	0.8035	0.254333
A_73_114742__Reg_000000	0.938642	0.841862	0.878938	0.842	0.91925	0.737455	0.726815	0.8616	0.910286	0.665	0.831615	0.706778	0.445954	0.5376	0.277	0.225571	0.847	0.6973	0.791333	0.291	0.876333	0.3235	0.662917	0.694667	0.88	0.183167	0.29075	0.698286	0.666	0.4445	0.341667	0.895429	0.2065	0.26675	0.84875	0.77025	0.244667
SPIN2__Reg_000000	0.938491	0.876241	0.866188	0.8564	0.89575	0.844909	0.863111	0.8286	0.944	0.735	0.852769	0.604389	0.339138	0.5463	0.273727	0.234429	0.808222	0.692	0.857111	0.253	0.812167	0.36025	0.627833	0.671833	0.8988	0.1975	0.402875	0.730857	0.6434	0.51075	0.347667	0.836429	0.3735	0.33975	0.87325	0.8035	0.228
S100A11__Reg_010000	0.938453	0.786672	0.828313	0.757	0.864	0.694727	0.658556	0.834	0.895571	0.7222	0.775231	0.599556	0.379892	0.5154	0.129455	0.197143	0.822556	0.6445	0.732333	0.2075	0.862833	0.40075	0.621917	0.6085	0.8554	0.188	0.3335	0.560857	0.5728	0.4095	0.1345	0.84	0.39475	0.2815	0.80725	0.79025	0.177333
EXT1__Reg_000010	0.938434	0.854914	0.845188	0.8102	0.8735	0.846227	0.842481	0.8063	0.938286	0.74	0.798846	0.553	0.286262	0.609	0.205909	0.202143	0.806444	0.6651	0.855	0.1985	0.8085	0.36025	0.571667	0.5845	0.8814	0.1955	0.421125	0.681857	0.621	0.439	0.285333	0.804286	0.40125	0.37925	0.834	0.8265	0.203333
RNF24__Reg_000001	0.938415	0.842034	0.860375	0.8296	0.9	0.747545	0.745778	0.8656	0.914286	0.6924	0.848	0.655889	0.416262	0.5495	0.186818	0.208714	0.834111	0.6771	0.786222	0.283333	0.834	0.33575	0.641417	0.652833	0.8928	0.183167	0.31525	0.653429	0.6106	0.46625	0.308333	0.866286	0.27075	0.29925	0.85975	0.77025	0.232667
EGFL8__Reg_000000	0.938396	0.837448	0.889438	0.8546	0.90125	0.795636	0.828926	0.818	0.956429	0.6984	0.821385	0.607667	0.341185	0.5241	0.243455	0.214714	0.856	0.7328	0.814111	0.3125	0.825167	0.2075	0.608667	0.64	0.9	0.206667	0.3895	0.690571	0.6712	0.54425	0.456	0.841429	0.296	0.32975	0.86875	0.8135	0.309667
A_73_111227__Reg_000000	0.938377	0.881862	0.86375	0.8354	0.8895	0.825818	0.838778	0.8341	0.941143	0.6752	0.840538	0.659333	0.356185	0.544	0.293455	0.230714	0.818	0.6719	0.816	0.2955	0.7985	0.34	0.646333	0.6895	0.883	0.198	0.343125	0.718429	0.6886	0.4905	0.391333	0.858857	0.27825	0.32475	0.85525	0.78675	0.228
PSAT1__Reg_000001	0.938377	0.822724	0.876812	0.8524	0.91125	0.734545	0.733222	0.8577	0.939429	0.7224	0.835923	0.683833	0.433615	0.5022	0.234091	0.227	0.847778	0.6918	0.778	0.347167	0.8595	0.3165	0.673917	0.711	0.8946	0.1925	0.305875	0.703429	0.6376	0.482	0.328333	0.892714	0.319	0.27025	0.86575	0.75025	0.231
DCX__Reg_010001	0.938321	0.847638	0.873625	0.8124	0.9045	0.735318	0.70537	0.8783	0.901	0.593	0.824385	0.692944	0.395262	0.5804	0.194182	0.197857	0.860111	0.6686	0.759222	0.2915	0.854333	0.331	0.647417	0.647167	0.8742	0.191	0.266125	0.614143	0.7078	0.408	0.3335	0.886714	0.177	0.307	0.8245	0.77525	0.226667
A_73_104078__Reg_000000	0.938321	0.806138	0.908	0.8886	0.93375	0.732818	0.767444	0.8035	0.936143	0.787	0.837538	0.616333	0.443877	0.4317	0.240455	0.254429	0.845667	0.7984	0.795889	0.255833	0.892333	0.2115	0.626333	0.671333	0.918	0.190667	0.494125	0.677	0.5246	0.6035	0.337667	0.850571	0.335	0.27375	0.9045	0.79225	0.271333
MRPL53__Reg_000000	0.938264	0.842017	0.939375	0.9084	0.952	0.666	0.693	0.9036	0.903286	0.6274	0.901	0.699889	0.465431	0.4116	0.147273	0.246286	0.899333	0.8176	0.729444	0.377667	0.919167	0.2035	0.7145	0.736167	0.9214	0.194	0.2815	0.623286	0.5916	0.6445	0.379333	0.918571	0.216	0.2395	0.922	0.75525	0.286333
A_73_110370__Reg_000000	0.938264	0.794086	0.845563	0.8102	0.887	0.725818	0.713259	0.796	0.910429	0.7836	0.786462	0.585	0.379446	0.4969	0.222182	0.227857	0.809222	0.7003	0.775444	0.191333	0.874833	0.3745	0.606083	0.618833	0.8812	0.171667	0.46025	0.604857	0.5296	0.46325	0.168833	0.826714	0.4095	0.28225	0.83775	0.8005	0.196
CNTN5__Reg_000100	0.93817	0.881569	0.882875	0.8398	0.895	0.797318	0.794444	0.8495	0.920143	0.615	0.832692	0.668444	0.332785	0.5989	0.237091	0.205143	0.836889	0.6856	0.813778	0.307	0.836833	0.3405	0.646667	0.671	0.8704	0.196667	0.292125	0.692143	0.6642	0.44125	0.338333	0.869857	0.2435	0.3275	0.84325	0.771	0.207
A_73_119531__Reg_000000	0.938094	0.848724	0.919375	0.8548	0.9205	0.790409	0.81163	0.8394	0.915429	0.64	0.851769	0.664111	0.412615	0.5233	0.235182	0.237286	0.831111	0.7651	0.833667	0.307833	0.866333	0.22925	0.642583	0.687	0.8774	0.196167	0.307125	0.704571	0.6122	0.533	0.392667	0.845	0.2485	0.29525	0.861	0.76875	0.258
A_73_111338__Reg_000000	0.938019	0.856086	0.854313	0.8266	0.8935	0.751455	0.736593	0.8559	0.901	0.619	0.832385	0.675167	0.426908	0.4859	0.220545	0.220857	0.838778	0.6907	0.749222	0.242333	0.845333	0.38075	0.647167	0.666	0.8766	0.183167	0.30575	0.571571	0.7086	0.50225	0.299667	0.87	0.2225	0.29375	0.84625	0.797	0.222667
A_73_105826__Reg_000000	0.937925	0.852103	0.833625	0.8072	0.87675	0.792227	0.76263	0.8598	0.916571	0.6752	0.820462	0.614167	0.333323	0.6001	0.168	0.196143	0.822111	0.629	0.804333	0.217667	0.824	0.45125	0.621417	0.617667	0.8744	0.1815	0.306375	0.627286	0.6624	0.40275	0.216333	0.842857	0.34275	0.34025	0.8255	0.81	0.179667
COL18A1__Reg_000111	0.937887	0.826138	0.839562	0.8108	0.87675	0.798045	0.797222	0.8057	0.922	0.8134	0.814615	0.521	0.332846	0.542	0.182273	0.225571	0.790333	0.6954	0.838	0.1925	0.830167	0.4025	0.594583	0.601833	0.8922	0.179833	0.489	0.653571	0.5354	0.47925	0.1985	0.8	0.49525	0.336	0.85225	0.8035	0.198333
SNCAIP__Reg_000001	0.937849	0.813069	0.857875	0.7798	0.868	0.788773	0.806407	0.8119	0.938286	0.664	0.782769	0.594556	0.330569	0.5657	0.245818	0.194143	0.839	0.6902	0.803889	0.286	0.8035	0.22225	0.585	0.593167	0.8636	0.194333	0.34575	0.654286	0.7062	0.45525	0.448333	0.817571	0.26825	0.3485	0.811	0.817	0.287667
B4GALT4__Reg_000101	0.937698	0.868966	0.838	0.8026	0.86225	0.835909	0.841593	0.8268	0.925	0.7056	0.829385	0.553611	0.285262	0.6043	0.193727	0.199857	0.799444	0.6562	0.843222	0.221667	0.783	0.387	0.597917	0.601167	0.8808	0.188333	0.375375	0.656714	0.622	0.4575	0.3025	0.808714	0.392	0.383	0.83975	0.80325	0.205333
SYT9__Reg_000011	0.937698	0.836466	0.871313	0.8446	0.8945	0.817182	0.851852	0.8081	0.953571	0.7768	0.823154	0.569944	0.329262	0.5381	0.278545	0.228571	0.816222	0.7291	0.857667	0.271167	0.821	0.29625	0.608417	0.637333	0.8984	0.193167	0.46775	0.723429	0.6174	0.51275	0.371167	0.822571	0.387	0.34625	0.863	0.80925	0.244
CLIP2__Reg_000001	0.937698	0.829483	0.840437	0.7952	0.867	0.830682	0.826333	0.802	0.924571	0.75	0.797538	0.506944	0.292246	0.6004	0.140273	0.227571	0.805778	0.6837	0.851556	0.173833	0.818833	0.3445	0.54775	0.5415	0.8808	0.19	0.461875	0.63	0.5802	0.45225	0.2515	0.778571	0.438	0.3895	0.83075	0.8375	0.21
SRGAP3__Reg_000000	0.937679	0.869431	0.855125	0.8148	0.8765	0.851591	0.839741	0.818	0.915429	0.692	0.810231	0.520333	0.250831	0.634	0.149636	0.217714	0.814889	0.6873	0.865889	0.172	0.826	0.37875	0.560167	0.553667	0.8818	0.196333	0.4175	0.629857	0.6206	0.4475	0.256	0.788571	0.4065	0.407	0.83375	0.84625	0.202
USP25__Reg_000000	0.937679	0.8295	0.891375	0.8494	0.92125	0.645455	0.633556	0.9226	0.892857	0.5762	0.864385	0.767111	0.494615	0.4549	0.177545	0.268857	0.888778	0.7209	0.695111	0.384	0.91	0.3035	0.725667	0.738	0.8794	0.191	0.216125	0.615286	0.656	0.50725	0.308	0.946571	0.14025	0.21925	0.86725	0.7425	0.236
CNP__Reg_000001	0.937642	0.784345	0.889937	0.865	0.90925	0.701409	0.725259	0.8085	0.923143	0.7242	0.812692	0.586389	0.404877	0.4373	0.171727	0.229571	0.866333	0.7931	0.760778	0.231333	0.913667	0.2	0.608583	0.626	0.8958	0.200167	0.4515	0.629286	0.4904	0.60125	0.284333	0.843429	0.31975	0.2725	0.88875	0.82275	0.243667
NFATC4__Reg_110001	0.937547	0.8465	0.852938	0.8102	0.8795	0.799227	0.817074	0.827	0.944714	0.7176	0.816923	0.639667	0.361277	0.5673	0.3	0.22	0.810111	0.6734	0.823889	0.328333	0.792833	0.3405	0.642833	0.667667	0.8758	0.1835	0.356375	0.710857	0.6788	0.443	0.3865	0.850714	0.31325	0.33325	0.8325	0.76375	0.227667
COL24A1__Reg_000000	0.937491	0.888397	0.86975	0.8354	0.888	0.780227	0.776185	0.8647	0.915429	0.613	0.844231	0.696	0.347338	0.5691	0.239273	0.209714	0.832222	0.6659	0.792667	0.318333	0.829667	0.38475	0.67275	0.700333	0.8682	0.19	0.301	0.666143	0.6732	0.4515	0.312833	0.884714	0.25675	0.301	0.84675	0.75725	0.199333
CDC42BPG__Reg_000001	0.937453	0.858845	0.856562	0.825	0.8845	0.844864	0.840815	0.7971	0.916143	0.7454	0.812231	0.501833	0.276031	0.5885	0.168455	0.232857	0.798889	0.7056	0.861556	0.160167	0.827	0.38275	0.5625	0.5675	0.8932	0.187667	0.48275	0.632571	0.5822	0.4885	0.237	0.775286	0.451	0.3865	0.84725	0.84675	0.207667
HELB__Reg_000001	0.93734	0.839121	0.873063	0.8476	0.91475	0.759682	0.765074	0.8325	0.936	0.7388	0.829077	0.705056	0.449031	0.5026	0.369818	0.247429	0.821	0.6898	0.798778	0.314333	0.850833	0.33925	0.668917	0.7265	0.8878	0.185667	0.344125	0.745571	0.6534	0.4575	0.345	0.889571	0.25975	0.27725	0.859	0.75925	0.233
THBS3__Reg_010001	0.937321	0.845362	0.8575	0.8354	0.88925	0.747318	0.754704	0.8517	0.931714	0.763	0.846308	0.652944	0.404108	0.4965	0.219364	0.23	0.812	0.6805	0.783222	0.343833	0.823	0.389	0.685833	0.713833	0.888	0.1805	0.339125	0.686857	0.5906	0.49525	0.261333	0.878857	0.406	0.309	0.8675	0.7315	0.203
FBXL7__Reg_000011	0.937264	0.777293	0.853938	0.7756	0.87675	0.763455	0.761704	0.7705	0.930571	0.752	0.744154	0.537944	0.311354	0.5646	0.200545	0.191857	0.834333	0.7024	0.799222	0.179333	0.8395	0.2345	0.53475	0.528667	0.8776	0.187833	0.471125	0.589143	0.615	0.4365	0.329	0.787286	0.35825	0.348	0.8055	0.84025	0.248
DOCK7__Reg_000000	0.937245	0.883638	0.872688	0.8418	0.8925	0.849273	0.865815	0.8176	0.937429	0.704	0.833308	0.594111	0.302138	0.5909	0.271545	0.216571	0.812111	0.698	0.861444	0.252	0.802	0.34425	0.613333	0.6435	0.892	0.197333	0.38625	0.707857	0.67	0.47975	0.378833	0.825857	0.34075	0.371	0.85375	0.802	0.232
SLC39A7__Reg_010001	0.937226	0.872724	0.86575	0.8604	0.9035	0.799682	0.809667	0.8456	0.940571	0.7564	0.856615	0.652944	0.3932	0.5042	0.271182	0.240429	0.807889	0.679	0.819111	0.313167	0.820167	0.38825	0.67475	0.724333	0.8952	0.188333	0.35725	0.746	0.631	0.5115	0.306667	0.874714	0.37625	0.31375	0.879	0.7665	0.217
A_73_103261__Reg_000000	0.937226	0.864569	0.865125	0.866	0.9065	0.797045	0.815926	0.8572	0.943286	0.7484	0.869692	0.669333	0.429046	0.4929	0.297545	0.251429	0.814667	0.7003	0.826	0.323	0.8345	0.3655	0.68525	0.739	0.897	0.191833	0.35375	0.779714	0.6204	0.52525	0.337167	0.884714	0.3395	0.306	0.88775	0.762	0.227333
CCDC141__Reg_000000	0.937226	0.843931	0.909	0.8724	0.92925	0.781318	0.78363	0.8059	0.906286	0.7328	0.835769	0.6075	0.408415	0.5191	0.178091	0.236571	0.825111	0.7698	0.833444	0.2065	0.894167	0.279	0.603917	0.643167	0.8988	0.1905	0.440125	0.662	0.5242	0.53425	0.2635	0.828143	0.346	0.29775	0.88125	0.78775	0.242
SDC1__Reg_010101	0.937208	0.876293	0.855437	0.826	0.88275	0.786409	0.786259	0.8633	0.925	0.6736	0.845769	0.659944	0.360646	0.5676	0.226091	0.206714	0.821444	0.6596	0.801111	0.331167	0.806667	0.383	0.66525	0.684167	0.8778	0.190667	0.325125	0.695143	0.6572	0.45425	0.321833	0.877	0.30475	0.3165	0.85125	0.7535	0.206
LAMA4__Reg_000101	0.937208	0.778241	0.82675	0.7772	0.862	0.766773	0.745852	0.7863	0.918143	0.7404	0.750923	0.490111	0.255492	0.5819	0.164273	0.203857	0.825778	0.6669	0.805778	0.146	0.852167	0.33375	0.524333	0.498333	0.8718	0.207667	0.475625	0.566143	0.569	0.4185	0.205667	0.780857	0.4115	0.4035	0.802	0.8755	0.197333
ZNF227__Reg_100000	0.937189	0.79231	0.85525	0.7952	0.863	0.734364	0.770222	0.7848	0.930571	0.7006	0.781692	0.566111	0.351246	0.4469	0.261091	0.215286	0.835333	0.7366	0.757111	0.282333	0.829	0.2	0.607833	0.627167	0.8666	0.186167	0.4	0.635714	0.6098	0.56925	0.4105	0.823143	0.32975	0.28575	0.84175	0.80975	0.257667
C17orf48__Reg_000001	0.93717	0.880172	0.884188	0.8572	0.89975	0.858273	0.875222	0.8098	0.938429	0.6952	0.832769	0.586778	0.293415	0.5739	0.270273	0.219	0.819556	0.7091	0.871111	0.222667	0.826	0.30525	0.592917	0.6335	0.89	0.2075	0.409875	0.720857	0.6468	0.504	0.373333	0.824	0.327	0.366	0.8625	0.83	0.236
A_73_116942__Reg_000000	0.937151	0.847431	0.858062	0.8148	0.89925	0.792318	0.746037	0.8368	0.898143	0.66	0.795692	0.604333	0.338815	0.5996	0.175273	0.193571	0.830444	0.6716	0.814778	0.176	0.881333	0.391	0.588417	0.589833	0.869	0.197	0.3465	0.634714	0.6414	0.4	0.206	0.838714	0.29875	0.39775	0.8195	0.839	0.193333
ARHGEF17__Reg_000001	0.937151	0.839707	0.85575	0.8314	0.8795	0.813955	0.840111	0.8044	0.945571	0.7822	0.824385	0.532833	0.299231	0.5548	0.239818	0.213	0.804111	0.6982	0.845333	0.267667	0.797667	0.3115	0.598833	0.617167	0.9014	0.1975	0.4525	0.699143	0.5868	0.507	0.349667	0.813	0.4395	0.3545	0.8625	0.7965	0.231667
SMARCAD1__Reg_110001	0.937132	0.880569	0.8685	0.8318	0.90025	0.847409	0.830148	0.8316	0.917714	0.668	0.823308	0.615167	0.343538	0.5849	0.274545	0.214286	0.807556	0.6723	0.849556	0.217333	0.823	0.39125	0.61275	0.649167	0.8782	0.197333	0.342875	0.691857	0.7366	0.439	0.3335	0.828286	0.31325	0.34825	0.83325	0.82025	0.221
FHIT__Reg_010000	0.937132	0.872638	0.88325	0.8512	0.913	0.798591	0.781593	0.8292	0.896429	0.706	0.824615	0.599167	0.3282	0.5847	0.212364	0.208	0.809222	0.7022	0.849	0.200667	0.873167	0.41075	0.61175	0.634667	0.8814	0.182667	0.394625	0.661857	0.5976	0.44725	0.197333	0.83	0.3585	0.33175	0.8505	0.81975	0.2
FAM60A__Reg_000001	0.937094	0.870776	0.888437	0.8964	0.92225	0.764455	0.800074	0.8599	0.934143	0.6806	0.884308	0.726167	0.4976	0.4387	0.350727	0.262571	0.833556	0.7508	0.793778	0.38	0.8525	0.307	0.71575	0.784167	0.8934	0.193	0.325	0.778571	0.6524	0.58675	0.416333	0.915857	0.209	0.28825	0.90675	0.7485	0.253333
GUCY2C__Reg_001001	0.937038	0.902069	0.911625	0.8716	0.9285	0.809364	0.823185	0.8563	0.917571	0.6186	0.864077	0.713944	0.431615	0.5243	0.293727	0.238571	0.839333	0.735	0.814667	0.3115	0.8455	0.28875	0.666917	0.729333	0.8894	0.198	0.30675	0.737429	0.7142	0.523	0.427	0.878	0.16575	0.29325	0.879	0.78125	0.260667
CSDC2__Reg_000001	0.937019	0.833276	0.905563	0.8826	0.93325	0.708045	0.751259	0.8653	0.944143	0.7486	0.877692	0.747889	0.519354	0.4289	0.323455	0.272	0.849	0.7649	0.773556	0.4355	0.868	0.24675	0.7295	0.7925	0.908	0.1865	0.331125	0.774429	0.5988	0.56025	0.417833	0.929429	0.24075	0.28725	0.907	0.704	0.271333
ACTG1__Reg_010010	0.937019	0.768569	0.797375	0.7324	0.839	0.746864	0.727667	0.8066	0.922571	0.7214	0.753923	0.545333	0.336892	0.5449	0.185273	0.190143	0.822	0.64	0.759222	0.185667	0.8165	0.3385	0.565083	0.538	0.858	0.178	0.393375	0.570429	0.6322	0.406	0.269	0.808143	0.3555	0.342	0.787	0.82925	0.205667
SLC39A1__Reg_000000	0.937	0.864241	0.871875	0.8626	0.91875	0.791773	0.772815	0.8287	0.918714	0.7504	0.832769	0.642944	0.418308	0.52	0.233	0.233714	0.812667	0.6885	0.812556	0.221833	0.8585	0.3965	0.637333	0.683333	0.8958	0.186167	0.392625	0.699857	0.6166	0.4855	0.234333	0.857	0.356	0.28175	0.872	0.795	0.212
PTK7__Reg_001000	0.937	0.850328	0.900625	0.865	0.93075	0.733682	0.74937	0.8478	0.929429	0.6722	0.844923	0.766278	0.488585	0.4766	0.381909	0.269143	0.838	0.7165	0.770333	0.395	0.851667	0.28075	0.70225	0.7695	0.8876	0.187833	0.29675	0.730714	0.7036	0.491	0.431667	0.914571	0.16525	0.27125	0.864	0.73025	0.262333
HS2ST1__Reg_000001	0.936943	0.868586	0.86975	0.8362	0.89475	0.845091	0.832407	0.8176	0.925571	0.6568	0.808154	0.591333	0.293569	0.6291	0.202455	0.196286	0.829889	0.682	0.852111	0.193667	0.833167	0.3375	0.567833	0.581333	0.8812	0.202	0.372125	0.651857	0.666	0.4365	0.314333	0.814857	0.2945	0.38925	0.83375	0.841	0.216333
NDUFV2__Reg_000000	0.936925	0.86969	0.967313	0.9256	0.97025	0.709091	0.736111	0.867	0.911429	0.6152	0.884	0.742944	0.459215	0.4589	0.217727	0.263286	0.89	0.8198	0.762111	0.374	0.909833	0.1805	0.69525	0.746667	0.9168	0.202167	0.28025	0.666571	0.6128	0.61225	0.435667	0.913143	0.14975	0.244	0.91525	0.7435	0.294
A_73_103609__Reg_000000	0.936774	0.809828	0.939	0.906	0.94675	0.644409	0.686407	0.8887	0.916714	0.5962	0.890308	0.758167	0.539969	0.3724	0.191273	0.292571	0.911444	0.8307	0.705111	0.416667	0.923833	0.145	0.717583	0.757667	0.9062	0.194333	0.2565	0.626571	0.595	0.66425	0.4495	0.932	0.12375	0.2235	0.919	0.73425	0.301333
SNORD12__Reg_000000	0.93666	0.843759	0.82175	0.766	0.85325	0.769136	0.725185	0.8621	0.879143	0.6106	0.809308	0.590889	0.337262	0.6038	0.102636	0.188286	0.813667	0.6298	0.776444	0.188333	0.835333	0.4795	0.614583	0.589833	0.8478	0.171833	0.26575	0.549571	0.6372	0.389	0.143333	0.819143	0.34175	0.37625	0.80275	0.807	0.177667
TCF7L1__Reg_100011	0.936642	0.803397	0.876687	0.8272	0.9135	0.683136	0.680148	0.8645	0.922571	0.7232	0.821769	0.705833	0.461431	0.4943	0.216	0.235857	0.852556	0.7109	0.744667	0.343833	0.8745	0.30825	0.67975	0.6935	0.888	0.175167	0.297625	0.659	0.5984	0.46	0.287833	0.898714	0.26075	0.2525	0.85025	0.74075	0.228667
A_73_119650__Reg_000000	0.936642	0.7995	0.819875	0.7276	0.8465	0.745864	0.721148	0.8484	0.910571	0.6796	0.781769	0.589222	0.346831	0.569	0.153545	0.182714	0.819	0.626	0.759	0.264	0.802333	0.359	0.610083	0.586167	0.8526	0.178833	0.297875	0.579429	0.6778	0.38175	0.279667	0.826571	0.353	0.31775	0.78475	0.783	0.204
A_73_101009__Reg_000000	0.936642	0.785776	0.807562	0.7758	0.8585	0.727591	0.72337	0.8231	0.933571	0.7862	0.793692	0.596722	0.4146	0.4713	0.237273	0.219714	0.806111	0.6452	0.747889	0.281	0.803167	0.3765	0.635333	0.641333	0.8762	0.174667	0.38675	0.633	0.6288	0.464	0.275	0.848286	0.40125	0.302	0.827	0.7735	0.21
TRAM2__Reg_000001	0.936623	0.800862	0.809937	0.745	0.846	0.795227	0.769222	0.7927	0.913143	0.7656	0.76	0.492778	0.294877	0.5908	0.139364	0.225571	0.793778	0.6347	0.807667	0.158333	0.8055	0.3785	0.537583	0.518667	0.8652	0.180333	0.446375	0.585571	0.5944	0.398	0.1995	0.769571	0.45775	0.36325	0.79825	0.8415	0.190667
PLOD__Reg_000000	0.936585	0.843983	0.87975	0.8672	0.9245	0.724636	0.736593	0.8659	0.918429	0.7322	0.873615	0.735444	0.546662	0.4229	0.298091	0.270857	0.818667	0.7324	0.766333	0.348667	0.869333	0.3475	0.720167	0.780833	0.8946	0.176167	0.317625	0.741857	0.5882	0.5485	0.305833	0.912	0.2595	0.2725	0.8945	0.72125	0.235
SCG5__Reg_000000	0.936566	0.865121	0.85525	0.8158	0.87625	0.816773	0.821481	0.8379	0.933714	0.698	0.824077	0.581778	0.287169	0.605	0.197636	0.192857	0.822444	0.6727	0.831444	0.271333	0.7985	0.3475	0.610583	0.612333	0.8858	0.197333	0.357875	0.667429	0.648	0.45275	0.335833	0.832286	0.36175	0.37	0.84125	0.794	0.215333
NELF__Reg_010001	0.936528	0.863603	0.846125	0.8018	0.87275	0.830136	0.845148	0.8133	0.923857	0.7512	0.828154	0.593222	0.3534	0.5377	0.284	0.238429	0.774667	0.6793	0.841778	0.233333	0.793167	0.401	0.626417	0.662	0.8746	0.177667	0.402125	0.703714	0.6176	0.4755	0.290667	0.813	0.38925	0.32975	0.84325	0.78725	0.207667
SNPH__Reg_000001	0.936528	0.816552	0.828375	0.7566	0.85825	0.758	0.757815	0.8505	0.916714	0.6776	0.805769	0.611056	0.374462	0.5536	0.205909	0.194143	0.822889	0.6588	0.775889	0.286333	0.797667	0.31475	0.621167	0.6135	0.864	0.181333	0.329875	0.631	0.6836	0.43125	0.366333	0.835143	0.29825	0.32325	0.8095	0.78525	0.236333
A_73_112661__Reg_000000	0.936509	0.855914	0.888938	0.8726	0.915	0.794045	0.833778	0.8287	0.953714	0.764	0.853462	0.658556	0.409785	0.4988	0.341727	0.250429	0.818333	0.7332	0.834556	0.363667	0.826167	0.28475	0.673833	0.7345	0.9032	0.1985	0.38325	0.794714	0.6312	0.537	0.422	0.871571	0.3275	0.3165	0.88675	0.75625	0.257333
TLK1__Reg_011001	0.936472	0.842328	0.87125	0.8392	0.8955	0.800136	0.81237	0.785	0.942857	0.7658	0.797231	0.602333	0.317538	0.5504	0.288636	0.222429	0.803556	0.6813	0.833333	0.250667	0.816667	0.334	0.60175	0.637	0.8828	0.186833	0.430125	0.677143	0.5972	0.47075	0.296833	0.827143	0.37375	0.32275	0.8445	0.7975	0.213667
KCTD12__Reg_010000	0.936302	0.843534	0.851937	0.8192	0.86875	0.764364	0.801444	0.8587	0.942143	0.6854	0.850077	0.629722	0.350646	0.5147	0.254545	0.216	0.827333	0.6921	0.790889	0.395167	0.787833	0.3105	0.673	0.686	0.8812	0.189167	0.354125	0.680714	0.6546	0.5185	0.411167	0.866143	0.3285	0.32275	0.85525	0.7505	0.238667
NID2__Reg_000101	0.936302	0.791741	0.83025	0.8026	0.87425	0.719227	0.74237	0.8394	0.950286	0.7712	0.824538	0.652833	0.444046	0.4468	0.302	0.238857	0.816111	0.6658	0.750556	0.381667	0.798667	0.32175	0.679	0.703333	0.8844	0.176167	0.351125	0.693143	0.6332	0.504	0.370667	0.879857	0.34075	0.31025	0.84775	0.7425	0.236333
PRICKLE2__Reg_000000	0.936264	0.859534	0.823875	0.7972	0.86075	0.823864	0.815333	0.8473	0.919	0.6788	0.823308	0.557056	0.288077	0.6001	0.180091	0.187429	0.813667	0.6456	0.829111	0.2115	0.798333	0.40875	0.5965	0.5855	0.875	0.188667	0.356375	0.639714	0.6676	0.44325	0.2875	0.818857	0.36225	0.386	0.82775	0.83425	0.204
SEMA4F__Reg_000000	0.936226	0.838414	0.903312	0.8906	0.938	0.744591	0.790778	0.841	0.941143	0.758	0.869615	0.693833	0.491446	0.4314	0.372818	0.267429	0.831333	0.7717	0.802778	0.376	0.851833	0.26575	0.696167	0.760333	0.9126	0.184167	0.3945	0.756571	0.6508	0.575	0.439	0.890857	0.25625	0.3045	0.8995	0.7545	0.284333
UCHL5IP__Reg_000000	0.936151	0.866707	0.896375	0.8482	0.922	0.807409	0.801667	0.7932	0.920714	0.7402	0.801231	0.626889	0.339462	0.5771	0.309	0.221143	0.808222	0.7052	0.844333	0.225667	0.849333	0.3265	0.612	0.658833	0.8876	0.190167	0.404625	0.712429	0.6434	0.44075	0.32	0.835143	0.33225	0.3095	0.843	0.7965	0.234
A_73_100381__Reg_000000	0.936094	0.821862	0.876938	0.867	0.9045	0.753182	0.815667	0.8265	0.955286	0.7752	0.866	0.6505	0.4714	0.4217	0.328455	0.264286	0.826444	0.764	0.797444	0.382667	0.8215	0.2275	0.67975	0.735667	0.9092	0.188667	0.41025	0.755	0.5984	0.60925	0.466667	0.873714	0.31325	0.327	0.90375	0.74175	0.291
C26H10ORF6__Reg_000000	0.936038	0.885293	0.908562	0.8874	0.92525	0.824364	0.842074	0.8335	0.926	0.6834	0.853308	0.650667	0.356385	0.5653	0.265273	0.231857	0.832333	0.7508	0.868444	0.251333	0.8715	0.3	0.633333	0.684333	0.8932	0.2	0.367375	0.751857	0.5968	0.5135	0.3445	0.854	0.28225	0.3225	0.882	0.79275	0.236667
SERP2__Reg_000000	0.936038	0.880879	0.877188	0.8368	0.90325	0.796455	0.79463	0.8587	0.918429	0.6708	0.844615	0.659444	0.391262	0.5495	0.229364	0.216857	0.825111	0.6915	0.807333	0.297667	0.815167	0.388	0.660083	0.687667	0.8868	0.185667	0.332375	0.654286	0.7418	0.468	0.343	0.858	0.29775	0.31725	0.85125	0.77625	0.232
C20orf112__Reg_010000	0.936019	0.835586	0.826437	0.7654	0.84975	0.833091	0.823296	0.7824	0.911429	0.7226	0.771769	0.469667	0.221431	0.6326	0.172636	0.230286	0.791778	0.6589	0.845444	0.155333	0.790667	0.3825	0.5315	0.506667	0.87	0.182	0.458125	0.572	0.621	0.4165	0.254167	0.754286	0.44325	0.4205	0.79725	0.85325	0.201
RGS19__Reg_010001	0.935962	0.8355	0.822125	0.8028	0.85525	0.821318	0.820815	0.8176	0.929571	0.7588	0.811769	0.488944	0.259046	0.5792	0.150727	0.231571	0.801778	0.6688	0.839111	0.191167	0.804333	0.40625	0.57875	0.564833	0.8862	0.187667	0.449375	0.635714	0.5686	0.478	0.223833	0.790143	0.49325	0.38175	0.84075	0.8325	0.185667
A_73_107766__Reg_000000	0.935887	0.84131	0.880813	0.8508	0.9145	0.781727	0.792667	0.8139	0.942	0.7992	0.822538	0.632778	0.389846	0.5396	0.257636	0.235143	0.816889	0.7091	0.824889	0.2745	0.840167	0.31825	0.632667	0.671667	0.9032	0.1855	0.424875	0.732714	0.5814	0.47325	0.306667	0.852	0.3635	0.30375	0.86775	0.76975	0.232667
ASB2__Reg_000001	0.935792	0.873259	0.923	0.9296	0.94875	0.720955	0.754519	0.9109	0.929	0.6308	0.917231	0.746056	0.487123	0.4153	0.242091	0.267857	0.881556	0.7825	0.759	0.425167	0.892833	0.26225	0.743417	0.797667	0.917	0.1995	0.275	0.738	0.6568	0.63425	0.419	0.944429	0.18675	0.2585	0.93275	0.7545	0.271667
NLGN2__Reg_000001	0.935434	0.878362	0.877437	0.8176	0.9045	0.809955	0.771741	0.8302	0.897571	0.6556	0.800077	0.648	0.3428	0.6092	0.179091	0.203	0.820444	0.6684	0.818778	0.187333	0.857833	0.40175	0.598667	0.618667	0.8674	0.185167	0.326625	0.628714	0.6588	0.39675	0.208833	0.832429	0.282	0.36425	0.823	0.81575	0.194
GPX7__Reg_000101	0.935415	0.825121	0.90075	0.887	0.9175	0.775182	0.826148	0.8051	0.944286	0.7866	0.856231	0.5985	0.426062	0.4335	0.265909	0.260429	0.824222	0.7933	0.826333	0.3005	0.859833	0.2135	0.638	0.697333	0.9126	0.199	0.4775	0.743	0.5304	0.628	0.385833	0.842571	0.376	0.3	0.9125	0.77525	0.269333
CHRNG__Reg_000001	0.935415	0.80069	0.92575	0.9014	0.94475	0.657545	0.704704	0.8426	0.927857	0.7084	0.859308	0.734556	0.519877	0.3865	0.297636	0.293286	0.876111	0.8138	0.740222	0.3815	0.919	0.15375	0.692583	0.751333	0.9078	0.19	0.357375	0.693286	0.538	0.6145	0.404	0.917714	0.1815	0.23725	0.91425	0.7375	0.286667
DAK__Reg_000001	0.93534	0.807672	0.87275	0.8468	0.9185	0.738318	0.735704	0.8179	0.912714	0.7802	0.819077	0.601111	0.409431	0.4945	0.233818	0.232	0.821667	0.7277	0.805222	0.214167	0.884833	0.33675	0.619667	0.639667	0.8966	0.1755	0.4575	0.657143	0.5544	0.49375	0.235167	0.843286	0.36025	0.27825	0.85975	0.80725	0.232
ATP10D__Reg_000001	0.935226	0.750431	0.854	0.7876	0.87675	0.6665	0.664259	0.8201	0.907	0.7058	0.777231	0.613667	0.394938	0.4582	0.175182	0.210143	0.846333	0.7001	0.732	0.237167	0.8955	0.2615	0.605417	0.607167	0.8562	0.225667	0.36875	0.578	0.5236	0.481	0.2155	0.845857	0.31125	0.263	0.8255	0.80775	0.214333
MCM3__Reg_010001	0.935151	0.876552	0.866187	0.804	0.8825	0.849909	0.838444	0.8032	0.903857	0.7046	0.809231	0.526667	0.258938	0.6286	0.191545	0.214714	0.789556	0.6874	0.865333	0.179833	0.8115	0.38025	0.578167	0.584667	0.8794	0.188167	0.396375	0.652286	0.6104	0.441	0.271833	0.780857	0.41725	0.38425	0.8255	0.8145	0.207
PFKFB4__Reg_000001	0.935038	0.814517	0.925125	0.8868	0.94925	0.652955	0.65137	0.8733	0.884	0.6072	0.861308	0.726833	0.521477	0.4224	0.169545	0.278571	0.887111	0.7876	0.716222	0.303833	0.9405	0.199	0.67275	0.704	0.8974	0.216167	0.270375	0.597714	0.5812	0.581	0.332	0.910857	0.14175	0.22675	0.89325	0.76125	0.275333
A_73_110933__Reg_000000	0.934943	0.848086	0.906687	0.8688	0.929	0.730909	0.75463	0.87	0.914429	0.6272	0.871308	0.712278	0.494231	0.4626	0.213182	0.234571	0.865556	0.7574	0.760222	0.347667	0.848	0.23075	0.671583	0.706167	0.901	0.189833	0.311	0.627286	0.704	0.571	0.452	0.886857	0.1615	0.28575	0.884	0.75875	0.295333
REEP4__Reg_000010	0.934925	0.819466	0.836	0.8024	0.86475	0.822227	0.828444	0.7838	0.939429	0.807	0.788077	0.500278	0.273231	0.5598	0.228727	0.223	0.787444	0.6695	0.849667	0.191667	0.807833	0.36625	0.569	0.583833	0.8822	0.188667	0.494875	0.678286	0.576	0.462	0.248833	0.782857	0.5	0.3495	0.83375	0.832	0.199
TOR1A__Reg_010001	0.934887	0.859931	0.870813	0.8348	0.894	0.790955	0.800815	0.8318	0.931	0.6936	0.837308	0.651667	0.383831	0.5134	0.276545	0.232143	0.815444	0.6865	0.803667	0.317	0.8205	0.3055	0.656083	0.7035	0.8806	0.195	0.3185	0.742143	0.6088	0.51125	0.3655	0.865571	0.30325	0.2865	0.863	0.756	0.225667
DPY19L1__Reg_000001	0.934887	0.839638	0.8155	0.7496	0.84925	0.784955	0.727074	0.8221	0.887143	0.6406	0.761462	0.5555	0.240723	0.6444	0.165545	0.185	0.800111	0.5841	0.789111	0.1715	0.8105	0.47175	0.572167	0.544167	0.8434	0.179167	0.299875	0.535	0.6828	0.3275	0.165833	0.803143	0.37825	0.39525	0.7655	0.83025	0.170333
FAHD1__Reg_000000	0.934736	0.869483	0.936562	0.8814	0.949	0.703227	0.697148	0.885	0.879143	0.572	0.865385	0.744556	0.475169	0.4924	0.161818	0.263571	0.882444	0.7839	0.747667	0.286333	0.927833	0.2635	0.682917	0.7155	0.8892	0.196	0.241375	0.626571	0.6292	0.53275	0.311333	0.903143	0.12225	0.27125	0.88575	0.7675	0.252667
IQGAP2__Reg_000001	0.934717	0.819914	0.795875	0.7236	0.81975	0.805545	0.777	0.8083	0.902857	0.6648	0.760462	0.490056	0.217369	0.6417	0.128455	0.223571	0.795778	0.6045	0.806222	0.166333	0.779833	0.4035	0.540333	0.498	0.8434	0.1815	0.34375	0.542	0.6148	0.3765	0.216167	0.768286	0.42225	0.40375	0.77175	0.83475	0.168
ACYP2__Reg_000000	0.934642	0.883879	0.940437	0.9306	0.9565	0.721591	0.758593	0.8935	0.925429	0.6066	0.908154	0.788611	0.503154	0.4325	0.273636	0.284	0.882778	0.7897	0.758556	0.439667	0.886833	0.214	0.742167	0.810167	0.9096	0.199167	0.281	0.746	0.6634	0.62025	0.471	0.947714	0.11875	0.2585	0.926	0.7295	0.286
MAPK6__Reg_011001	0.934604	0.841172	0.93425	0.912	0.9515	0.712682	0.74763	0.8479	0.907143	0.6826	0.876923	0.682444	0.474923	0.4194	0.242091	0.260714	0.868222	0.8296	0.781778	0.291833	0.927167	0.19475	0.672333	0.727333	0.9136	0.195	0.3795	0.703714	0.5396	0.633	0.372333	0.890143	0.2135	0.237	0.92425	0.77475	0.284
EFS__Reg_000001	0.934604	0.833345	0.892125	0.8964	0.929	0.753409	0.782519	0.8278	0.936	0.7954	0.860385	0.640167	0.452985	0.4345	0.277091	0.262	0.828333	0.7697	0.811111	0.2845	0.882667	0.30425	0.666	0.7225	0.9132	0.1885	0.46375	0.742857	0.5512	0.58425	0.305333	0.874857	0.3595	0.285	0.911	0.77575	0.247667
GJA1__Reg_010000	0.934585	0.814897	0.820375	0.8094	0.85325	0.793182	0.811037	0.8289	0.939857	0.7338	0.817615	0.52	0.311677	0.5346	0.156818	0.201	0.824	0.6862	0.808889	0.232	0.803833	0.333	0.59	0.579667	0.8848	0.189667	0.42675	0.641286	0.6	0.521	0.304167	0.808429	0.422	0.36475	0.85175	0.8335	0.215
RAB34__Reg_000001	0.934566	0.869345	0.86025	0.8446	0.88625	0.834227	0.853926	0.8363	0.940714	0.7412	0.850769	0.583444	0.332954	0.55	0.218818	0.224571	0.81	0.7023	0.851222	0.270333	0.808	0.3475	0.630833	0.660167	0.8974	0.197167	0.3935	0.731429	0.6136	0.5185	0.341833	0.833286	0.4045	0.34475	0.87275	0.7865	0.225667
PARVB__Reg_000001	0.934547	0.896707	0.884375	0.8686	0.89275	0.811682	0.824333	0.8372	0.916857	0.6386	0.849385	0.6015	0.275338	0.5609	0.171727	0.209857	0.834111	0.7193	0.820222	0.236167	0.838333	0.35675	0.622417	0.637833	0.8876	0.196167	0.351375	0.632714	0.5846	0.5395	0.2685	0.838286	0.325	0.35125	0.87625	0.813	0.197667
UBTD2__Reg_000001	0.934472	0.839069	0.894563	0.882	0.93075	0.740545	0.766185	0.8382	0.948429	0.76	0.843615	0.708278	0.454538	0.4856	0.309727	0.245429	0.844333	0.7238	0.791444	0.3575	0.850167	0.287	0.676833	0.730833	0.908	0.185333	0.368375	0.740714	0.6276	0.515	0.374667	0.897429	0.26125	0.29325	0.889	0.75225	0.256
B3GNT5__Reg_000001	0.934358	0.862259	0.855187	0.7968	0.8705	0.845318	0.851667	0.7819	0.916429	0.66	0.792692	0.566389	0.286554	0.5859	0.274636	0.205	0.798222	0.675	0.834667	0.1955	0.787167	0.29225	0.557833	0.584833	0.8678	0.197833	0.38425	0.634429	0.6838	0.46225	0.3935	0.784857	0.30225	0.378	0.8165	0.83025	0.238333
SNTA1__Reg_010001	0.934321	0.891138	0.884562	0.8708	0.90575	0.746227	0.76	0.9185	0.907571	0.5756	0.899692	0.721278	0.415	0.5107	0.198091	0.223857	0.854667	0.7152	0.769889	0.388667	0.853667	0.36225	0.729083	0.754	0.8834	0.185667	0.278625	0.700429	0.6612	0.5375	0.344333	0.916286	0.208	0.26975	0.8865	0.74825	0.221
A_73_107545__Reg_000000	0.934321	0.881293	0.886125	0.877	0.9115	0.789091	0.821741	0.8565	0.938857	0.6934	0.875462	0.674	0.400108	0.5078	0.297727	0.237857	0.824556	0.7182	0.813222	0.389833	0.808	0.3185	0.694583	0.743	0.9028	0.209167	0.351875	0.744286	0.675	0.54675	0.434	0.883857	0.292	0.32325	0.887	0.7415	0.253
A_73_117003__Reg_000000	0.934302	0.825328	0.849562	0.79	0.859	0.806091	0.813519	0.792	0.935571	0.6568	0.771154	0.549111	0.251123	0.589	0.202273	0.185571	0.840111	0.6805	0.808444	0.21	0.8115	0.253	0.558	0.555833	0.8644	0.196833	0.370625	0.629429	0.643	0.464	0.374	0.802571	0.315	0.3745	0.81425	0.84125	0.226667
BACE2__Reg_010001	0.934283	0.787276	0.822187	0.7924	0.8525	0.7615	0.791852	0.8113	0.954714	0.7972	0.804077	0.551944	0.347862	0.5079	0.224909	0.214857	0.810889	0.6786	0.799111	0.3115	0.788333	0.30075	0.613833	0.617167	0.883	0.1845	0.42425	0.675	0.5746	0.4995	0.342667	0.826143	0.43675	0.32725	0.843	0.773	0.225333
LRRC34__Reg_000000	0.934264	0.86919	0.8375	0.8104	0.85925	0.844364	0.846704	0.8144	0.917429	0.6916	0.819769	0.536056	0.272415	0.588	0.234182	0.207286	0.787556	0.6586	0.849889	0.214833	0.787667	0.415	0.596167	0.6115	0.8712	0.192	0.38825	0.647571	0.6742	0.458	0.296833	0.797	0.42275	0.3775	0.83025	0.8155	0.199
SPP1__Reg_010100	0.934264	0.842966	0.819063	0.7858	0.8535	0.775091	0.747333	0.8482	0.913143	0.692	0.802	0.605333	0.323262	0.569	0.170818	0.193429	0.811222	0.6253	0.782111	0.2465	0.821167	0.44675	0.635583	0.637667	0.8572	0.182333	0.301	0.650571	0.6388	0.41175	0.1985	0.845286	0.40425	0.307	0.8185	0.7875	0.165667
TUBA3D__Reg_000000	0.934208	0.84919	0.916375	0.8884	0.92525	0.710227	0.761778	0.8933	0.926571	0.619	0.899308	0.746444	0.474062	0.4534	0.259182	0.263143	0.876667	0.7849	0.766	0.4335	0.88	0.20775	0.729	0.777167	0.8978	0.189833	0.283375	0.742571	0.6174	0.59	0.4595	0.922143	0.1575	0.259	0.9085	0.731	0.277
LIMA1__Reg_010001	0.934189	0.853017	0.813	0.7628	0.846	0.836045	0.797556	0.823	0.896286	0.6748	0.797846	0.526444	0.2754	0.6159	0.133	0.230714	0.786556	0.6185	0.825889	0.1595	0.800833	0.445	0.565917	0.555	0.8574	0.187833	0.3475	0.594	0.6234	0.406	0.192333	0.783857	0.42725	0.38225	0.802	0.8255	0.170667
RYR2__Reg_010011	0.934094	0.862983	0.863313	0.843	0.89625	0.782409	0.799815	0.8638	0.93	0.6922	0.850769	0.646278	0.400277	0.5032	0.270182	0.228429	0.829444	0.6986	0.796222	0.32	0.8175	0.377	0.66675	0.696	0.8888	0.183833	0.34475	0.701571	0.7204	0.5015	0.3515	0.867857	0.27375	0.30575	0.866	0.80225	0.231
FBXO4__Reg_010001	0.934075	0.883276	0.870125	0.845	0.88525	0.842727	0.862778	0.8279	0.936143	0.656	0.838385	0.610278	0.301015	0.5698	0.267818	0.209143	0.818778	0.6807	0.845111	0.288833	0.795667	0.30925	0.615167	0.651833	0.8802	0.205333	0.353375	0.712429	0.6848	0.50325	0.410667	0.836429	0.2985	0.35825	0.855	0.80775	0.236
TRIM54__Reg_000001	0.934038	0.848914	0.888	0.837	0.894	0.748409	0.757148	0.8836	0.906571	0.557	0.837538	0.644111	0.348338	0.5489	0.150818	0.193571	0.878333	0.7533	0.779556	0.305333	0.879	0.26475	0.647667	0.642167	0.8706	0.1945	0.25925	0.637571	0.659	0.5155	0.360167	0.865143	0.206	0.3375	0.85075	0.80725	0.233667
BAG3__Reg_010000	0.933981	0.851603	0.920687	0.8446	0.9205	0.717773	0.713815	0.8817	0.877714	0.507	0.844	0.707944	0.437477	0.518	0.138364	0.226	0.882222	0.7849	0.748778	0.292667	0.91	0.2145	0.6585	0.671333	0.8674	0.203333	0.219	0.594714	0.6536	0.532	0.366667	0.871571	0.122	0.3205	0.8535	0.777	0.254
A_73_116020__Reg_000000	0.933981	0.819741	0.861	0.8166	0.88925	0.820682	0.822111	0.7615	0.925286	0.7854	0.778615	0.517889	0.304985	0.5801	0.229182	0.211429	0.799444	0.7036	0.857889	0.161333	0.829	0.309	0.538667	0.5585	0.8894	0.1885	0.518875	0.640857	0.5862	0.45575	0.290333	0.772571	0.421	0.36475	0.8325	0.83275	0.233667
OLFM2__Reg_000101	0.933943	0.874103	0.872813	0.8488	0.90525	0.746273	0.74837	0.8713	0.912429	0.6188	0.851077	0.755167	0.4644	0.4922	0.340727	0.242	0.824	0.6741	0.762889	0.396667	0.833333	0.365	0.71275	0.768833	0.8656	0.185667	0.286375	0.724571	0.7254	0.4795	0.372667	0.917143	0.17375	0.266	0.85575	0.73875	0.226
TSHZ2__Reg_000011	0.933943	0.850879	0.839375	0.7704	0.8725	0.787455	0.750222	0.8346	0.889	0.679	0.796538	0.594778	0.355846	0.5955	0.216909	0.195286	0.787556	0.6548	0.803556	0.231333	0.818333	0.42325	0.624583	0.626833	0.8592	0.182	0.31025	0.642429	0.666	0.38575	0.251	0.825429	0.35925	0.32825	0.80075	0.765	0.190333
ENTPD7__Reg_000000	0.933925	0.837017	0.842562	0.8112	0.86275	0.811909	0.82963	0.7995	0.948143	0.7206	0.799923	0.552833	0.276708	0.5672	0.238455	0.197571	0.818	0.6568	0.816222	0.271667	0.776167	0.29725	0.5855	0.600833	0.8826	0.1985	0.390125	0.662429	0.655	0.47975	0.385	0.813286	0.37975	0.35975	0.83775	0.81125	0.234
A_73_101337__Reg_000000	0.93383	0.847931	0.855875	0.8276	0.88825	0.770227	0.786926	0.8378	0.936	0.7248	0.836077	0.681833	0.419369	0.491	0.337818	0.244714	0.811222	0.6786	0.793778	0.330667	0.817333	0.347	0.66975	0.720667	0.8782	0.186833	0.333375	0.736143	0.623	0.4855	0.342167	0.878714	0.28175	0.2935	0.86075	0.748	0.215667
RGL1__Reg_000001	0.93383	0.846655	0.8525	0.8554	0.884	0.816955	0.845667	0.8138	0.947714	0.7762	0.839769	0.548778	0.316092	0.5358	0.245091	0.221286	0.810333	0.7019	0.846667	0.261333	0.805333	0.3255	0.610167	0.637	0.9032	0.197833	0.4495	0.721857	0.5802	0.53375	0.340667	0.823714	0.426	0.346	0.879	0.8045	0.226667
FXC1__Reg_000011	0.933792	0.878552	0.86425	0.8146	0.897	0.843	0.819556	0.8034	0.902	0.7	0.804	0.604	0.330831	0.588	0.318545	0.222857	0.775444	0.668	0.854	0.193833	0.8245	0.42975	0.60825	0.646833	0.8666	0.184833	0.3735	0.694143	0.6816	0.40975	0.266	0.814	0.33825	0.33975	0.8165	0.80925	0.199333
PPAPDC1B__Reg_000001	0.933792	0.855345	0.881062	0.8592	0.919	0.745727	0.757185	0.8545	0.936	0.6974	0.847154	0.759111	0.486262	0.4811	0.335273	0.257286	0.834444	0.6896	0.770778	0.3785	0.833667	0.325	0.701	0.763	0.8866	0.184	0.3095	0.734429	0.6948	0.48725	0.388833	0.913	0.20525	0.28675	0.8685	0.734	0.245333
SEPX1__Reg_000000	0.933774	0.900517	0.92225	0.8834	0.92775	0.782364	0.801444	0.8693	0.914	0.5714	0.880231	0.709778	0.388015	0.5367	0.237455	0.220714	0.855889	0.7353	0.794556	0.368167	0.8355	0.249	0.677667	0.7205	0.895	0.204167	0.30825	0.682	0.7014	0.5445	0.462833	0.887857	0.168	0.3015	0.881	0.75275	0.268333
A_73_104712__Reg_000000	0.933755	0.846931	0.885125	0.8562	0.91425	0.759591	0.784333	0.8158	0.932857	0.6838	0.827462	0.731278	0.460646	0.4805	0.421545	0.26	0.816222	0.7126	0.787333	0.358	0.833	0.283	0.673167	0.743667	0.8758	0.185667	0.32575	0.739429	0.672	0.5	0.422167	0.885143	0.17975	0.27775	0.8575	0.74975	0.247667
EIF1__Reg_000000	0.933547	0.860534	0.95	0.9368	0.959	0.673091	0.719444	0.8968	0.913286	0.6116	0.916692	0.779167	0.531308	0.3846	0.238636	0.296714	0.89	0.8341	0.730889	0.451	0.915833	0.1865	0.756667	0.8185	0.9142	0.194167	0.260625	0.709714	0.596	0.66875	0.438167	0.948714	0.14175	0.24075	0.9415	0.712	0.288333
CEP78__Reg_000001	0.933547	0.834345	0.847563	0.8102	0.8685	0.822773	0.841	0.7913	0.947857	0.7166	0.790231	0.5535	0.273138	0.5865	0.247273	0.197286	0.819	0.6674	0.835333	0.240333	0.781667	0.29275	0.566583	0.575667	0.8774	0.194667	0.413625	0.649286	0.6638	0.4595	0.384167	0.804714	0.34625	0.385	0.8255	0.826	0.237
PPFIA3__Reg_000001	0.933453	0.890034	0.891188	0.8708	0.913	0.825818	0.840444	0.847	0.924143	0.6492	0.856692	0.669167	0.398908	0.5361	0.269636	0.234571	0.828222	0.7183	0.835444	0.276833	0.833833	0.35325	0.65	0.701667	0.8842	0.190667	0.337625	0.711857	0.7288	0.50725	0.372	0.855429	0.24425	0.32325	0.87075	0.80475	0.241
KLHDC8A__Reg_000011	0.933377	0.878897	0.875938	0.86	0.90525	0.764273	0.774963	0.8873	0.925286	0.6148	0.871	0.726444	0.445	0.4789	0.249455	0.235571	0.849667	0.701	0.762667	0.371833	0.8315	0.349	0.713667	0.754667	0.8802	0.185667	0.29925	0.703571	0.741	0.5325	0.392833	0.908	0.2095	0.28075	0.872	0.765	0.237333
ORMDL2__Reg_000001	0.933377	0.862155	0.881937	0.874	0.9085	0.839864	0.862593	0.7972	0.945429	0.771	0.833692	0.584778	0.3416	0.5337	0.279636	0.238714	0.810333	0.7255	0.863333	0.226333	0.8325	0.305	0.602083	0.655333	0.9038	0.201833	0.47025	0.748571	0.5938	0.53175	0.3425	0.823714	0.37975	0.3335	0.883	0.8125	0.237
METRN__Reg_000000	0.93334	0.886759	0.896062	0.8736	0.92825	0.7805	0.78337	0.8719	0.914857	0.6744	0.878615	0.727333	0.443031	0.4995	0.261818	0.252714	0.819667	0.713	0.807111	0.320167	0.856167	0.365	0.70175	0.757333	0.8908	0.186	0.28975	0.725571	0.6346	0.51575	0.317	0.894571	0.2655	0.27825	0.87875	0.74125	0.228333
DDEF2__Reg_000001	0.933302	0.806155	0.824812	0.7708	0.84375	0.829045	0.847852	0.7611	0.932	0.7768	0.773615	0.458667	0.248446	0.5724	0.218273	0.235571	0.783444	0.6816	0.849333	0.173333	0.7845	0.30225	0.532583	0.531	0.8726	0.188833	0.50675	0.630857	0.5764	0.475	0.316833	0.749571	0.48125	0.39075	0.8155	0.84125	0.222
MAGED1__Reg_000001	0.933208	0.823086	0.8945	0.8844	0.92175	0.778682	0.812963	0.7972	0.939714	0.7978	0.843846	0.582222	0.401431	0.4591	0.235182	0.249429	0.827778	0.7751	0.827222	0.241	0.862833	0.23025	0.61075	0.6575	0.9178	0.199	0.504375	0.710714	0.5244	0.6	0.351	0.834571	0.37975	0.2985	0.9035	0.79375	0.266333
CHODL__Reg_000001	0.933208	0.805017	0.889	0.8516	0.9185	0.743909	0.74437	0.8221	0.916714	0.7436	0.824923	0.607778	0.4118	0.5236	0.146545	0.220571	0.845444	0.7507	0.807889	0.226167	0.887333	0.24575	0.594917	0.609833	0.9036	0.195	0.423375	0.633857	0.518	0.509	0.2835	0.839	0.3305	0.2985	0.86975	0.77725	0.248333
SMTNL2__Reg_000001	0.933075	0.785759	0.9005	0.8516	0.92025	0.637818	0.664481	0.895	0.909286	0.6026	0.855692	0.723778	0.510877	0.4239	0.205	0.266286	0.9	0.7815	0.708778	0.405167	0.900333	0.18575	0.69875	0.7105	0.8894	0.189333	0.25775	0.612571	0.6644	0.561	0.435833	0.916	0.12975	0.22725	0.8725	0.749	0.29
A_73_107227__Reg_000000	0.933038	0.887466	0.878	0.8644	0.9145	0.777545	0.784852	0.8658	0.912	0.6688	0.873154	0.706	0.433138	0.5278	0.253182	0.235143	0.82	0.7051	0.803667	0.316333	0.829333	0.3685	0.6885	0.727	0.8902	0.1815	0.32025	0.705286	0.6408	0.50525	0.342167	0.886857	0.24675	0.3015	0.87375	0.7395	0.231333
CSPG5__Reg_000001	0.933038	0.871069	0.848125	0.8022	0.8715	0.783455	0.762185	0.8747	0.903857	0.5678	0.822	0.661167	0.342585	0.5911	0.190091	0.185714	0.838889	0.6495	0.779444	0.283	0.819	0.3995	0.6425	0.642667	0.8546	0.188833	0.287625	0.616286	0.7468	0.419	0.3105	0.860857	0.228	0.338	0.817	0.79575	0.197333
KIF27__Reg_000001	0.933038	0.857776	0.881812	0.8528	0.8955	0.822364	0.857519	0.8111	0.945	0.7324	0.833692	0.616833	0.372246	0.5268	0.281909	0.240286	0.814667	0.7426	0.849778	0.3085	0.820667	0.27925	0.63875	0.6895	0.8872	0.194667	0.3915	0.761714	0.6254	0.53025	0.4075	0.837571	0.3475	0.32125	0.87025	0.76575	0.244333
A_73_121134__Reg_000000	0.932981	0.885034	0.867937	0.831	0.8805	0.865818	0.875481	0.8083	0.929857	0.6588	0.822	0.57	0.258708	0.6043	0.233818	0.204286	0.812889	0.6817	0.860222	0.214167	0.798	0.319	0.584417	0.610167	0.8784	0.203667	0.364625	0.688714	0.6618	0.484	0.3755	0.806429	0.336	0.3875	0.8415	0.82575	0.226
DLG3__Reg_000001	0.932962	0.902517	0.883063	0.8618	0.912	0.838136	0.829111	0.8567	0.908	0.6234	0.852462	0.639944	0.339215	0.5928	0.203727	0.215571	0.829	0.7032	0.844556	0.217667	0.846833	0.382	0.624333	0.651	0.8866	0.192833	0.31825	0.684429	0.6728	0.479	0.302667	0.841857	0.2545	0.3555	0.859	0.82375	0.217667
FER__Reg_011001	0.932943	0.808362	0.852563	0.7858	0.875	0.800227	0.772444	0.7798	0.911	0.733	0.751231	0.524444	0.271246	0.6118	0.145909	0.211143	0.818333	0.6772	0.834889	0.1345	0.865	0.32925	0.524917	0.523333	0.8642	0.201833	0.45825	0.609857	0.562	0.39675	0.187833	0.778	0.40575	0.40925	0.806	0.8525	0.194333
A_73_102213__Reg_000000	0.932906	0.833448	0.863062	0.8088	0.8865	0.780273	0.754778	0.8227	0.915286	0.634	0.777462	0.617833	0.3046	0.6	0.171091	0.184	0.857667	0.6649	0.795111	0.185	0.862	0.31425	0.56525	0.569	0.8648	0.202833	0.339375	0.606143	0.6614	0.40425	0.2715	0.833	0.2425	0.389	0.81675	0.84875	0.208333
ALAS2__Reg_000001	0.932887	0.797241	0.89225	0.8746	0.91925	0.645182	0.685444	0.8647	0.892714	0.6728	0.879308	0.676722	0.525431	0.3293	0.244545	0.269286	0.849778	0.799	0.714889	0.348667	0.909167	0.22725	0.704917	0.745333	0.8904	0.177667	0.341625	0.643571	0.5374	0.666	0.338833	0.901	0.2305	0.231	0.90875	0.76275	0.271667
A_73_120581__Reg_000000	0.93283	0.847345	0.839687	0.8206	0.879	0.804955	0.781444	0.7898	0.913286	0.761	0.784077	0.547722	0.285277	0.5692	0.233273	0.207143	0.784111	0.6492	0.827222	0.182167	0.831833	0.43475	0.59	0.61	0.8716	0.181333	0.43175	0.662143	0.5788	0.43525	0.17	0.808286	0.4545	0.32575	0.828	0.82275	0.170333
PSME3__Reg_010001	0.932623	0.763448	0.902688	0.8368	0.913	0.628409	0.641667	0.8488	0.883	0.633	0.822923	0.644111	0.487846	0.4088	0.120182	0.237143	0.888667	0.8117	0.700111	0.263333	0.936333	0.1575	0.63125	0.630667	0.8812	0.273667	0.339375	0.531	0.523	0.5915	0.295833	0.860143	0.21375	0.262	0.872	0.783	0.268333
TMEM165__Reg_000001	0.932585	0.827828	0.797375	0.7496	0.8375	0.798455	0.762926	0.8189	0.897143	0.7348	0.783308	0.507389	0.258477	0.5964	0.15	0.235	0.775556	0.6064	0.811	0.156	0.8045	0.511	0.579917	0.557833	0.8554	0.1685	0.399375	0.575714	0.5986	0.37975	0.1105	0.781143	0.493	0.35925	0.79275	0.83125	0.166667
FAF1__Reg_010011	0.932566	0.829948	0.903062	0.8604	0.9085	0.656636	0.675889	0.9163	0.887286	0.5234	0.884385	0.743389	0.499277	0.4022	0.140364	0.261	0.898667	0.7819	0.693222	0.365667	0.917333	0.2235	0.716	0.736	0.8712	0.198333	0.2075	0.600143	0.5992	0.61825	0.340167	0.919143	0.13075	0.2115	0.8935	0.754	0.249667
USP38__Reg_000001	0.932566	0.828483	0.923062	0.9014	0.94475	0.641136	0.676926	0.9216	0.910714	0.6256	0.910462	0.7965	0.579785	0.3746	0.221364	0.308857	0.891111	0.8067	0.708889	0.464	0.921	0.20975	0.770333	0.820333	0.9002	0.186	0.24	0.71	0.6012	0.62775	0.4045	0.963857	0.14	0.22825	0.923	0.702	0.278667
FLRT3__Reg_000001	0.932547	0.880552	0.864875	0.8246	0.889	0.801409	0.781407	0.8768	0.903	0.6208	0.848462	0.661611	0.378554	0.5941	0.164455	0.200857	0.827333	0.6679	0.815	0.276667	0.828667	0.399	0.65125	0.667667	0.8684	0.191	0.2925	0.668857	0.687	0.43175	0.2915	0.860857	0.28375	0.32675	0.8405	0.76325	0.204667
PABPC1L__Reg_000001	0.932547	0.840845	0.88475	0.8812	0.91325	0.730455	0.785926	0.8655	0.948286	0.72	0.881077	0.727722	0.496508	0.4174	0.339909	0.263	0.836778	0.7404	0.776556	0.448333	0.8255	0.29	0.726333	0.788167	0.898	0.185833	0.33925	0.745857	0.669	0.58225	0.441	0.911571	0.24425	0.31225	0.90125	0.72775	0.267333
COPG2IT1__Reg_000000	0.932509	0.819741	0.897813	0.8868	0.91825	0.744864	0.799037	0.8373	0.954143	0.772	0.86	0.643222	0.429277	0.4537	0.265364	0.248857	0.853222	0.7896	0.812	0.365167	0.864167	0.20325	0.6645	0.7105	0.916	0.200167	0.423625	0.757571	0.5558	0.59375	0.422667	0.88	0.3215	0.29725	0.9105	0.75025	0.274667
A_73_111957__Reg_000000	0.932472	0.8545	0.833812	0.7734	0.8565	0.816727	0.802778	0.836	0.913714	0.6454	0.802615	0.574222	0.2798	0.6256	0.180091	0.177429	0.815778	0.6389	0.816778	0.232	0.7865	0.35575	0.590167	0.5805	0.8642	0.193833	0.3345	0.626429	0.688	0.409	0.338333	0.814	0.333	0.37975	0.8055	0.801	0.212667
PIK3R2__Reg_000001	0.932453	0.860655	0.86625	0.8198	0.88375	0.861636	0.851519	0.7658	0.906286	0.71	0.786077	0.491389	0.244846	0.6159	0.191545	0.23	0.792667	0.7021	0.874	0.139333	0.8245	0.34225	0.526333	0.535833	0.8794	0.196167	0.481	0.616	0.5928	0.467	0.262667	0.755571	0.4125	0.4065	0.828	0.855	0.212
FBN3__Reg_000001	0.932377	0.828638	0.88125	0.8168	0.9105	0.703	0.683815	0.8451	0.880714	0.5852	0.818692	0.76	0.543015	0.4453	0.267	0.270571	0.835667	0.7088	0.717444	0.292833	0.876	0.29075	0.6755	0.726833	0.851	0.176833	0.23625	0.617429	0.7098	0.4845	0.35	0.890286	0.1245	0.223	0.83075	0.74525	0.248667
FKBP7__Reg_000001	0.932358	0.842517	0.841187	0.8438	0.883	0.779091	0.785185	0.8488	0.934286	0.7694	0.853154	0.610111	0.394015	0.4869	0.199091	0.236857	0.809222	0.686	0.802444	0.278833	0.828833	0.397	0.660083	0.6895	0.895	0.189167	0.38575	0.705571	0.5696	0.526	0.247833	0.860286	0.4315	0.3055	0.88025	0.7635	0.199333
SRGAP2__Reg_000001	0.932321	0.824707	0.840812	0.8094	0.8635	0.820909	0.852704	0.7932	0.948429	0.7428	0.805692	0.536556	0.292077	0.5627	0.232727	0.207571	0.815333	0.6892	0.837333	0.235167	0.782833	0.27275	0.5685	0.5775	0.887	0.194333	0.44875	0.668286	0.6206	0.4975	0.396333	0.798143	0.36825	0.3835	0.84175	0.8215	0.263667
HOXD9__Reg_100000	0.932283	0.853052	0.906438	0.8866	0.92675	0.678455	0.704519	0.8825	0.892429	0.6936	0.895846	0.662556	0.443846	0.4074	0.163273	0.243714	0.847778	0.7788	0.736889	0.3375	0.888	0.32325	0.715667	0.742667	0.9136	0.177333	0.3355	0.628429	0.5342	0.62175	0.261833	0.894714	0.3145	0.2645	0.92075	0.74275	0.240667
PCSK5__Reg_000101	0.932208	0.860069	0.843625	0.8242	0.87975	0.796227	0.806037	0.8263	0.934714	0.7444	0.833308	0.619056	0.358415	0.5196	0.278455	0.224143	0.795556	0.6514	0.798	0.310833	0.777833	0.36625	0.644417	0.678833	0.8882	0.193667	0.366	0.706	0.6432	0.49075	0.340167	0.849	0.36225	0.327	0.85475	0.769	0.217333
STIM2__Reg_000001	0.932038	0.83219	0.867125	0.86	0.898	0.808545	0.816778	0.7871	0.932857	0.756	0.810769	0.551222	0.313569	0.5587	0.197909	0.215	0.824	0.7091	0.840667	0.188	0.848167	0.29875	0.556333	0.579667	0.8996	0.198833	0.49525	0.658429	0.5488	0.5015	0.274667	0.808286	0.37275	0.35425	0.868	0.83675	0.224667
CRISPLD1__Reg_000001	0.932	0.819931	0.840187	0.8008	0.85525	0.811045	0.831481	0.8133	0.934714	0.735	0.812692	0.505778	0.2846	0.5704	0.158273	0.211571	0.814222	0.7001	0.839111	0.2365	0.800667	0.29975	0.575917	0.570833	0.8834	0.197667	0.42725	0.647857	0.5822	0.49775	0.330333	0.791857	0.4445	0.37725	0.84325	0.8025	0.223667
SGCZ__Reg_000000	0.931981	0.805983	0.80975	0.7536	0.831	0.786364	0.786963	0.8274	0.927857	0.6696	0.787462	0.533778	0.281615	0.5829	0.148818	0.187143	0.823111	0.6406	0.790667	0.241	0.778333	0.33575	0.578833	0.552167	0.8592	0.186833	0.344875	0.583857	0.6608	0.43825	0.3275	0.799571	0.37825	0.37675	0.80175	0.81125	0.208
ZBTB8__Reg_000001	0.931943	0.828414	0.87125	0.827	0.89575	0.780682	0.796259	0.8032	0.948	0.7778	0.798769	0.5965	0.336446	0.5554	0.252909	0.212	0.832889	0.7028	0.816222	0.286167	0.817167	0.27225	0.6085	0.633333	0.899	0.1955	0.422125	0.707	0.636	0.46	0.381833	0.839857	0.35725	0.31875	0.85	0.77925	0.248333
TMEFF1__Reg_000010	0.931849	0.873086	0.865812	0.8102	0.88775	0.814909	0.800333	0.8213	0.916286	0.6508	0.801462	0.598167	0.274785	0.6213	0.209091	0.184857	0.829556	0.6573	0.814667	0.215333	0.800167	0.35625	0.588833	0.590833	0.8818	0.193333	0.341875	0.606	0.7192	0.416	0.342333	0.823714	0.287	0.37575	0.819	0.8155	0.225333
PSTPIP2__Reg_000001	0.931774	0.866017	0.907312	0.8936	0.9365	0.688864	0.701926	0.9404	0.901571	0.57	0.915692	0.78	0.521015	0.4387	0.188455	0.268714	0.886778	0.7535	0.731222	0.418833	0.893	0.29	0.750417	0.784167	0.8974	0.190333	0.25175	0.684143	0.672	0.5795	0.3865	0.953714	0.12275	0.2405	0.90725	0.7315	0.261667
CDKN1C__Reg_000000	0.931717	0.815655	0.884688	0.8566	0.91325	0.738136	0.75537	0.8249	0.929	0.7858	0.822154	0.599	0.363492	0.5159	0.205364	0.222429	0.841111	0.7407	0.809667	0.255167	0.880167	0.294	0.626583	0.6475	0.9038	0.1835	0.45425	0.701	0.5398	0.50125	0.270833	0.851	0.372	0.27825	0.876	0.7965	0.236667
LRRN3__Reg_000101	0.931679	0.81981	0.893062	0.898	0.9245	0.705955	0.722926	0.8588	0.910714	0.6828	0.857308	0.652944	0.450862	0.4401	0.157182	0.238286	0.867667	0.776	0.766333	0.258833	0.920833	0.288	0.6485	0.675167	0.9	0.190833	0.396625	0.637429	0.5366	0.591	0.244167	0.877857	0.261	0.26375	0.90675	0.80675	0.234333
KLHDC5__Reg_000001	0.931623	0.812724	0.844187	0.831	0.8675	0.810864	0.842741	0.786	0.945714	0.7802	0.809615	0.485	0.273908	0.5368	0.197273	0.214	0.812	0.7061	0.842444	0.211333	0.801833	0.289	0.559917	0.566667	0.897	0.195833	0.511125	0.649286	0.5628	0.5375	0.328333	0.782857	0.4615	0.37225	0.86	0.8365	0.232
FBXO31__Reg_000010	0.931604	0.84469	0.940125	0.9212	0.95225	0.683864	0.737741	0.886	0.930857	0.6728	0.905231	0.772722	0.515523	0.4097	0.266	0.287714	0.876333	0.8133	0.756667	0.4705	0.896333	0.1885	0.749833	0.811333	0.9132	0.191	0.285125	0.747857	0.5808	0.6235	0.445833	0.943286	0.18225	0.2635	0.9285	0.69625	0.287
A_73_111434__Reg_000000	0.931585	0.846293	0.9295	0.9128	0.95375	0.661273	0.699185	0.9045	0.916286	0.6556	0.903308	0.800556	0.556754	0.3936	0.278273	0.309571	0.875444	0.7961	0.732	0.468833	0.907167	0.23475	0.768583	0.829667	0.9044	0.184	0.262875	0.743571	0.6104	0.6055	0.407333	0.961571	0.1455	0.24375	0.92225	0.70025	0.276667
JPH4__Reg_000001	0.931547	0.867431	0.884687	0.845	0.91525	0.756955	0.728815	0.8714	0.896429	0.5844	0.824615	0.682889	0.398723	0.5398	0.155273	0.204286	0.869333	0.7035	0.763	0.235167	0.875167	0.34575	0.637667	0.6505	0.8776	0.188833	0.26625	0.600286	0.736	0.47275	0.301	0.873143	0.18925	0.3365	0.8455	0.81975	0.232
GPC3__Reg_000010	0.931547	0.800759	0.892813	0.8674	0.9	0.771455	0.819259	0.7916	0.948286	0.7492	0.826385	0.551111	0.347154	0.4849	0.184	0.228571	0.847667	0.7713	0.818667	0.264833	0.847667	0.1765	0.588083	0.615833	0.9054	0.198833	0.47525	0.673714	0.5318	0.6015	0.395833	0.813714	0.37375	0.317	0.8885	0.80675	0.277667
EIF2C3__Reg_000000	0.931358	0.874259	0.838562	0.8052	0.8715	0.856318	0.839852	0.8157	0.923	0.6884	0.808077	0.600167	0.307554	0.6094	0.263	0.207714	0.789	0.6277	0.853667	0.206333	0.795333	0.41325	0.598333	0.626833	0.8614	0.192333	0.34525	0.703	0.6808	0.40625	0.295	0.822286	0.34525	0.36575	0.8185	0.80675	0.194
INCA1__Reg_000001	0.931302	0.843207	0.946125	0.9328	0.959	0.656864	0.697481	0.8997	0.913143	0.6044	0.906846	0.763667	0.503277	0.403	0.233727	0.289714	0.899111	0.8122	0.724889	0.4635	0.909167	0.1665	0.73875	0.784667	0.9142	0.199333	0.259125	0.684143	0.617	0.64075	0.456667	0.949714	0.12475	0.2395	0.9265	0.7235	0.295667
DOK6__Reg_000011	0.931283	0.834224	0.870625	0.8318	0.90225	0.721545	0.730852	0.8556	0.921429	0.6476	0.828846	0.713389	0.4314	0.4901	0.304727	0.226286	0.843333	0.6789	0.752556	0.366333	0.820167	0.331	0.678417	0.7085	0.8756	0.179333	0.311875	0.626429	0.7632	0.46925	0.403	0.891	0.198	0.2845	0.83775	0.7635	0.252
AMIGO3__Reg_000000	0.931283	0.81469	0.841938	0.8344	0.89125	0.740318	0.756667	0.8235	0.941857	0.8214	0.824769	0.625778	0.418662	0.4585	0.266182	0.241857	0.814111	0.689	0.781	0.284167	0.831333	0.35975	0.656667	0.6885	0.8974	0.174833	0.440125	0.705286	0.5774	0.51175	0.2785	0.868429	0.39525	0.3055	0.8715	0.769	0.225333
COQ10A__Reg_000001	0.931264	0.892345	0.950313	0.9354	0.96075	0.740455	0.76863	0.871	0.904714	0.5916	0.894538	0.746111	0.469954	0.4651	0.237364	0.266571	0.879556	0.8152	0.779556	0.347167	0.908833	0.1955	0.693333	0.756667	0.909	0.2055	0.28125	0.721	0.6192	0.61875	0.431333	0.915143	0.1145	0.2465	0.92625	0.758	0.283667
CDO1__Reg_010001	0.931264	0.843466	0.887875	0.8892	0.91125	0.794545	0.838333	0.8087	0.961286	0.7744	0.844154	0.629056	0.382185	0.4807	0.282091	0.247857	0.834222	0.7423	0.829	0.310833	0.834	0.24925	0.636583	0.695833	0.9094	0.200333	0.44375	0.751857	0.5872	0.5765	0.397167	0.855857	0.35275	0.312	0.901	0.78075	0.256
SLC29A2__Reg_010000	0.931264	0.830362	0.911687	0.897	0.92425	0.650682	0.678222	0.9166	0.893429	0.5528	0.894538	0.709722	0.463477	0.4134	0.151636	0.246571	0.897778	0.7888	0.709556	0.399167	0.911167	0.24575	0.719	0.734167	0.8946	0.1875	0.239375	0.599429	0.6208	0.63025	0.355333	0.917286	0.16825	0.21775	0.907	0.76475	0.259
ANKRD29__Reg_000001	0.931264	0.794534	0.8565	0.8092	0.877	0.776773	0.783	0.7936	0.909714	0.706	0.785308	0.491333	0.294323	0.5354	0.139182	0.204571	0.837	0.7288	0.812	0.163667	0.853333	0.26425	0.53	0.520333	0.882	0.197	0.49175	0.562429	0.5974	0.51125	0.287667	0.769857	0.3735	0.37775	0.83525	0.88025	0.242333
LDOC1L__Reg_000000	0.931208	0.855707	0.878	0.8752	0.89925	0.814909	0.868481	0.8197	0.957714	0.7326	0.857385	0.626667	0.380754	0.4844	0.302364	0.247714	0.823889	0.7389	0.834	0.3355	0.804	0.25425	0.644583	0.698667	0.9014	0.198667	0.405375	0.756714	0.6334	0.5875	0.4545	0.849571	0.315	0.329	0.892	0.78275	0.292667
PFKM__Reg_010000	0.931189	0.905293	0.89725	0.873	0.918	0.750273	0.737185	0.8961	0.891571	0.543	0.863462	0.720889	0.379969	0.527	0.185727	0.218857	0.867	0.7111	0.756	0.306	0.876833	0.3555	0.689417	0.715667	0.8784	0.193167	0.249625	0.656143	0.6868	0.5145	0.306167	0.907286	0.161	0.2855	0.87325	0.789	0.215
TMTC2__Reg_000001	0.931189	0.824155	0.911563	0.9136	0.939	0.736409	0.774556	0.8189	0.931857	0.775	0.855615	0.645778	0.447292	0.4414	0.280364	0.258429	0.840222	0.7941	0.811556	0.297667	0.898667	0.24025	0.653917	0.714333	0.9138	0.192333	0.45775	0.743571	0.518	0.5945	0.3295	0.871	0.31775	0.268	0.9165	0.773	0.258667
C25H16orf14__Reg_000000	0.93117	0.845724	0.93975	0.8588	0.931	0.719727	0.734556	0.8485	0.895429	0.5378	0.841154	0.713111	0.414262	0.5255	0.180364	0.225429	0.884111	0.7762	0.755222	0.333667	0.8775	0.16675	0.63725	0.663667	0.881	0.202667	0.25875	0.601857	0.647	0.5385	0.468333	0.869857	0.10175	0.27675	0.8585	0.755	0.291
MDM1__Reg_000001	0.931151	0.875569	0.888125	0.8606	0.8995	0.853455	0.876852	0.8081	0.930714	0.6504	0.832769	0.587278	0.298338	0.577	0.244	0.213857	0.830556	0.726	0.863556	0.220833	0.8215	0.2555	0.583083	0.620833	0.8888	0.207333	0.38675	0.693857	0.6666	0.525	0.429667	0.811143	0.28825	0.37575	0.86	0.829	0.264667
CASP3__Reg_010001	0.931113	0.839845	0.885125	0.8642	0.909	0.809818	0.836667	0.807	0.947714	0.7444	0.839538	0.595167	0.348908	0.5204	0.249909	0.230143	0.830111	0.7115	0.832889	0.263667	0.817	0.2405	0.598	0.641	0.9106	0.206667	0.431125	0.698857	0.6224	0.537	0.414833	0.831429	0.33525	0.3265	0.87725	0.80025	0.268
SFXN3__Reg_000000	0.931075	0.782086	0.812437	0.766	0.841	0.795727	0.797926	0.7629	0.921571	0.8036	0.762923	0.446778	0.271277	0.5372	0.154818	0.251286	0.788	0.6779	0.819333	0.145833	0.814667	0.34025	0.52575	0.515667	0.8704	0.1815	0.544875	0.592	0.5282	0.4745	0.2035	0.75	0.5175	0.36175	0.8185	0.8535	0.198667
DNMT3B__Reg_000000	0.930962	0.834483	0.883938	0.857	0.89925	0.806318	0.825593	0.7933	0.945571	0.7126	0.799462	0.588556	0.3086	0.547	0.235182	0.212	0.842	0.7234	0.830778	0.243	0.844667	0.226	0.576167	0.6085	0.8864	0.2075	0.4235	0.712	0.5926	0.515	0.366667	0.828571	0.30325	0.33825	0.85975	0.82875	0.239333
COL6A6__Reg_000000	0.93083	0.790517	0.811562	0.793	0.848	0.762227	0.752704	0.7864	0.916857	0.765	0.766923	0.519444	0.317169	0.495	0.206273	0.219429	0.789	0.6708	0.789889	0.182333	0.8445	0.423	0.586917	0.592167	0.8532	0.173167	0.47425	0.605714	0.5588	0.47425	0.135	0.796714	0.4865	0.3085	0.82075	0.83525	0.163
SLC25A4__Reg_000000	0.930755	0.898379	0.939188	0.8926	0.9455	0.746091	0.741148	0.8866	0.888	0.5248	0.870077	0.747778	0.421523	0.5249	0.181727	0.241143	0.881333	0.7624	0.767111	0.318167	0.8995	0.253	0.68125	0.720667	0.8852	0.2005	0.238625	0.655429	0.683	0.5365	0.378167	0.902857	0.10725	0.2805	0.8805	0.771	0.255333
TYRO3__Reg_001001	0.930566	0.903655	0.8745	0.8646	0.89675	0.845455	0.854037	0.8334	0.927857	0.6632	0.847385	0.627611	0.303492	0.5761	0.241182	0.217857	0.815444	0.6787	0.843222	0.255667	0.806167	0.38275	0.630583	0.6685	0.886	0.195333	0.34075	0.707143	0.6684	0.4975	0.3295	0.842286	0.309	0.35275	0.864	0.80675	0.212667
KCNN2__Reg_000010	0.930434	0.885845	0.857	0.8068	0.88675	0.843909	0.824556	0.8367	0.893571	0.6214	0.821385	0.604389	0.322062	0.6239	0.234182	0.198857	0.796	0.6598	0.851889	0.2055	0.809333	0.40075	0.601917	0.617167	0.8624	0.184167	0.31775	0.660429	0.7054	0.41625	0.3165	0.812	0.277	0.37575	0.814	0.8135	0.215333
SLIT2__Reg_010100	0.930396	0.863397	0.86125	0.8324	0.88775	0.743182	0.751333	0.8997	0.913429	0.6056	0.863923	0.737556	0.440385	0.5034	0.256818	0.225714	0.837222	0.6891	0.767556	0.401833	0.838167	0.36225	0.720917	0.751333	0.8606	0.184167	0.283	0.722429	0.6888	0.48325	0.3575	0.916	0.20175	0.2655	0.85225	0.73075	0.216333
C1orf135__Reg_000001	0.930396	0.845	0.856937	0.8064	0.885	0.749864	0.752296	0.8316	0.904143	0.6022	0.811615	0.731389	0.4286	0.5097	0.389091	0.240429	0.805333	0.6675	0.768222	0.335667	0.824	0.3405	0.670083	0.716333	0.8426	0.177333	0.2805	0.678429	0.702	0.43975	0.377333	0.880143	0.14625	0.2685	0.812	0.74775	0.220333
TNFAIP6__Reg_000001	0.930377	0.795034	0.843375	0.8276	0.8745	0.721227	0.747778	0.8438	0.951	0.7748	0.829538	0.612111	0.395185	0.4573	0.165727	0.228571	0.844667	0.6993	0.753778	0.325167	0.832333	0.29025	0.6485	0.661	0.8934	0.185	0.39275	0.675714	0.5464	0.5415	0.290167	0.864429	0.3875	0.29	0.87775	0.77625	0.219
CCKAR__Reg_000001	0.930358	0.870603	0.881188	0.8824	0.90225	0.765818	0.783259	0.839	0.918286	0.713	0.860077	0.661056	0.402908	0.4851	0.222	0.248	0.815333	0.7288	0.801667	0.2965	0.861833	0.38525	0.68125	0.7315	0.8834	0.1815	0.357625	0.711714	0.542	0.5465	0.224667	0.873286	0.3545	0.2765	0.8965	0.75175	0.19
GNAI3__Reg_000001	0.930358	0.862	0.891125	0.8966	0.91475	0.797545	0.846519	0.8183	0.956571	0.7566	0.860538	0.639333	0.375615	0.492	0.316	0.246429	0.828667	0.7426	0.833556	0.345167	0.821333	0.267	0.656333	0.714	0.912	0.200667	0.418625	0.768714	0.6078	0.5745	0.4275	0.869714	0.32125	0.325	0.904	0.7665	0.26
ATP11A__Reg_000011	0.930358	0.838707	0.875375	0.8484	0.89675	0.823227	0.853889	0.7883	0.947286	0.719	0.808538	0.6015	0.328415	0.5664	0.313364	0.224429	0.822	0.7195	0.853556	0.254	0.820667	0.23725	0.584417	0.623167	0.8874	0.199833	0.423375	0.732857	0.617	0.49375	0.424167	0.823286	0.28075	0.35675	0.85175	0.807	0.257667
TMEM45A__Reg_000000	0.930302	0.811345	0.847062	0.8262	0.88575	0.700727	0.718333	0.8745	0.936429	0.7396	0.853385	0.707056	0.482462	0.4294	0.235364	0.243286	0.831889	0.6816	0.736222	0.407	0.827	0.33225	0.712	0.746667	0.885	0.181167	0.30425	0.698714	0.6116	0.51975	0.326667	0.909429	0.31775	0.291	0.87125	0.7105	0.226667
A_73_107381__Reg_000000	0.930283	0.887207	0.900625	0.8746	0.9295	0.75	0.755185	0.8947	0.907714	0.5952	0.882692	0.787389	0.494585	0.4972	0.296727	0.261571	0.845778	0.7145	0.775333	0.395	0.858167	0.3215	0.726833	0.786667	0.8798	0.1905	0.278875	0.744429	0.7142	0.49975	0.408333	0.930714	0.12675	0.261	0.875	0.72275	0.249333
LPAR1__Reg_000000	0.930283	0.780552	0.7955	0.7344	0.83075	0.764318	0.726	0.7873	0.913286	0.7252	0.727769	0.524111	0.269692	0.5861	0.168	0.199714	0.803444	0.6038	0.779556	0.1645	0.818167	0.37725	0.538417	0.520333	0.8422	0.185833	0.389375	0.569857	0.5942	0.36425	0.1785	0.789286	0.42575	0.3655	0.7745	0.82925	0.165
UGCGL2__Reg_000001	0.930245	0.850655	0.838187	0.8256	0.8765	0.744045	0.757667	0.8688	0.93	0.6878	0.856231	0.683333	0.4142	0.4938	0.248818	0.223143	0.824	0.6552	0.757111	0.379333	0.791167	0.36975	0.69625	0.720333	0.8828	0.189	0.339125	0.686	0.6644	0.49925	0.363667	0.895286	0.2925	0.3145	0.861	0.72925	0.223667
FMNL3__Reg_000001	0.930245	0.803845	0.869062	0.8352	0.89975	0.780409	0.802481	0.7823	0.929857	0.8058	0.802077	0.537056	0.341785	0.5279	0.223273	0.222	0.817	0.7455	0.840889	0.200833	0.8505	0.25175	0.569333	0.5865	0.9004	0.188833	0.5225	0.677857	0.528	0.513	0.318333	0.802	0.399	0.33325	0.859	0.815	0.254
GNG2__Reg_000001	0.930189	0.851431	0.8315	0.7854	0.865	0.811818	0.779889	0.8204	0.888286	0.6692	0.787385	0.548444	0.307569	0.5898	0.216909	0.192857	0.787	0.6468	0.823222	0.177833	0.817833	0.48475	0.595333	0.5995	0.8524	0.173833	0.372875	0.597286	0.731	0.396	0.207333	0.79	0.3955	0.359	0.79825	0.84075	0.181667
CYCS__Reg_000001	0.930151	0.851	0.966125	0.9116	0.96625	0.712727	0.742815	0.854	0.909	0.6196	0.867462	0.733667	0.469692	0.4683	0.215364	0.268429	0.889333	0.8255	0.772222	0.358833	0.909167	0.163	0.670333	0.7235	0.9098	0.203167	0.29225	0.678	0.62	0.59375	0.463167	0.896286	0.129	0.23975	0.9035	0.74825	0.309333
MAPKAPK3__Reg_001001	0.930113	0.832862	0.9	0.821	0.896	0.7385	0.725926	0.8357	0.875143	0.5382	0.801154	0.623889	0.345	0.5833	0.103636	0.181143	0.874889	0.7586	0.776778	0.202667	0.901	0.2295	0.576333	0.567	0.8586	0.251667	0.280375	0.534857	0.5966	0.47575	0.289833	0.822286	0.18125	0.4115	0.8305	0.81325	0.229667
PDCD1__Reg_000001	0.930075	0.808517	0.85025	0.8438	0.883	0.722227	0.779815	0.8485	0.948714	0.7864	0.865308	0.643389	0.470631	0.4096	0.282545	0.259429	0.817222	0.7419	0.770778	0.420833	0.8115	0.295	0.711083	0.747667	0.8972	0.1805	0.3835	0.747	0.5834	0.591	0.397833	0.883286	0.36625	0.327	0.893	0.719	0.251667
SYNGR1__Reg_000001	0.930057	0.794586	0.927187	0.897	0.948	0.622818	0.653852	0.8659	0.914857	0.6932	0.865538	0.720333	0.494323	0.3978	0.207545	0.273	0.890111	0.7978	0.709333	0.404	0.914333	0.168	0.706	0.737	0.9164	0.188333	0.311875	0.635571	0.5502	0.60275	0.384	0.925429	0.21375	0.23825	0.90725	0.7215	0.287667
UQCRC1__Reg_000001	0.930019	0.867948	0.964437	0.922	0.9645	0.710545	0.739889	0.8713	0.904429	0.5938	0.891538	0.753389	0.480538	0.4624	0.206909	0.266143	0.885667	0.82	0.762333	0.384167	0.902333	0.18375	0.697083	0.753	0.9124	0.203	0.266	0.664714	0.6204	0.6075	0.452333	0.907857	0.13325	0.2465	0.91425	0.72275	0.296667
MXD3__Reg_000000	0.929943	0.806603	0.858375	0.789	0.8885	0.702955	0.664556	0.8309	0.848857	0.653	0.795846	0.620056	0.446292	0.4923	0.151182	0.220429	0.802778	0.7183	0.752444	0.184667	0.909167	0.39925	0.622917	0.6335	0.845	0.216333	0.32975	0.556571	0.5506	0.45275	0.108833	0.818	0.32075	0.32125	0.81875	0.79	0.183333
RIC8A__Reg_000000	0.929906	0.812397	0.8865	0.8594	0.92175	0.761	0.766481	0.7797	0.926857	0.78	0.793154	0.621056	0.405138	0.4983	0.276818	0.236143	0.825556	0.7346	0.812444	0.208667	0.878333	0.2605	0.59	0.6375	0.8926	0.188833	0.477125	0.693	0.5554	0.5015	0.293333	0.836571	0.31425	0.27825	0.863	0.8065	0.244667
ARFIP2__Reg_000001	0.929887	0.856517	0.877813	0.8778	0.90975	0.806636	0.837593	0.8225	0.950714	0.759	0.849385	0.660889	0.417323	0.4736	0.332273	0.255	0.814778	0.714	0.831889	0.320167	0.829167	0.30225	0.65675	0.729167	0.895	0.200833	0.399125	0.788857	0.6294	0.54775	0.383667	0.869571	0.32425	0.3055	0.88925	0.77325	0.245667
EBF2__Reg_100010	0.929887	0.844069	0.849563	0.8244	0.8825	0.825409	0.817185	0.8044	0.927429	0.7574	0.792846	0.546833	0.275508	0.5967	0.239273	0.203	0.804	0.6735	0.858889	0.191667	0.8395	0.374	0.580083	0.6005	0.8784	0.194	0.44025	0.723571	0.5912	0.43125	0.243333	0.809714	0.4185	0.3465	0.8365	0.834	0.195
FGD1__Reg_000001	0.929717	0.875931	0.851437	0.8264	0.8845	0.849864	0.817741	0.8063	0.886143	0.6722	0.811308	0.531944	0.283554	0.6113	0.142182	0.224857	0.795778	0.6743	0.857444	0.131667	0.845833	0.42025	0.55125	0.5615	0.8722	0.190167	0.418125	0.615714	0.5914	0.45225	0.179667	0.781429	0.3865	0.41525	0.83525	0.85475	0.188
ABI2__Reg_000001	0.92966	0.784517	0.87775	0.853	0.91125	0.649773	0.677852	0.8531	0.927857	0.7292	0.842154	0.748056	0.557415	0.3657	0.288273	0.293286	0.853333	0.7399	0.706778	0.387833	0.884	0.26375	0.71075	0.767	0.8842	0.175167	0.32575	0.681143	0.5876	0.56	0.327333	0.922	0.21975	0.245	0.887	0.7235	0.247667
GGH__Reg_000100	0.929604	0.824966	0.8305	0.7832	0.86375	0.806455	0.773259	0.8013	0.906571	0.6376	0.762538	0.563833	0.304569	0.5827	0.192182	0.184286	0.823111	0.6408	0.795	0.160833	0.8215	0.37225	0.544167	0.5415	0.8514	0.19	0.37675	0.559714	0.7302	0.40475	0.266667	0.795	0.293	0.4015	0.791	0.87125	0.201333
TAGLN3__Reg_000000	0.929604	0.765569	0.869188	0.8014	0.8995	0.685818	0.657889	0.8182	0.887571	0.672	0.773154	0.620056	0.405231	0.524	0.140455	0.204143	0.848556	0.7114	0.748667	0.202667	0.906	0.2675	0.573917	0.5675	0.8666	0.266167	0.36375	0.534857	0.5534	0.4335	0.208167	0.829714	0.2595	0.3465	0.81525	0.8045	0.219333
SFRP1__Reg_000011	0.929358	0.850034	0.911875	0.8794	0.91325	0.815455	0.852148	0.7957	0.939	0.6654	0.825077	0.591278	0.297431	0.5435	0.231273	0.216571	0.851889	0.7684	0.844778	0.251167	0.847833	0.17925	0.578667	0.614167	0.8972	0.213667	0.411125	0.685429	0.5988	0.569	0.446833	0.820857	0.27325	0.35275	0.873	0.82	0.299667
DNASE2__Reg_010101	0.929283	0.854362	0.87575	0.8604	0.907	0.821227	0.829	0.7894	0.925714	0.775	0.815	0.555389	0.312492	0.5503	0.219364	0.223571	0.811667	0.7189	0.850333	0.183333	0.8445	0.328	0.574	0.606667	0.9024	0.1925	0.50225	0.685857	0.5648	0.508	0.2665	0.803571	0.39375	0.34075	0.8705	0.83675	0.227
SH3BP5__Reg_010001	0.929226	0.85569	0.918	0.9354	0.93375	0.714909	0.759222	0.8594	0.926857	0.6986	0.901538	0.672389	0.452385	0.4125	0.165636	0.248857	0.870444	0.7947	0.762444	0.352333	0.8835	0.2355	0.689167	0.7395	0.9254	0.199833	0.36625	0.689714	0.5094	0.67175	0.342	0.903286	0.28	0.27725	0.95475	0.74375	0.256667
ZBTB34__Reg_000000	0.92917	0.882621	0.898813	0.8858	0.9255	0.810682	0.835407	0.8379	0.930429	0.7122	0.857231	0.680611	0.415754	0.5295	0.328909	0.246714	0.822444	0.7392	0.848222	0.305833	0.851	0.315	0.660333	0.726333	0.8952	0.193833	0.37125	0.789	0.6538	0.505	0.381	0.872286	0.2545	0.2965	0.88625	0.7725	0.247667
NAALAD2__Reg_000001	0.929151	0.797034	0.824375	0.7828	0.86575	0.770273	0.776222	0.795	0.926857	0.7564	0.779385	0.5555	0.360246	0.556	0.239273	0.204143	0.809222	0.6723	0.792444	0.224333	0.801	0.309	0.578917	0.580167	0.88	0.1785	0.436	0.654857	0.6452	0.43725	0.345167	0.806571	0.3435	0.345	0.82025	0.81125	0.24
NRP2__Reg_000011	0.929038	0.82531	0.83775	0.784	0.86075	0.795227	0.817963	0.8112	0.927429	0.6956	0.808538	0.572611	0.341462	0.5456	0.258818	0.204143	0.804333	0.6769	0.807222	0.294	0.763333	0.28525	0.6045	0.612	0.8718	0.186667	0.386125	0.640286	0.7032	0.479	0.4435	0.809571	0.3295	0.35925	0.81825	0.78425	0.280333
NUDT14__Reg_000101	0.929019	0.804759	0.861375	0.842	0.901	0.750864	0.739741	0.7896	0.898857	0.762	0.799231	0.567611	0.400646	0.4724	0.184727	0.232143	0.812	0.7278	0.793778	0.169	0.891833	0.33475	0.581	0.6095	0.8822	0.181833	0.49175	0.624286	0.516	0.52175	0.174167	0.812857	0.3835	0.3045	0.86075	0.82975	0.212
CRYAB__Reg_010000	0.928981	0.849259	0.908125	0.8384	0.8995	0.764682	0.782593	0.8301	0.895857	0.5752	0.811385	0.606722	0.320769	0.5463	0.178727	0.200143	0.855222	0.7875	0.795	0.2625	0.868667	0.22	0.611583	0.617333	0.8668	0.191833	0.312125	0.603571	0.6498	0.5355	0.377	0.815857	0.238	0.34525	0.839	0.81625	0.247667
SYTL2__Reg_000001	0.928906	0.823914	0.847813	0.801	0.8645	0.836	0.841778	0.7655	0.922	0.7586	0.785308	0.477667	0.248015	0.599	0.173364	0.237571	0.791667	0.6857	0.860556	0.1635	0.801	0.31125	0.522417	0.527167	0.8836	0.195667	0.494375	0.613286	0.5476	0.46625	0.276	0.751429	0.45775	0.39225	0.82825	0.82725	0.214667
TANC2__Reg_010000	0.928868	0.846862	0.891938	0.872	0.91525	0.794	0.80563	0.8213	0.913571	0.6884	0.852846	0.632167	0.416938	0.4765	0.208545	0.254429	0.819222	0.7599	0.816222	0.2325	0.873167	0.28075	0.62625	0.671333	0.8906	0.196167	0.39225	0.69	0.542	0.57525	0.302667	0.842	0.2955	0.2975	0.8825	0.78325	0.233667
A_73_104555__Reg_000000	0.92883	0.851345	0.870687	0.8082	0.89225	0.766045	0.757593	0.8511	0.893	0.602	0.837154	0.654389	0.421662	0.5289	0.170273	0.205143	0.831	0.694	0.765778	0.283	0.81	0.281	0.635667	0.65	0.8724	0.188833	0.306	0.599143	0.7108	0.496	0.4045	0.843857	0.2325	0.31225	0.8325	0.759	0.261333
ELF4__Reg_100001	0.928755	0.842052	0.835313	0.819	0.87075	0.780682	0.80663	0.8083	0.929857	0.7696	0.825	0.639889	0.407569	0.47	0.326091	0.253857	0.776667	0.6839	0.798333	0.3015	0.795333	0.39025	0.665167	0.714333	0.8692	0.1865	0.393875	0.710714	0.6242	0.50575	0.306333	0.842714	0.3845	0.32125	0.849	0.7545	0.211333
MANSC1__Reg_000001	0.928755	0.7595	0.799875	0.75	0.83625	0.749909	0.731259	0.7591	0.896429	0.7788	0.739308	0.437	0.285369	0.5426	0.144545	0.234857	0.781	0.6474	0.783111	0.1485	0.811667	0.363	0.514	0.489833	0.8588	0.173	0.51	0.52	0.5498	0.43375	0.163333	0.741429	0.50125	0.3485	0.7935	0.852	0.189333
PLN__Reg_010000	0.928736	0.864707	0.940187	0.9316	0.9535	0.701273	0.747519	0.8941	0.925714	0.6308	0.905846	0.778667	0.506462	0.4179	0.258182	0.285	0.879667	0.8079	0.755889	0.465	0.893667	0.20725	0.74875	0.811	0.9078	0.194667	0.271125	0.751714	0.6214	0.629	0.4445	0.944286	0.14875	0.255	0.92725	0.716	0.279333
A_73_111914__Reg_000000	0.928736	0.85531	0.89	0.8878	0.92075	0.788364	0.810222	0.8452	0.932286	0.661	0.856462	0.688167	0.419831	0.4874	0.268455	0.242857	0.848778	0.7199	0.810333	0.272667	0.857667	0.285	0.6405	0.6975	0.8912	0.193667	0.352375	0.712571	0.6626	0.54725	0.376	0.869286	0.20975	0.28675	0.88425	0.8155	0.255
C1QTNF9__Reg_000000	0.928623	0.826103	0.898937	0.847	0.911	0.657	0.64	0.9001	0.863286	0.5266	0.848769	0.721667	0.453785	0.4734	0.124364	0.243143	0.883556	0.7577	0.712	0.280667	0.941167	0.298	0.68	0.683333	0.8588	0.2595	0.199	0.552429	0.58	0.52	0.217833	0.899286	0.15675	0.3	0.8585	0.7635	0.211333
CALU__Reg_000100	0.928585	0.838552	0.815187	0.795	0.864	0.790227	0.769778	0.8356	0.920286	0.7608	0.806692	0.590333	0.334062	0.5709	0.220727	0.206429	0.791222	0.6197	0.814889	0.228833	0.809833	0.45725	0.62475	0.6355	0.8682	0.178667	0.36275	0.698286	0.6074	0.40075	0.1985	0.838857	0.418	0.316	0.82625	0.787	0.172
ST6GAL1__Reg_010011	0.928547	0.802052	0.817813	0.7802	0.847	0.824682	0.819481	0.7628	0.915286	0.7584	0.763538	0.429833	0.245954	0.5662	0.166	0.248	0.788889	0.6754	0.838889	0.139167	0.803	0.35125	0.513917	0.502167	0.8706	0.187667	0.52675	0.580143	0.5972	0.474	0.245	0.738571	0.49775	0.39725	0.81175	0.87225	0.207
PRND__Reg_010001	0.928509	0.745362	0.855875	0.8076	0.87375	0.659318	0.674222	0.7863	0.878571	0.68	0.781	0.555333	0.411708	0.3982	0.175909	0.225	0.830333	0.7785	0.718556	0.202833	0.908167	0.22125	0.581333	0.5845	0.8584	0.234	0.448125	0.514571	0.479	0.58325	0.220167	0.801571	0.31775	0.29025	0.84275	0.827	0.227
A_73_101606__Reg_000000	0.928434	0.841172	0.874562	0.8692	0.899	0.764	0.806444	0.8323	0.956857	0.6886	0.846154	0.674722	0.386323	0.4854	0.306818	0.229714	0.849333	0.7085	0.786333	0.391	0.806333	0.22575	0.6595	0.703833	0.8964	0.205	0.3505	0.726286	0.6578	0.55525	0.487	0.889571	0.23525	0.31	0.87925	0.75525	0.297333
GABRA3__Reg_000001	0.92834	0.866241	0.8435	0.791	0.8585	0.814182	0.79737	0.8242	0.904286	0.5758	0.791846	0.616	0.299292	0.6299	0.184727	0.177	0.823	0.6379	0.801222	0.225833	0.797667	0.33975	0.581333	0.586333	0.8466	0.193	0.301375	0.611857	0.699	0.4095	0.331	0.818714	0.2385	0.3745	0.80575	0.80675	0.202333
SULF1__Reg_000101	0.92834	0.825759	0.814	0.7528	0.84525	0.808909	0.769815	0.7954	0.901857	0.6828	0.755308	0.528778	0.233246	0.6421	0.131818	0.208429	0.802444	0.6016	0.811333	0.143667	0.797	0.40375	0.52975	0.505	0.8502	0.182667	0.372125	0.544429	0.6298	0.362	0.195667	0.774429	0.39225	0.40725	0.776	0.84425	0.177333
LUM__Reg_010100	0.92834	0.791638	0.84425	0.7658	0.8665	0.763	0.721037	0.778	0.885857	0.6996	0.732769	0.487944	0.2212	0.6331	0.148273	0.200857	0.813889	0.6585	0.814222	0.135667	0.860667	0.34275	0.513333	0.487	0.8566	0.221167	0.42975	0.536143	0.5816	0.3605	0.177	0.765857	0.41475	0.432	0.777	0.85275	0.190333
MDFI__Reg_100001	0.928245	0.820397	0.868875	0.8372	0.915	0.672227	0.647333	0.8918	0.88	0.6448	0.850615	0.7345	0.511354	0.4758	0.172273	0.254	0.843556	0.698	0.730444	0.29	0.900333	0.392	0.7015	0.72	0.8704	0.176833	0.239375	0.626429	0.6056	0.4635	0.203	0.907286	0.2185	0.2415	0.8535	0.741	0.209
A_73_112753__Reg_000000	0.928208	0.823121	0.9145	0.9106	0.935	0.637	0.688296	0.9188	0.916857	0.6244	0.923308	0.789167	0.5684	0.3779	0.208727	0.297143	0.889889	0.7997	0.709556	0.489	0.897333	0.19875	0.766333	0.810167	0.9058	0.186167	0.26175	0.694857	0.5676	0.64725	0.426	0.962286	0.1375	0.25125	0.933	0.68225	0.281667
OGG1__Reg_000001	0.928094	0.864707	0.825187	0.7882	0.869	0.821409	0.794741	0.8028	0.9	0.7232	0.796308	0.605111	0.348062	0.555	0.298818	0.225857	0.760222	0.6171	0.818222	0.188	0.801	0.48675	0.615	0.651667	0.8542	0.171167	0.37375	0.666714	0.6688	0.4005	0.202833	0.814714	0.37725	0.31525	0.81075	0.80275	0.175333
PPM1J__Reg_000001	0.928075	0.896155	0.920063	0.9186	0.92775	0.768227	0.810667	0.8468	0.927857	0.6722	0.886769	0.697667	0.407308	0.4682	0.263	0.249143	0.841333	0.7739	0.796333	0.386167	0.8515	0.2625	0.702167	0.768333	0.9044	0.200833	0.324375	0.758143	0.5864	0.6135	0.397	0.898714	0.25975	0.29025	0.92325	0.73275	0.248
CAND1__Reg_000001	0.928019	0.835138	0.884063	0.8712	0.912	0.762591	0.796667	0.8328	0.960286	0.739	0.839538	0.686	0.403985	0.4988	0.309364	0.236571	0.845556	0.7079	0.800111	0.384833	0.822167	0.25375	0.6655	0.715833	0.901	0.196667	0.350875	0.758571	0.6486	0.51725	0.4385	0.890429	0.26875	0.305	0.878	0.75125	0.260333
TIMM23__Reg_000001	0.928019	0.801241	0.919563	0.8732	0.93625	0.643773	0.648111	0.8669	0.878286	0.638	0.849769	0.697444	0.509108	0.424	0.130727	0.260286	0.88	0.8069	0.717778	0.276333	0.946167	0.229	0.666833	0.686	0.889	0.2435	0.317375	0.578286	0.5312	0.573	0.248333	0.885286	0.2015	0.2445	0.88925	0.7605	0.250667
DTX4__Reg_000001	0.927981	0.785741	0.90025	0.8616	0.9275	0.674091	0.697074	0.8252	0.929143	0.763	0.817154	0.707056	0.502908	0.4455	0.258091	0.261857	0.853111	0.7617	0.751333	0.351667	0.891167	0.2185	0.666167	0.714833	0.8968	0.180833	0.379	0.692286	0.5622	0.5155	0.338333	0.888	0.26125	0.25175	0.878	0.727	0.261
RCBTB1__Reg_000000	0.927943	0.824638	0.87525	0.8508	0.90175	0.817	0.828667	0.7892	0.915714	0.7466	0.821615	0.529222	0.324462	0.5448	0.195182	0.225714	0.805	0.7382	0.865333	0.179	0.852	0.2965	0.560083	0.5805	0.8918	0.191667	0.496125	0.649714	0.5382	0.52025	0.2795	0.785143	0.395	0.359	0.85675	0.83	0.234667
OLFML2B__Reg_000001	0.927943	0.753724	0.809375	0.7366	0.8355	0.75	0.720037	0.7818	0.89	0.7128	0.733077	0.448444	0.253954	0.5937	0.1	0.228857	0.815111	0.6771	0.796444	0.128833	0.857833	0.31475	0.501583	0.453667	0.8484	0.243667	0.456625	0.522857	0.5192	0.403	0.166833	0.753143	0.442	0.44275	0.779	0.85425	0.186333
DFNA5__Reg_000000	0.927925	0.857931	0.843875	0.8118	0.86425	0.784318	0.793444	0.8354	0.919	0.6282	0.834615	0.671111	0.3836	0.5321	0.265	0.218	0.808556	0.6527	0.780333	0.335833	0.781667	0.33775	0.65175	0.6865	0.86	0.2	0.331625	0.659143	0.6826	0.477	0.386333	0.859286	0.262	0.3105	0.83675	0.73725	0.218667
GALE__Reg_000000	0.927792	0.874034	0.85225	0.8486	0.8935	0.815682	0.812704	0.8455	0.919571	0.6458	0.841231	0.663833	0.389262	0.5343	0.260182	0.225714	0.828333	0.6725	0.815778	0.224333	0.837	0.37475	0.633417	0.673	0.8728	0.189667	0.324875	0.718429	0.6796	0.4855	0.3245	0.866429	0.22525	0.32425	0.859	0.81625	0.220667
NNAT__Reg_000000	0.927698	0.835414	0.829812	0.7948	0.85375	0.752727	0.718963	0.8302	0.887429	0.6276	0.781154	0.586778	0.327646	0.5494	0.122455	0.190714	0.824667	0.6685	0.756444	0.19	0.866333	0.43025	0.605417	0.597667	0.8392	0.182	0.325375	0.582143	0.597	0.4405	0.117167	0.828286	0.34225	0.37075	0.82075	0.8275	0.189667
PCGF2__Reg_100011	0.927623	0.872414	0.865313	0.8408	0.899	0.840318	0.832704	0.8101	0.922286	0.718	0.812	0.593167	0.320954	0.6146	0.220455	0.207857	0.810111	0.6844	0.855222	0.203	0.820833	0.355	0.583083	0.608	0.8882	0.193833	0.403	0.704143	0.6308	0.43975	0.3	0.816286	0.32575	0.3695	0.84575	0.813	0.217667
LRRC49__Reg_000001	0.927585	0.8925	0.884312	0.8576	0.90525	0.835091	0.841037	0.8458	0.925143	0.6514	0.852692	0.655444	0.3516	0.58	0.247818	0.216571	0.823	0.69	0.842556	0.298333	0.808833	0.33375	0.640833	0.682	0.8862	0.204667	0.336125	0.719429	0.7144	0.4755	0.401333	0.854143	0.2745	0.34225	0.85675	0.77425	0.240667
CHCHD10__Reg_000000	0.927547	0.891517	0.933375	0.8912	0.9385	0.745727	0.765407	0.8666	0.901	0.5562	0.880692	0.771167	0.460138	0.4925	0.261273	0.258429	0.861556	0.761	0.765778	0.384833	0.862667	0.203	0.698417	0.761167	0.8868	0.202833	0.2815	0.704429	0.664	0.5605	0.4715	0.911143	0.0935	0.2545	0.88825	0.71875	0.276
PLD2__Reg_010000	0.927528	0.813586	0.834562	0.7954	0.8625	0.824773	0.848444	0.7772	0.932143	0.7938	0.798615	0.516389	0.309477	0.5509	0.220455	0.223571	0.784333	0.688	0.853333	0.185333	0.794833	0.316	0.557417	0.573667	0.88	0.181333	0.502375	0.669571	0.5602	0.48175	0.303833	0.771571	0.4365	0.36425	0.83425	0.81875	0.229333
A_73_105525__Reg_000000	0.927491	0.833086	0.855313	0.8326	0.8825	0.835091	0.850889	0.7689	0.925286	0.7786	0.803692	0.494556	0.288015	0.5665	0.212545	0.220571	0.793333	0.711	0.864222	0.174667	0.809167	0.31525	0.545667	0.5645	0.896	0.192	0.5245	0.653429	0.5692	0.50425	0.305667	0.767	0.4405	0.38075	0.851	0.83075	0.233667
PGRMC1__Reg_010000	0.927434	0.817155	0.81925	0.7842	0.84125	0.811818	0.832444	0.7751	0.934143	0.7598	0.785231	0.484556	0.251569	0.5518	0.224273	0.212714	0.788333	0.661	0.819	0.216667	0.759833	0.3325	0.560417	0.560833	0.8784	0.190167	0.46875	0.611429	0.6214	0.488	0.333833	0.770714	0.46625	0.3775	0.824	0.81875	0.219333
KIFC3__Reg_000011	0.927415	0.860172	0.831813	0.793	0.85475	0.827636	0.830333	0.8217	0.922143	0.6782	0.811538	0.561611	0.263846	0.6215	0.181364	0.187429	0.807111	0.6422	0.831222	0.227167	0.775833	0.35675	0.588	0.586167	0.8702	0.189167	0.358875	0.654571	0.6356	0.437	0.328333	0.807	0.362	0.38575	0.823	0.7995	0.209667
SERTAD4__Reg_000000	0.927415	0.799931	0.817813	0.7454	0.844	0.758591	0.754519	0.8453	0.902571	0.6768	0.805615	0.570889	0.362369	0.5646	0.145636	0.187714	0.810889	0.6556	0.783889	0.255333	0.790667	0.33575	0.600667	0.5795	0.8566	0.179	0.334125	0.584	0.6612	0.42075	0.3215	0.809	0.34925	0.34375	0.8	0.775	0.226
CMTM5__Reg_000000	0.927396	0.880621	0.883875	0.8614	0.9235	0.794455	0.78437	0.8647	0.904143	0.6394	0.854769	0.697056	0.444292	0.51	0.263364	0.232571	0.828111	0.7009	0.806778	0.268833	0.850667	0.372	0.667833	0.717333	0.8816	0.187167	0.302875	0.696	0.7576	0.48825	0.355333	0.876143	0.2245	0.28825	0.8575	0.792	0.248667
PIR__Reg_100000	0.927302	0.816724	0.930313	0.9038	0.94075	0.635909	0.686148	0.9023	0.914429	0.6346	0.910385	0.793056	0.584108	0.3736	0.207455	0.299714	0.884111	0.8132	0.709333	0.495167	0.899	0.176	0.761083	0.813	0.902	0.185833	0.255625	0.689571	0.5698	0.64225	0.435333	0.950714	0.14825	0.2495	0.926	0.667	0.29
A_73_115814__Reg_000000	0.927302	0.815293	0.833125	0.7656	0.84975	0.795909	0.792444	0.7594	0.930857	0.736	0.735769	0.526	0.235969	0.6099	0.213364	0.176714	0.804	0.6386	0.804778	0.208333	0.778833	0.2975	0.5405	0.5355	0.8596	0.187667	0.418125	0.612714	0.625	0.4045	0.313167	0.783286	0.3925	0.371	0.7925	0.81575	0.21
MYPN__Reg_000001	0.927245	0.878897	0.895375	0.8954	0.9225	0.7085	0.723407	0.9239	0.895714	0.5862	0.904385	0.737111	0.467031	0.4223	0.221091	0.255714	0.857222	0.7565	0.739222	0.401	0.887833	0.3605	0.755833	0.795	0.8862	0.185	0.2455	0.704143	0.657	0.59725	0.3155	0.929571	0.203	0.2355	0.90375	0.75475	0.223333
NUDT11__Reg_010001	0.927245	0.85919	0.855813	0.7906	0.8755	0.746545	0.738111	0.8644	0.884429	0.5068	0.821615	0.713778	0.401062	0.5327	0.26	0.209429	0.835333	0.6591	0.737444	0.320833	0.812833	0.30675	0.6545	0.673667	0.8412	0.184833	0.275	0.616143	0.7548	0.45525	0.4125	0.870571	0.0915	0.294	0.809	0.7765	0.236
NLGN1__Reg_000011	0.927226	0.889517	0.851438	0.8	0.87375	0.793227	0.761926	0.8675	0.881429	0.5676	0.826846	0.664611	0.331954	0.6223	0.189727	0.187	0.813	0.6392	0.798333	0.257333	0.818833	0.439	0.646	0.650833	0.8454	0.182333	0.279125	0.631143	0.7036	0.386	0.26	0.853429	0.2445	0.33775	0.80875	0.76975	0.181333
A_73_121309__Reg_000000	0.927226	0.853655	0.882563	0.88	0.906	0.809136	0.848963	0.8286	0.931857	0.7256	0.875846	0.633222	0.424108	0.4903	0.258636	0.253143	0.807889	0.7448	0.849	0.301	0.825	0.29225	0.64475	0.6995	0.8968	0.195	0.396875	0.731714	0.5838	0.572	0.382667	0.846143	0.323	0.32125	0.89425	0.75225	0.252667
PRDM5__Reg_100001	0.927038	0.845138	0.8985	0.8644	0.92375	0.766273	0.769778	0.8487	0.906	0.677	0.841769	0.662333	0.420954	0.5269	0.201545	0.229143	0.853556	0.762	0.821667	0.229667	0.907667	0.27775	0.634083	0.67	0.886	0.192167	0.36125	0.727143	0.585	0.499	0.309	0.867143	0.23525	0.30475	0.875	0.7915	0.245333
RTN4RL2__Reg_000000	0.927019	0.830672	0.912562	0.9206	0.93975	0.710909	0.768704	0.8346	0.936429	0.7648	0.880077	0.705444	0.506554	0.3914	0.316182	0.276571	0.839778	0.8061	0.783333	0.391	0.881	0.219	0.707083	0.779333	0.9144	0.187333	0.402875	0.767	0.5282	0.63675	0.3965	0.905714	0.272	0.28475	0.931	0.72	0.275333
A_73_108930__Reg_000000	0.926887	0.824603	0.84375	0.8304	0.87825	0.754045	0.746593	0.8518	0.929857	0.6338	0.807846	0.651111	0.350877	0.5508	0.211727	0.194143	0.858667	0.6568	0.773667	0.289833	0.845	0.322	0.628417	0.640333	0.8662	0.195	0.282375	0.677	0.677	0.44925	0.332	0.876	0.2425	0.307	0.83675	0.80775	0.213
ESM1__Reg_000101	0.92683	0.822534	0.905875	0.8656	0.925	0.772955	0.794815	0.8195	0.939143	0.7292	0.822	0.658889	0.400754	0.5163	0.282	0.229429	0.843778	0.7389	0.830889	0.314	0.864	0.205	0.62	0.674333	0.8944	0.206	0.380875	0.753857	0.6132	0.503	0.4145	0.861	0.26325	0.2785	0.86675	0.772	0.272667
BFSP1__Reg_000001	0.926811	0.833466	0.8825	0.8532	0.91525	0.7395	0.75363	0.8775	0.922429	0.6224	0.857462	0.714444	0.452338	0.4799	0.262273	0.237857	0.866556	0.7177	0.767333	0.3475	0.8505	0.24375	0.672333	0.71	0.8906	0.197333	0.293375	0.696286	0.7138	0.52425	0.461167	0.894714	0.16025	0.2635	0.86425	0.7715	0.280333
TMEM121__Reg_000010	0.926736	0.871655	0.879938	0.8666	0.90825	0.831818	0.84737	0.8025	0.927143	0.7302	0.825538	0.607167	0.331862	0.5827	0.258182	0.224	0.81	0.7158	0.862667	0.218833	0.826667	0.33075	0.601833	0.6415	0.8922	0.188	0.429125	0.716571	0.6226	0.48325	0.3335	0.819	0.332	0.35225	0.8605	0.805	0.235333
KLK15__Reg_000101	0.926642	0.888103	0.891812	0.9176	0.91625	0.745682	0.779259	0.8931	0.920571	0.6186	0.905846	0.697278	0.415123	0.4174	0.218636	0.246571	0.857889	0.7526	0.757889	0.373833	0.859833	0.33325	0.726167	0.774	0.9016	0.192833	0.289375	0.703143	0.6392	0.65	0.352167	0.910429	0.254	0.269	0.9245	0.77625	0.233667
TMSL8__Reg_000000	0.926604	0.849328	0.832	0.809	0.88175	0.754045	0.719407	0.8459	0.870571	0.6922	0.825615	0.620389	0.415862	0.5259	0.206273	0.219286	0.787444	0.6672	0.788	0.201	0.861	0.50225	0.654667	0.672167	0.8588	0.162667	0.333875	0.649857	0.6044	0.43625	0.134667	0.844429	0.35725	0.29125	0.83675	0.78325	0.190667
SNORD113-4__Reg_000000	0.926491	0.833552	0.910937	0.9184	0.94875	0.713909	0.746333	0.8616	0.918429	0.7244	0.893	0.731667	0.563846	0.3959	0.294636	0.284	0.839444	0.7896	0.780111	0.3785	0.893833	0.2435	0.714083	0.788833	0.9084	0.191167	0.339375	0.772429	0.5728	0.6105	0.385833	0.916429	0.22825	0.267	0.92275	0.718	0.276333
ADAMTS19__Reg_000101	0.926396	0.85981	0.863687	0.8762	0.89875	0.765182	0.775889	0.8431	0.913857	0.733	0.856231	0.650889	0.409908	0.4823	0.246091	0.249143	0.801444	0.7149	0.808556	0.283333	0.8615	0.42525	0.682667	0.73	0.8786	0.1765	0.369625	0.728571	0.5454	0.52725	0.196167	0.869714	0.374	0.27475	0.88575	0.7595	0.180333
FOXD1__Reg_100010	0.926245	0.854569	0.860625	0.834	0.88725	0.779227	0.792778	0.8298	0.941857	0.7266	0.819077	0.672889	0.364492	0.5351	0.284182	0.226429	0.825778	0.6771	0.799556	0.324333	0.817333	0.34175	0.656583	0.697	0.8784	0.19	0.337	0.744286	0.6364	0.45975	0.335667	0.876	0.29625	0.294	0.85575	0.7585	0.213
SEPT5__Reg_000000	0.926245	0.84781	0.826	0.7914	0.86275	0.764	0.761741	0.8635	0.915571	0.7072	0.837077	0.645667	0.386569	0.5327	0.175455	0.214143	0.807889	0.6376	0.775667	0.297167	0.790167	0.42175	0.663667	0.672667	0.8702	0.171667	0.326125	0.649429	0.6514	0.44675	0.27	0.857286	0.35425	0.31325	0.837	0.74775	0.202667
MAP9__Reg_000001	0.926038	0.874172	0.849813	0.8264	0.8835	0.775636	0.768667	0.8827	0.902571	0.6476	0.868923	0.681444	0.423385	0.5285	0.187909	0.226	0.815111	0.6661	0.785556	0.306	0.818833	0.41675	0.690667	0.7165	0.868	0.178667	0.29775	0.687143	0.669	0.469	0.287333	0.876571	0.29925	0.29225	0.85375	0.744	0.203333
ACLY__Reg_010001	0.926019	0.84869	0.803188	0.7882	0.85475	0.767591	0.724778	0.8472	0.876714	0.6664	0.807923	0.569167	0.324954	0.5359	0.176273	0.192571	0.79	0.616	0.776222	0.184833	0.833167	0.53425	0.629667	0.624667	0.8474	0.168	0.3265	0.610714	0.6354	0.4325	0.113	0.832	0.38975	0.3265	0.818	0.833	0.202333
TRIP6__Reg_000000	0.926019	0.810362	0.82075	0.7628	0.847	0.795636	0.799	0.7702	0.940714	0.7626	0.748077	0.577	0.311123	0.5687	0.300545	0.204857	0.787444	0.6351	0.803444	0.2655	0.773333	0.3245	0.580417	0.602	0.8556	0.1865	0.399875	0.684571	0.6506	0.399	0.337667	0.807429	0.376	0.3335	0.797	0.78175	0.206333
TMEM14A__Reg_000010	0.925981	0.819759	0.855563	0.8082	0.86925	0.830273	0.839444	0.7821	0.921286	0.7312	0.786769	0.504556	0.266154	0.5925	0.173	0.221857	0.812111	0.712	0.863444	0.161667	0.835833	0.3	0.532667	0.5405	0.8748	0.195333	0.49425	0.636857	0.5854	0.45775	0.282667	0.766429	0.411	0.3835	0.829	0.8445	0.221333
RCC2__Reg_000001	0.925962	0.821948	0.860437	0.8562	0.8995	0.717545	0.762074	0.8548	0.945571	0.7674	0.862846	0.704444	0.477646	0.4372	0.354545	0.255571	0.818889	0.7039	0.770444	0.445833	0.813	0.3105	0.72075	0.774833	0.8952	0.194667	0.345	0.776286	0.6284	0.53225	0.409333	0.908286	0.29275	0.315	0.885	0.70925	0.252
MAPK13__Reg_011000	0.925962	0.821724	0.878938	0.8698	0.90575	0.778273	0.81037	0.793	0.922	0.7886	0.834692	0.562167	0.399969	0.4491	0.253727	0.254714	0.807	0.7783	0.826111	0.225833	0.867667	0.28625	0.615833	0.6625	0.8994	0.188667	0.515	0.722857	0.5156	0.59	0.290833	0.820286	0.394	0.288	0.894	0.8015	0.239333
UCP3__Reg_000001	0.925943	0.862655	0.936625	0.927	0.95725	0.720682	0.734407	0.8639	0.895	0.5916	0.873846	0.722444	0.472231	0.4532	0.207545	0.267143	0.884444	0.8073	0.767778	0.2925	0.929	0.20775	0.66925	0.719667	0.9014	0.201167	0.302125	0.676429	0.6192	0.60425	0.382667	0.906143	0.1215	0.2575	0.911	0.78275	0.279
CHD3__Reg_110001	0.925925	0.888655	0.8395	0.8292	0.88725	0.802955	0.78537	0.86	0.898	0.664	0.849077	0.664	0.4038	0.5508	0.268455	0.223143	0.788	0.6451	0.808778	0.267333	0.805167	0.4785	0.6685	0.7	0.8684	0.180167	0.312125	0.688571	0.7006	0.439	0.2665	0.863857	0.29025	0.31625	0.842	0.7635	0.192333
JHDM1D__Reg_100001	0.925736	0.85381	0.868938	0.8574	0.903	0.720864	0.698407	0.8881	0.866143	0.6096	0.868154	0.627444	0.382262	0.5041	0.105364	0.204571	0.843	0.7048	0.756667	0.228667	0.896667	0.3935	0.639417	0.638833	0.883	0.206167	0.2995	0.569286	0.5468	0.5255	0.145833	0.859571	0.2845	0.32075	0.877	0.812	0.193667
INHBA__Reg_000100	0.925717	0.829138	0.81725	0.7608	0.84625	0.784591	0.754963	0.8546	0.895143	0.6352	0.802385	0.586278	0.315877	0.6208	0.0990909	0.182286	0.818111	0.622	0.799556	0.2045	0.813667	0.39725	0.582	0.559667	0.8486	0.184333	0.286625	0.588143	0.6228	0.38	0.2165	0.815429	0.324	0.3695	0.8005	0.79725	0.180667
SLC25A24__Reg_000000	0.925679	0.812621	0.847375	0.8282	0.8815	0.759364	0.784333	0.7855	0.941286	0.781	0.802	0.643389	0.397877	0.4685	0.382545	0.248143	0.792889	0.6819	0.797	0.322333	0.8145	0.30225	0.6465	0.707	0.8732	0.185167	0.398625	0.743	0.5988	0.493	0.365167	0.857429	0.35425	0.29825	0.847	0.7425	0.230667
STOX2__Reg_000011	0.92566	0.842517	0.88425	0.8666	0.90925	0.761864	0.793148	0.8546	0.941	0.6696	0.860077	0.717833	0.433938	0.4963	0.308909	0.237286	0.835222	0.6987	0.795333	0.414667	0.817833	0.24625	0.67825	0.735	0.8882	0.204	0.320125	0.745714	0.6698	0.52	0.464333	0.893429	0.21775	0.29575	0.871	0.73075	0.271333
TRIM63__Reg_000001	0.925566	0.852362	0.88375	0.8618	0.90725	0.750409	0.732667	0.8579	0.880857	0.5932	0.828154	0.611778	0.327662	0.5697	0.118818	0.190857	0.857111	0.7313	0.791444	0.212	0.906333	0.33425	0.604917	0.602	0.877	0.214333	0.32475	0.608286	0.579	0.4885	0.210667	0.842714	0.246	0.3935	0.8565	0.837	0.203333
SEMA4C__Reg_000001	0.925566	0.820017	0.86525	0.8664	0.89425	0.786045	0.83037	0.82	0.940714	0.7808	0.847615	0.561222	0.3592	0.4982	0.224636	0.235429	0.825556	0.7608	0.843889	0.259167	0.845833	0.2715	0.615917	0.641167	0.9048	0.193667	0.48625	0.735143	0.531	0.568	0.344667	0.830429	0.3875	0.32725	0.8915	0.79825	0.248
MPP2__Reg_000001	0.925547	0.867672	0.873125	0.8204	0.896	0.756136	0.75263	0.864	0.902286	0.5584	0.829538	0.750222	0.424523	0.5395	0.313182	0.230143	0.831556	0.6667	0.763889	0.3675	0.819833	0.329	0.682833	0.722	0.8498	0.184	0.281625	0.687857	0.7622	0.43625	0.4135	0.893571	0.1085	0.2785	0.82125	0.75025	0.234
FHOD1__Reg_010001	0.925491	0.796345	0.927875	0.8834	0.937	0.653	0.669852	0.874	0.894143	0.592	0.849923	0.706056	0.466	0.4469	0.146818	0.260429	0.903556	0.8094	0.731667	0.325	0.946167	0.1565	0.666	0.686333	0.8876	0.237667	0.271375	0.620429	0.5666	0.5765	0.355833	0.895286	0.15425	0.25475	0.884	0.7685	0.274667
LDLR__Reg_000001	0.925491	0.74669	0.818375	0.7894	0.86	0.611045	0.597741	0.8691	0.889429	0.6732	0.810769	0.626833	0.464615	0.3867	0.145545	0.221429	0.845889	0.6908	0.666556	0.312833	0.885333	0.35225	0.682167	0.667	0.854	0.2005	0.27775	0.560429	0.5394	0.52475	0.179667	0.889857	0.328	0.2195	0.84025	0.75375	0.186667
SUCLG1__Reg_000000	0.925396	0.847793	0.957375	0.888	0.949	0.677864	0.689926	0.8527	0.880143	0.5552	0.851231	0.748889	0.475385	0.4484	0.168636	0.271	0.884556	0.8141	0.724333	0.3395	0.919	0.175	0.677667	0.722667	0.8836	0.193667	0.23525	0.593	0.6042	0.58725	0.385333	0.893429	0.1185	0.22125	0.884	0.7285	0.277333
TCP11L1__Reg_000000	0.925377	0.882172	0.876	0.867	0.89625	0.818864	0.85437	0.8282	0.934714	0.7186	0.857538	0.639111	0.359969	0.5259	0.311	0.239714	0.805556	0.7148	0.843222	0.330667	0.809	0.32175	0.662667	0.722833	0.891	0.209833	0.36725	0.790429	0.619	0.5325	0.394667	0.855	0.33025	0.31675	0.884	0.7545	0.236667
A_73_102163__Reg_000000	0.925302	0.7985	0.817875	0.811	0.846	0.784273	0.810037	0.767	0.927286	0.7784	0.793923	0.527	0.369154	0.4424	0.237727	0.240286	0.778	0.7055	0.798556	0.2115	0.815667	0.32175	0.591667	0.628	0.861	0.183167	0.485125	0.678286	0.5104	0.57	0.254167	0.794857	0.459	0.30075	0.8565	0.8005	0.198333
GLIPR2__Reg_000000	0.925208	0.821845	0.849625	0.8294	0.8865	0.743909	0.748593	0.8139	0.935857	0.7946	0.812462	0.637833	0.373954	0.5051	0.259364	0.227	0.806444	0.6541	0.784	0.3115	0.8155	0.356	0.646083	0.684	0.8868	0.185167	0.3805	0.693857	0.5758	0.46025	0.271333	0.863429	0.39925	0.3025	0.85425	0.73775	0.207667
SLC1A4__Reg_000010	0.925151	0.816862	0.812125	0.7758	0.84575	0.772818	0.740667	0.8318	0.891857	0.6478	0.790692	0.518833	0.257954	0.6124	0.097	0.193857	0.826778	0.621	0.791111	0.1745	0.821	0.376	0.540417	0.505667	0.8626	0.204	0.348875	0.542429	0.5834	0.41025	0.198667	0.800429	0.35175	0.4035	0.8105	0.83775	0.183667
SLC8A1__Reg_000011	0.925113	0.830448	0.8355	0.7974	0.87375	0.766682	0.756111	0.8128	0.906143	0.7342	0.798923	0.560389	0.336215	0.5485	0.230636	0.196143	0.796	0.6488	0.787	0.252667	0.7855	0.38825	0.609667	0.615	0.88	0.180333	0.385625	0.604286	0.7038	0.43	0.309667	0.816143	0.3945	0.32775	0.818	0.7845	0.225
HDGFRP3__Reg_000010	0.924962	0.827517	0.83625	0.8174	0.864	0.792	0.830259	0.8003	0.952286	0.7676	0.813385	0.575889	0.321354	0.5227	0.296182	0.219143	0.806333	0.6755	0.811778	0.321167	0.766	0.30275	0.619917	0.645833	0.8884	0.193	0.4175	0.705429	0.6468	0.5015	0.415	0.828571	0.381	0.34275	0.8495	0.77625	0.260333
MEGF10__Reg_000000	0.924887	0.730034	0.8695	0.8092	0.88425	0.671409	0.688519	0.774	0.900429	0.684	0.768615	0.583944	0.4292	0.4283	0.192455	0.219286	0.851444	0.7683	0.735111	0.212833	0.896333	0.14525	0.555667	0.570667	0.866	0.232667	0.437125	0.536	0.5192	0.55025	0.3315	0.809714	0.259	0.2855	0.838	0.8035	0.263667
A_73_117444__Reg_000000	0.92483	0.877431	0.923812	0.8702	0.91825	0.775455	0.782074	0.8309	0.887286	0.5654	0.826615	0.618722	0.290369	0.5955	0.163818	0.186143	0.863222	0.769	0.815	0.237667	0.880833	0.22475	0.593917	0.605833	0.8814	0.205333	0.31025	0.616714	0.6128	0.5095	0.356833	0.832857	0.1985	0.3715	0.85825	0.81	0.247
ADCY2__Reg_000010	0.924755	0.871724	0.929563	0.9102	0.94925	0.682318	0.698259	0.8969	0.887714	0.6032	0.890769	0.772	0.490969	0.4261	0.249091	0.283	0.860667	0.784	0.738889	0.401	0.9135	0.299	0.750833	0.806333	0.8902	0.182167	0.243875	0.706429	0.622	0.58225	0.3315	0.935	0.16125	0.22175	0.904	0.72725	0.245667
CBL__Reg_010001	0.924623	0.85131	0.844562	0.815	0.87725	0.839364	0.849815	0.7742	0.917429	0.7906	0.802231	0.516556	0.299631	0.5607	0.287545	0.221857	0.764667	0.6856	0.859667	0.197667	0.788167	0.38325	0.58125	0.609333	0.8838	0.183167	0.494125	0.702857	0.6132	0.469	0.295667	0.781429	0.43925	0.36425	0.83675	0.8115	0.218667
A_73_105875__Reg_000000	0.924623	0.807379	0.809937	0.8132	0.85025	0.727182	0.706926	0.8318	0.896286	0.6408	0.808308	0.540611	0.296631	0.4944	0.122727	0.189857	0.830556	0.6432	0.736778	0.199833	0.8405	0.38375	0.597833	0.581833	0.8646	0.188	0.33	0.557429	0.5318	0.5265	0.177	0.830429	0.367	0.323	0.843	0.83225	0.175
IL17D__Reg_000010	0.924566	0.87419	0.840562	0.8308	0.88275	0.843455	0.844148	0.8021	0.915286	0.7492	0.827154	0.586333	0.347292	0.553	0.290091	0.232571	0.768667	0.6611	0.852333	0.205833	0.7885	0.43725	0.612333	0.6535	0.8786	0.179833	0.4195	0.698286	0.6386	0.468	0.273	0.808429	0.38975	0.3455	0.84575	0.79525	0.203333
C10orf71__Reg_000001	0.924528	0.880397	0.92225	0.9302	0.94725	0.711045	0.734148	0.9132	0.909143	0.5882	0.913615	0.791	0.498015	0.4317	0.225273	0.287	0.878333	0.7683	0.748889	0.403167	0.899167	0.28725	0.743667	0.8025	0.9	0.193	0.24875	0.720714	0.6382	0.60075	0.367333	0.946143	0.12725	0.238	0.92175	0.738	0.250667
A_73_110604__Reg_000000	0.924509	0.883448	0.876125	0.8226	0.8915	0.767364	0.759704	0.8817	0.891714	0.5458	0.843231	0.717944	0.393892	0.5707	0.236182	0.203571	0.838444	0.6857	0.777222	0.343333	0.828667	0.36125	0.67925	0.702	0.855	0.1875	0.284625	0.661143	0.7602	0.432	0.371333	0.881714	0.15575	0.304	0.829	0.753	0.222
UBE2R2__Reg_010000	0.924453	0.812293	0.900625	0.8584	0.8975	0.694636	0.72	0.8475	0.879714	0.5898	0.857308	0.5865	0.378108	0.4209	0.118636	0.210286	0.873778	0.805	0.742556	0.257833	0.903833	0.173	0.626167	0.633	0.8834	0.21	0.336	0.561	0.5298	0.6495	0.342167	0.847143	0.27	0.27125	0.88975	0.79275	0.265
GMFB__Reg_010000	0.924302	0.851466	0.839063	0.8248	0.86925	0.818	0.835963	0.8047	0.931857	0.7208	0.823769	0.578333	0.330015	0.5359	0.295364	0.216429	0.787444	0.657	0.823444	0.293333	0.761167	0.359	0.616833	0.65	0.8802	0.206833	0.391625	0.679143	0.6894	0.49075	0.385333	0.819857	0.3715	0.347	0.8425	0.77975	0.228667
DPP9__Reg_000001	0.924132	0.855948	0.903375	0.908	0.917	0.705	0.745296	0.9139	0.895286	0.5744	0.927	0.704	0.481185	0.407	0.135727	0.247714	0.880444	0.7958	0.742667	0.344	0.897167	0.24	0.703333	0.734667	0.8978	0.192833	0.2595	0.655143	0.5452	0.67225	0.340667	0.903857	0.17625	0.241	0.9355	0.76325	0.255333
PLAC9__Reg_000001	0.924132	0.841086	0.835938	0.7724	0.86575	0.734591	0.704963	0.8539	0.898	0.6502	0.790769	0.679333	0.3616	0.5696	0.226	0.191714	0.810444	0.6186	0.754889	0.3275	0.815667	0.4075	0.666417	0.6755	0.8418	0.175333	0.276	0.657429	0.6818	0.36875	0.260833	0.873143	0.29475	0.2705	0.79575	0.737	0.184
ESR1__Reg_110011	0.924094	0.868466	0.903	0.868	0.919	0.683364	0.68263	0.8986	0.886429	0.5502	0.873154	0.790111	0.475477	0.491	0.174455	0.257143	0.868889	0.7156	0.716222	0.386667	0.872833	0.30375	0.720833	0.754833	0.8728	0.182	0.246125	0.626571	0.6424	0.51025	0.328333	0.928571	0.121	0.23525	0.8745	0.7045	0.230667
ISLR2__Reg_000011	0.924019	0.838672	0.87025	0.8286	0.8985	0.710591	0.721296	0.8836	0.911571	0.5856	0.850308	0.775944	0.501585	0.4824	0.268273	0.250714	0.848111	0.6866	0.734556	0.4275	0.826	0.2715	0.709583	0.748167	0.8616	0.183	0.287125	0.686714	0.7182	0.4885	0.446167	0.919143	0.1145	0.2645	0.845	0.70825	0.257
RAB9B__Reg_000000	0.923981	0.858328	0.908813	0.923	0.93625	0.754773	0.775889	0.8505	0.909	0.722	0.887538	0.662778	0.457	0.4545	0.175636	0.251857	0.839444	0.78	0.813556	0.268667	0.899167	0.30425	0.667333	0.725	0.9096	0.1935	0.3995	0.722143	0.5204	0.6025	0.272	0.877714	0.31825	0.26775	0.9275	0.75775	0.242333
EXT2__Reg_000001	0.923981	0.851776	0.852187	0.8508	0.88675	0.802136	0.834222	0.8356	0.941857	0.7314	0.855846	0.632667	0.385031	0.51	0.311182	0.237714	0.806667	0.6948	0.828	0.348833	0.794833	0.31875	0.665417	0.710167	0.8894	0.2195	0.36975	0.780571	0.6356	0.52475	0.42	0.864	0.33025	0.326	0.87075	0.7485	0.243333
SEPT2__Reg_000000	0.923981	0.824466	0.821688	0.7766	0.84575	0.850273	0.851296	0.7604	0.925714	0.7822	0.764077	0.463722	0.229692	0.6082	0.203364	0.235286	0.776222	0.6539	0.864222	0.155167	0.784833	0.35375	0.524333	0.529333	0.8686	0.190833	0.5025	0.667286	0.5746	0.43025	0.260167	0.749714	0.48325	0.395	0.812	0.8415	0.198333
LOXL3__Reg_000110	0.923962	0.874155	0.85825	0.8424	0.88675	0.846409	0.866185	0.8108	0.929571	0.7458	0.837923	0.580611	0.324708	0.5608	0.257636	0.224429	0.791111	0.6938	0.861222	0.243	0.7915	0.3445	0.607333	0.6435	0.8898	0.196167	0.41925	0.734286	0.6168	0.499	0.349333	0.818429	0.3695	0.36075	0.86175	0.78875	0.229667
FANCI__Reg_010000	0.923962	0.8475	0.895	0.8294	0.89525	0.796318	0.784	0.8022	0.882	0.5668	0.798385	0.592778	0.299877	0.5463	0.165091	0.2	0.841222	0.7195	0.806778	0.165667	0.872833	0.257	0.553333	0.578833	0.856	0.204	0.338	0.575571	0.6268	0.50175	0.2985	0.796714	0.2285	0.385	0.829	0.85325	0.229
ING1__Reg_100001	0.923925	0.778224	0.876188	0.8226	0.89925	0.594864	0.586889	0.8786	0.852571	0.5912	0.841462	0.687056	0.497031	0.3796	0.128455	0.253286	0.866667	0.753	0.654222	0.2805	0.923833	0.2645	0.678167	0.680667	0.8658	0.259833	0.24075	0.502	0.5376	0.56625	0.2195	0.884429	0.208	0.233	0.86	0.75375	0.231667
A_73_109366__Reg_000000	0.923887	0.885328	0.856687	0.804	0.874	0.872273	0.85337	0.7977	0.882143	0.6266	0.806385	0.543333	0.271154	0.6264	0.208364	0.209286	0.782111	0.6798	0.874	0.154833	0.819	0.372	0.557667	0.5775	0.8534	0.194667	0.365875	0.652	0.6504	0.4375	0.290833	0.775286	0.33775	0.399	0.812	0.83125	0.21
RRBP1__Reg_010000	0.923849	0.796293	0.84875	0.8304	0.89725	0.713955	0.718481	0.8282	0.925286	0.8226	0.822923	0.638556	0.469646	0.4515	0.216273	0.244143	0.81	0.7048	0.766111	0.298833	0.8465	0.344	0.663417	0.695	0.8944	0.175667	0.413	0.698857	0.5474	0.50075	0.250667	0.867286	0.401	0.2905	0.86725	0.73	0.223333
SPTAN1__Reg_010001	0.923849	0.782293	0.821562	0.7594	0.84875	0.789364	0.779148	0.7482	0.920429	0.8052	0.735462	0.465222	0.254277	0.5787	0.152182	0.226714	0.795	0.6592	0.814333	0.140667	0.806667	0.326	0.509167	0.496667	0.8692	0.1815	0.53175	0.584286	0.5492	0.4185	0.212167	0.751429	0.4775	0.366	0.8015	0.84125	0.202
PTP4A2__Reg_010000	0.923774	0.843362	0.941938	0.925	0.95725	0.644909	0.690111	0.8961	0.904286	0.619	0.912846	0.812056	0.573	0.3609	0.251091	0.326143	0.881889	0.822	0.708333	0.463	0.911333	0.188	0.767667	0.834833	0.9062	0.186667	0.2545	0.697143	0.594	0.6575	0.4325	0.957571	0.11275	0.242	0.932	0.68525	0.292667
Sgce__Reg_000000	0.923698	0.79419	0.864562	0.8354	0.88575	0.782864	0.821	0.7544	0.940286	0.8332	0.793846	0.512333	0.326754	0.4894	0.259	0.230286	0.799222	0.744	0.833333	0.2315	0.820667	0.22375	0.570917	0.6045	0.8986	0.1955	0.545625	0.694286	0.5226	0.551	0.358833	0.789857	0.45575	0.3185	0.863	0.7935	0.256
DET1__Reg_000001	0.923585	0.861345	0.916312	0.919	0.93225	0.716773	0.778074	0.8786	0.905286	0.6582	0.933462	0.6955	0.501908	0.3859	0.208	0.266143	0.852556	0.8189	0.768	0.378	0.867833	0.21875	0.71925	0.774	0.9178	0.189833	0.332125	0.706857	0.5484	0.6955	0.43	0.9	0.21925	0.29075	0.94725	0.722	0.293
MARVELD1__Reg_000001	0.923491	0.829	0.824812	0.801	0.863	0.796727	0.812704	0.8192	0.93	0.7978	0.826923	0.554722	0.350815	0.5331	0.220636	0.221286	0.784444	0.6708	0.824	0.270167	0.779	0.375	0.62475	0.638	0.8866	0.181667	0.42275	0.706	0.5954	0.477	0.308667	0.819286	0.44725	0.34125	0.8465	0.76225	0.219
GLI2__Reg_100011	0.923453	0.83331	0.85175	0.8172	0.89	0.770909	0.787111	0.8242	0.913	0.7398	0.831846	0.680833	0.4884	0.4889	0.311545	0.247286	0.792667	0.705	0.807556	0.294833	0.823333	0.31575	0.65375	0.707667	0.8672	0.178667	0.36	0.747	0.6248	0.47775	0.3605	0.859571	0.27125	0.299	0.85025	0.73375	0.246333
CHTF18__Reg_010000	0.923415	0.872672	0.858937	0.805	0.87125	0.859727	0.863222	0.779	0.910143	0.6866	0.788385	0.539167	0.240154	0.6131	0.231727	0.201857	0.790111	0.6772	0.861333	0.17	0.800167	0.34125	0.556917	0.5795	0.863	0.189	0.4175	0.674429	0.6362	0.4465	0.308833	0.773286	0.36025	0.38475	0.81825	0.84275	0.213333
ALG8__Reg_000001	0.923415	0.828172	0.830313	0.7496	0.8445	0.843091	0.803815	0.7802	0.889714	0.6226	0.741077	0.503667	0.223277	0.6568	0.133727	0.217429	0.805889	0.6335	0.837778	0.120333	0.821167	0.34475	0.501	0.477333	0.8342	0.197833	0.38275	0.564286	0.649	0.36625	0.227333	0.747286	0.3405	0.47425	0.7695	0.878	0.187667
NDUFV1__Reg_000000	0.92334	0.858621	0.962563	0.899	0.95375	0.696955	0.710593	0.8595	0.886857	0.5536	0.863615	0.738389	0.435446	0.4851	0.184091	0.254286	0.885333	0.8001	0.746111	0.368	0.901	0.1775	0.674667	0.718667	0.8946	0.205833	0.244	0.616286	0.6288	0.57	0.432	0.893714	0.12575	0.23	0.88525	0.72375	0.286333
FNDC5__Reg_000001	0.92334	0.802328	0.79175	0.7176	0.82275	0.750182	0.705222	0.8075	0.860286	0.6544	0.755846	0.508056	0.274169	0.6146	0.0979091	0.223571	0.787667	0.6115	0.767889	0.131667	0.816333	0.457	0.536917	0.489333	0.8328	0.213	0.359125	0.463714	0.555	0.3555	0.0901667	0.760429	0.39075	0.42275	0.7695	0.8255	0.171
NDUFA9__Reg_000000	0.923245	0.855603	0.94725	0.8886	0.95025	0.668091	0.675333	0.8919	0.877	0.5354	0.875538	0.794722	0.507923	0.4592	0.188636	0.295714	0.882333	0.7902	0.719778	0.395333	0.912167	0.204	0.716333	0.760167	0.8822	0.190667	0.219875	0.625143	0.6364	0.55525	0.386333	0.921714	0.0785	0.21175	0.88275	0.7055	0.268333
A_73_119230__Reg_000000	0.923189	0.878431	0.906687	0.9074	0.94	0.744045	0.757259	0.8679	0.917143	0.6644	0.882	0.7415	0.475138	0.4521	0.270182	0.252143	0.843556	0.7327	0.770556	0.3775	0.843	0.334	0.7175	0.7785	0.9042	0.19	0.30975	0.696429	0.7056	0.56325	0.391333	0.912	0.22475	0.29275	0.8965	0.72825	0.259
ZBTB7B__Reg_100000	0.922925	0.811569	0.920813	0.9208	0.9395	0.650091	0.692704	0.8757	0.902	0.6398	0.892077	0.712	0.512338	0.3476	0.194455	0.286857	0.886222	0.8215	0.713111	0.355333	0.926833	0.19025	0.703667	0.753	0.9052	0.190667	0.3315	0.640714	0.559	0.68125	0.357	0.910857	0.1885	0.2205	0.93075	0.7685	0.278
ZNF618__Reg_000001	0.922887	0.862121	0.827813	0.7794	0.8625	0.853182	0.825778	0.8162	0.894	0.6746	0.795615	0.536056	0.274431	0.655	0.192455	0.199143	0.786222	0.639	0.862	0.166833	0.799667	0.41525	0.558583	0.557	0.8602	0.189	0.3675	0.659714	0.666	0.37375	0.267167	0.782714	0.35675	0.4035	0.79975	0.827	0.198
A_73_102474__Reg_000000	0.922887	0.81169	0.8505	0.8156	0.88275	0.722909	0.735333	0.8409	0.920714	0.7264	0.816615	0.626667	0.407969	0.4789	0.21	0.213286	0.828889	0.6858	0.755556	0.330167	0.8055	0.35975	0.658167	0.668667	0.879	0.17	0.3625	0.615429	0.714	0.487	0.329167	0.853	0.33975	0.30725	0.83975	0.7715	0.240667
SGSH__Reg_000100	0.922868	0.839362	0.852125	0.8214	0.87725	0.837364	0.853333	0.7793	0.915	0.7744	0.807	0.495778	0.295477	0.542	0.19	0.232286	0.785889	0.7237	0.861	0.1665	0.816333	0.341	0.56075	0.579	0.8848	0.183	0.5225	0.662857	0.5642	0.51825	0.268	0.763143	0.454	0.3685	0.8485	0.8365	0.223667
A_73_110691__Reg_000000	0.922849	0.887017	0.855125	0.8516	0.8905	0.856909	0.863704	0.8234	0.922286	0.6844	0.837538	0.619056	0.349615	0.5602	0.278091	0.226	0.802889	0.6811	0.854889	0.219167	0.810333	0.37475	0.611417	0.6585	0.8776	0.195	0.383125	0.741429	0.6864	0.484	0.344167	0.831857	0.29125	0.35625	0.857	0.81925	0.225
A_73_107776__Reg_000000	0.92283	0.792034	0.855875	0.7668	0.87025	0.794545	0.775296	0.7247	0.901	0.7206	0.703923	0.524333	0.277123	0.6096	0.242182	0.185286	0.796	0.6951	0.829222	0.142333	0.843	0.24675	0.5105	0.510833	0.8436	0.189	0.463125	0.619571	0.5866	0.386	0.284	0.755857	0.341	0.398	0.77475	0.83275	0.219333
FUT10__Reg_000001	0.922811	0.867621	0.864375	0.8492	0.89275	0.833091	0.850259	0.7961	0.936429	0.7342	0.820692	0.610944	0.350462	0.5452	0.325545	0.226571	0.798222	0.683	0.838222	0.284667	0.788167	0.31075	0.61475	0.671333	0.8872	0.211667	0.394375	0.755571	0.6798	0.48675	0.410333	0.832571	0.3255	0.33175	0.857	0.781	0.243
TBC1D8B__Reg_000001	0.922811	0.812914	0.808312	0.7886	0.84	0.8105	0.806778	0.804	0.934286	0.7318	0.786538	0.507389	0.247231	0.5803	0.142818	0.210857	0.810667	0.6334	0.814778	0.1885	0.791667	0.36575	0.553083	0.540333	0.8704	0.193667	0.42625	0.626571	0.5758	0.45075	0.2395	0.791714	0.43225	0.379	0.82375	0.83425	0.182667
CMTM7__Reg_000001	0.922774	0.829431	0.806625	0.7502	0.8285	0.835182	0.84063	0.7972	0.910857	0.7188	0.787692	0.484056	0.247538	0.6068	0.209182	0.216857	0.771556	0.6425	0.848556	0.199167	0.766167	0.36175	0.567167	0.561333	0.8522	0.184833	0.390875	0.680857	0.6124	0.42475	0.315333	0.767571	0.44625	0.38975	0.7985	0.80975	0.204
VAV2__Reg_010001	0.922774	0.81919	0.860188	0.87	0.89725	0.765727	0.809444	0.8214	0.956	0.8156	0.845615	0.602889	0.387031	0.4716	0.263636	0.243571	0.821778	0.7255	0.816222	0.330667	0.821167	0.29075	0.650333	0.688	0.9084	0.189	0.45775	0.757143	0.5604	0.5575	0.359333	0.859714	0.395	0.3235	0.893	0.76375	0.245667
PYGB__Reg_000001	0.922755	0.780241	0.853687	0.8102	0.87625	0.777045	0.798741	0.7701	0.922143	0.8048	0.784692	0.5025	0.344185	0.4918	0.167273	0.224857	0.805889	0.7384	0.823222	0.1815	0.842667	0.2555	0.548667	0.5645	0.8816	0.1835	0.544375	0.641571	0.517	0.528	0.266833	0.770857	0.44325	0.3225	0.8475	0.82925	0.237667
CENPT__Reg_000001	0.922755	0.744948	0.837688	0.7404	0.85275	0.721682	0.711889	0.7619	0.899	0.6802	0.717154	0.566944	0.372446	0.5207	0.190364	0.198571	0.819111	0.6846	0.751333	0.176667	0.8515	0.228	0.53525	0.5375	0.8286	0.204833	0.396875	0.576857	0.5912	0.41925	0.2695	0.780571	0.27425	0.3395	0.77825	0.83175	0.219667
HIST2H2AB__Reg_000000	0.92266	0.885466	0.894375	0.8742	0.91975	0.805091	0.828444	0.8398	0.910571	0.637	0.865462	0.726444	0.468723	0.4834	0.360364	0.261714	0.811111	0.7335	0.822111	0.312667	0.843	0.3015	0.679833	0.7615	0.8724	0.188667	0.304375	0.786571	0.6708	0.537	0.416	0.877571	0.16775	0.27325	0.8765	0.7575	0.253
ZEB2__Reg_000001	0.92266	0.866155	0.905062	0.893	0.92175	0.809545	0.843852	0.8228	0.922286	0.7216	0.861231	0.613611	0.358231	0.542	0.274364	0.233714	0.815667	0.7621	0.87	0.296667	0.846833	0.27725	0.635583	0.6855	0.901	0.200167	0.40675	0.761571	0.5874	0.5365	0.385667	0.843143	0.32375	0.32425	0.8875	0.76475	0.256333
WNT2B__Reg_010101	0.922642	0.844983	0.845063	0.8402	0.881	0.794045	0.819222	0.8316	0.947857	0.739	0.828	0.621611	0.351462	0.5067	0.276273	0.226286	0.821111	0.6751	0.805222	0.316333	0.794333	0.338	0.646167	0.682167	0.8876	0.187833	0.378125	0.736714	0.6768	0.51	0.377833	0.852143	0.34475	0.31475	0.86025	0.79475	0.234333
KCTD1__Reg_010010	0.922623	0.820034	0.857812	0.8232	0.86775	0.811318	0.846852	0.7965	0.939429	0.6718	0.798538	0.563444	0.294708	0.5508	0.265	0.201143	0.824778	0.6972	0.838556	0.281333	0.7915	0.2395	0.573167	0.596333	0.8664	0.199333	0.3915	0.666571	0.6818	0.50025	0.444167	0.802857	0.30125	0.3675	0.83075	0.81925	0.297667
A_73_120360__Reg_000000	0.922604	0.709552	0.838063	0.777	0.865	0.654545	0.658222	0.7821	0.900571	0.7216	0.752	0.578167	0.429108	0.4306	0.156273	0.216429	0.84	0.7214	0.717778	0.198667	0.8875	0.2075	0.557417	0.556	0.8532	0.2555	0.443375	0.522143	0.502	0.49925	0.230167	0.807857	0.30325	0.28675	0.81775	0.8105	0.229333
FAP__Reg_000001	0.922585	0.815483	0.833125	0.802	0.85	0.804182	0.834	0.7958	0.931571	0.7752	0.812538	0.496333	0.278954	0.5543	0.174091	0.218286	0.795	0.6988	0.839333	0.242167	0.784333	0.30025	0.57925	0.5805	0.8836	0.192833	0.4545	0.663429	0.5356	0.50875	0.321333	0.783857	0.48225	0.366	0.846	0.78	0.221
GAPDH__Reg_010000	0.922509	0.933534	0.898875	0.8934	0.91725	0.804818	0.798111	0.8616	0.886857	0.5906	0.874385	0.665278	0.326877	0.5415	0.194091	0.216714	0.827778	0.7113	0.803556	0.255	0.848167	0.3925	0.662333	0.7025	0.8862	0.198333	0.285	0.666286	0.6378	0.53675	0.271	0.868286	0.2535	0.30875	0.8855	0.78775	0.202333
METTL7A__Reg_000001	0.922509	0.873414	0.902625	0.89	0.932	0.695727	0.719481	0.9026	0.908286	0.6244	0.901923	0.805944	0.523785	0.4382	0.278636	0.281714	0.854889	0.7265	0.734	0.455833	0.851667	0.296	0.756167	0.815833	0.893	0.1865	0.2905	0.728714	0.6694	0.548	0.415	0.955	0.12575	0.27325	0.90075	0.687	0.260667
CREB3L2__Reg_000001	0.922509	0.784586	0.819313	0.7562	0.8495	0.782136	0.789481	0.7895	0.931	0.8004	0.769538	0.530278	0.306292	0.5674	0.211	0.201	0.795556	0.6552	0.820778	0.215833	0.7885	0.3165	0.564333	0.563167	0.8708	0.182833	0.4525	0.655571	0.595	0.40925	0.306167	0.788143	0.43075	0.34225	0.80475	0.791	0.224
ST14__Reg_010001	0.922415	0.882	0.859062	0.8562	0.8935	0.782909	0.784593	0.8616	0.903	0.683	0.853308	0.6535	0.381062	0.5226	0.253727	0.232857	0.802333	0.691	0.806889	0.291333	0.839833	0.45775	0.682917	0.7195	0.8714	0.175167	0.32525	0.726	0.6484	0.47625	0.228	0.867143	0.31725	0.28775	0.8635	0.7785	0.183667
ORC5L__Reg_000001	0.922396	0.844086	0.861125	0.8358	0.89725	0.810773	0.814185	0.8073	0.932	0.6902	0.803692	0.648	0.347262	0.5619	0.339727	0.224	0.820889	0.6773	0.831	0.242833	0.823167	0.32025	0.6105	0.652	0.8748	0.192833	0.3675	0.716429	0.7044	0.436	0.390667	0.844286	0.2515	0.3295	0.828	0.80325	0.239667
BCHE__Reg_010000	0.922377	0.832845	0.816188	0.8042	0.86275	0.759227	0.715037	0.8041	0.872857	0.706	0.789077	0.550389	0.317985	0.5055	0.177727	0.208571	0.776556	0.6399	0.771333	0.167	0.844833	0.49175	0.595167	0.604	0.8572	0.1785	0.40025	0.557714	0.5634	0.4625	0.0863333	0.808	0.4405	0.32225	0.822	0.81425	0.193
C6orf134__Reg_000000	0.922302	0.852517	0.913375	0.8968	0.93475	0.8015	0.826667	0.7932	0.922857	0.6976	0.829538	0.655444	0.408877	0.5045	0.309273	0.247429	0.83	0.7666	0.835222	0.235667	0.8655	0.2335	0.605333	0.672833	0.8944	0.198833	0.43375	0.724714	0.63	0.54225	0.392333	0.837571	0.22	0.30325	0.8795	0.8075	0.268667
DCBLD2__Reg_000000	0.922302	0.808086	0.821438	0.7964	0.8535	0.797545	0.794333	0.7853	0.930429	0.74	0.776462	0.500556	0.232538	0.6028	0.195182	0.187429	0.807444	0.623	0.817778	0.193333	0.786167	0.34775	0.544333	0.536667	0.8772	0.192	0.437625	0.626429	0.6028	0.42075	0.278167	0.788	0.4125	0.37625	0.817	0.8355	0.201
A_73_107820__Reg_000000	0.922245	0.874569	0.940938	0.942	0.95825	0.733773	0.774259	0.8514	0.910143	0.695	0.903923	0.720611	0.492077	0.4052	0.261182	0.271	0.844444	0.8123	0.788444	0.362	0.892833	0.23875	0.7145	0.796333	0.916	0.195333	0.3495	0.748286	0.5716	0.649	0.3875	0.905571	0.24575	0.2715	0.9395	0.72525	0.279
PLAT__Reg_010100	0.922245	0.836397	0.810125	0.7428	0.839	0.840227	0.81563	0.7574	0.910286	0.7478	0.742154	0.498556	0.220446	0.6275	0.243636	0.214571	0.757	0.6054	0.831444	0.158833	0.761333	0.409	0.539	0.539	0.8506	0.1835	0.425	0.634143	0.6304	0.36275	0.239333	0.757714	0.4455	0.385	0.7735	0.8225	0.175667
NHSL2__Reg_000000	0.922189	0.825621	0.866125	0.8784	0.89575	0.807636	0.847593	0.8011	0.942714	0.7688	0.839769	0.565444	0.352738	0.4812	0.277818	0.242286	0.812667	0.7488	0.848667	0.258833	0.838833	0.26325	0.60975	0.656333	0.8978	0.202833	0.48025	0.755714	0.5574	0.582	0.367333	0.824857	0.38975	0.31975	0.8865	0.806	0.246333
PRC1__Reg_010001	0.922057	0.819241	0.824375	0.7726	0.86225	0.753273	0.746593	0.8218	0.906571	0.7532	0.807231	0.623056	0.403154	0.5365	0.247545	0.222286	0.766889	0.633	0.780889	0.3125	0.7745	0.41325	0.647917	0.664	0.8614	0.167667	0.335625	0.657857	0.619	0.40775	0.263333	0.832571	0.37975	0.3175	0.8115	0.7165	0.195667
CALHM2__Reg_000000	0.922019	0.772345	0.824	0.7568	0.85475	0.740682	0.722667	0.7868	0.922429	0.741	0.744692	0.5795	0.311446	0.5541	0.171818	0.189429	0.819889	0.6299	0.772222	0.195833	0.82	0.28875	0.558417	0.553333	0.8534	0.183	0.379125	0.595571	0.5668	0.39975	0.254833	0.813429	0.36475	0.30725	0.7905	0.793	0.206667
MEST__Reg_000010	0.921943	0.765276	0.883125	0.8704	0.908	0.663409	0.721333	0.8365	0.947571	0.7804	0.844923	0.673889	0.493108	0.3787	0.273909	0.256571	0.858778	0.7847	0.745333	0.423333	0.871667	0.16325	0.686083	0.731833	0.9036	0.192333	0.3975	0.728286	0.5322	0.6055	0.419167	0.899571	0.297	0.2735	0.90225	0.7175	0.278667
A_73_116422__Reg_000000	0.921925	0.845569	0.914687	0.8976	0.92675	0.796455	0.829407	0.7751	0.925429	0.7482	0.825385	0.576444	0.325754	0.5188	0.245636	0.230571	0.825889	0.772	0.845444	0.227833	0.859333	0.20375	0.579917	0.632	0.9086	0.2055	0.491	0.704429	0.5362	0.56825	0.363667	0.813571	0.339	0.3165	0.89075	0.8065	0.264
TMOD4__Reg_000000	0.921906	0.891276	0.88325	0.8464	0.90075	0.735864	0.730481	0.9	0.887286	0.5186	0.862846	0.751056	0.396969	0.5383	0.215636	0.222714	0.853111	0.6865	0.746556	0.373167	0.843333	0.3435	0.706833	0.731833	0.8604	0.187667	0.264125	0.663857	0.7096	0.47725	0.360833	0.911143	0.1235	0.269	0.84925	0.7405	0.22
FADS1__Reg_000001	0.921906	0.771397	0.8565	0.8248	0.88325	0.710773	0.702	0.8204	0.904143	0.6624	0.785615	0.576611	0.370185	0.474	0.149182	0.204429	0.858444	0.7393	0.759	0.210667	0.907333	0.2505	0.595333	0.595333	0.8638	0.219167	0.38225	0.617857	0.5544	0.524	0.2615	0.841429	0.309	0.33475	0.83975	0.82025	0.220667
C14orf145__Reg_000001	0.921887	0.887241	0.8975	0.8606	0.92125	0.812409	0.801222	0.8552	0.891143	0.6424	0.858769	0.684333	0.425354	0.5649	0.211	0.232286	0.819	0.7218	0.843222	0.237167	0.865333	0.357	0.64725	0.6975	0.8754	0.191667	0.297875	0.723429	0.6556	0.458	0.3045	0.856429	0.2415	0.303	0.86075	0.76175	0.228667
FBN2__Reg_000111	0.921887	0.87481	0.886437	0.884	0.9135	0.724818	0.751111	0.9033	0.911857	0.6032	0.903692	0.792278	0.517	0.4356	0.261909	0.269857	0.844333	0.721	0.750667	0.445167	0.844833	0.3085	0.754333	0.818	0.8788	0.192	0.28775	0.746857	0.6608	0.56925	0.410167	0.941143	0.16075	0.272	0.897	0.69125	0.247333
FGFR1__Reg_011111	0.921887	0.8175	0.816375	0.8058	0.84825	0.808818	0.836111	0.7962	0.939714	0.801	0.816308	0.519444	0.3186	0.5158	0.205	0.221857	0.786444	0.675	0.828444	0.237167	0.7755	0.3455	0.594	0.610667	0.8824	0.1875	0.465625	0.691571	0.552	0.518	0.301333	0.797857	0.477	0.34525	0.85425	0.78475	0.212
SLC16A2__Reg_000001	0.921849	0.833397	0.861187	0.8518	0.9065	0.770091	0.754148	0.8181	0.891	0.7638	0.829308	0.582833	0.398523	0.52	0.165273	0.226429	0.800111	0.7101	0.820889	0.190833	0.868667	0.4105	0.608167	0.632667	0.8898	0.177667	0.455125	0.649286	0.548	0.48375	0.165	0.821143	0.4	0.29825	0.864	0.7955	0.205667
SFRP2__Reg_000001	0.921736	0.861466	0.86075	0.8048	0.88575	0.814545	0.793444	0.8301	0.904	0.6344	0.799538	0.603778	0.278985	0.6406	0.193909	0.178	0.830222	0.6576	0.830778	0.206	0.8195	0.321	0.578083	0.583167	0.872	0.2005	0.319375	0.654	0.6854	0.394	0.349667	0.822286	0.26675	0.36875	0.8115	0.80725	0.230333
ACADVL__Reg_000001	0.92166	0.814259	0.907125	0.8196	0.894	0.675545	0.671852	0.8459	0.864	0.4752	0.807846	0.665	0.376354	0.5133	0.114182	0.201571	0.892556	0.7631	0.706222	0.268667	0.895	0.1525	0.6065	0.599	0.8526	0.2545	0.2155	0.498143	0.6092	0.53025	0.374167	0.850857	0.10825	0.33675	0.83175	0.774	0.258667
POLDIP2__Reg_000001	0.921642	0.829517	0.941312	0.924	0.95625	0.668227	0.707296	0.8472	0.888286	0.6526	0.888692	0.706111	0.517185	0.3512	0.226545	0.283714	0.860333	0.8414	0.733667	0.341667	0.915333	0.1705	0.694417	0.753	0.9098	0.1925	0.340125	0.643714	0.5308	0.689	0.3835	0.895857	0.187	0.236	0.9275	0.7365	0.292667
A_73_105603__Reg_000000	0.921642	0.811638	0.831125	0.809	0.87975	0.766818	0.741704	0.8046	0.893429	0.7406	0.798231	0.607056	0.433554	0.5079	0.234727	0.235714	0.787556	0.6745	0.793889	0.1835	0.854833	0.4155	0.604	0.640333	0.865	0.176333	0.417	0.645571	0.6002	0.435	0.184167	0.817714	0.368	0.2905	0.832	0.78525	0.191667
KCNJ8__Reg_000001	0.921585	0.807103	0.861813	0.8688	0.88775	0.726773	0.767889	0.787	0.922286	0.8022	0.829	0.569944	0.373923	0.4312	0.253636	0.248571	0.793778	0.7388	0.787222	0.2835	0.840167	0.327	0.638333	0.677333	0.8912	0.175	0.491375	0.667429	0.4752	0.5865	0.236667	0.829571	0.43875	0.29525	0.8895	0.767	0.210667
C7H19orf10__Reg_000000	0.921547	0.839828	0.862625	0.8726	0.899	0.773955	0.818037	0.8203	0.949143	0.7992	0.853462	0.648278	0.428338	0.4505	0.338273	0.258286	0.803778	0.7124	0.813667	0.362167	0.812667	0.31275	0.677917	0.744667	0.8972	0.219	0.414375	0.802143	0.5918	0.5565	0.377667	0.874714	0.35975	0.32225	0.8955	0.7425	0.244
AP3S1__Reg_000000	0.921528	0.848897	0.8245	0.762	0.843	0.826864	0.786222	0.7831	0.897143	0.6246	0.741615	0.55	0.215738	0.6548	0.158545	0.191714	0.802444	0.6018	0.808444	0.151833	0.7965	0.37175	0.5295	0.516667	0.837	0.195167	0.32875	0.568714	0.6498	0.361	0.225667	0.775143	0.33525	0.421	0.7745	0.84025	0.17
POFUT2__Reg_000000	0.921472	0.835534	0.877438	0.8658	0.9125	0.730818	0.757185	0.8017	0.935143	0.78	0.825846	0.702389	0.471062	0.4423	0.328636	0.257	0.809111	0.7118	0.763889	0.363667	0.818833	0.29375	0.681583	0.749833	0.892	0.179167	0.37475	0.730286	0.6066	0.53225	0.364167	0.883571	0.30125	0.3065	0.87875	0.7135	0.246333
A_73_120653__Reg_000000	0.921358	0.909534	0.9175	0.9042	0.93625	0.753136	0.743074	0.8841	0.875286	0.5856	0.880308	0.692333	0.365308	0.5363	0.156091	0.212571	0.853556	0.7399	0.789778	0.2665	0.895333	0.357	0.67225	0.703667	0.892	0.196167	0.261625	0.655571	0.601	0.52675	0.248333	0.888857	0.21175	0.293	0.8925	0.77725	0.214667
ACO2__Reg_000001	0.921358	0.884121	0.941438	0.8836	0.935	0.755318	0.758556	0.8609	0.884	0.5154	0.864077	0.7195	0.393738	0.5363	0.192091	0.220286	0.868556	0.7572	0.779333	0.332667	0.874167	0.1985	0.654167	0.700167	0.8814	0.213333	0.256625	0.648714	0.6684	0.53625	0.446167	0.879286	0.12025	0.2765	0.87	0.74275	0.273667
SPEG__Reg_000001	0.92134	0.83519	0.892688	0.856	0.911	0.819	0.845519	0.7725	0.927286	0.75	0.808769	0.589	0.348062	0.5591	0.277818	0.231714	0.803889	0.7395	0.864778	0.2205	0.831167	0.23775	0.57125	0.616167	0.8888	0.194833	0.468625	0.715714	0.5746	0.49575	0.372167	0.801429	0.31225	0.3455	0.85475	0.795	0.257
PGM3__Reg_010000	0.921321	0.8345	0.803	0.7464	0.837	0.817182	0.759519	0.7885	0.885143	0.6828	0.749385	0.502389	0.220723	0.6462	0.137364	0.22	0.780222	0.5776	0.812222	0.124667	0.801833	0.4775	0.528167	0.509667	0.842	0.183833	0.378875	0.561571	0.6136	0.33275	0.115667	0.770286	0.42225	0.4225	0.7745	0.841	0.17
EFNB1__Reg_010101	0.921302	0.852448	0.832438	0.821	0.87625	0.831864	0.828111	0.7957	0.922286	0.7584	0.799615	0.548611	0.279631	0.6059	0.263182	0.203429	0.786444	0.6495	0.855444	0.195667	0.793667	0.408	0.576417	0.590167	0.8816	0.186167	0.448875	0.684143	0.6298	0.41925	0.274167	0.803	0.3925	0.37925	0.828	0.8165	0.204
MOV10__Reg_000000	0.921264	0.808	0.8455	0.8082	0.8635	0.808227	0.842259	0.761	0.947429	0.802	0.783308	0.5	0.261523	0.5435	0.259273	0.211143	0.797333	0.6923	0.837444	0.248333	0.780333	0.2535	0.564583	0.5835	0.8874	0.195667	0.497875	0.697143	0.5808	0.497	0.384167	0.785429	0.44775	0.35575	0.838	0.8025	0.257333
IDH3G__Reg_000000	0.921245	0.899966	0.9295	0.9124	0.93025	0.776273	0.803481	0.8727	0.898143	0.5668	0.902538	0.669667	0.347569	0.5299	0.177455	0.220143	0.857778	0.7686	0.808667	0.3315	0.855667	0.23975	0.664417	0.698167	0.9026	0.209667	0.2935	0.666714	0.6002	0.59125	0.409	0.874429	0.1995	0.312	0.9025	0.75375	0.258
A_73_101551__Reg_000000	0.921226	0.862103	0.814188	0.7742	0.8545	0.8125	0.787667	0.8338	0.900143	0.6564	0.804	0.621722	0.327846	0.6058	0.251	0.196571	0.782222	0.6006	0.809	0.233833	0.773333	0.4465	0.611667	0.6215	0.8488	0.183	0.32475	0.644	0.7112	0.36525	0.280833	0.828	0.3005	0.3545	0.7945	0.7785	0.185333
MGC29506__Reg_000010	0.92117	0.811948	0.88475	0.8796	0.896	0.767455	0.827444	0.7819	0.943143	0.7208	0.829538	0.624667	0.378862	0.4439	0.326091	0.257571	0.827667	0.7719	0.815556	0.3015	0.851667	0.1785	0.620583	0.683333	0.8834	0.1985	0.4395	0.727286	0.536	0.60175	0.422333	0.842143	0.293	0.28075	0.88475	0.77475	0.259667
DAAM1__Reg_000000	0.921094	0.810707	0.903313	0.8888	0.92625	0.739727	0.764926	0.7979	0.928286	0.766	0.817308	0.623556	0.404492	0.4833	0.241273	0.238143	0.848	0.777	0.809333	0.252667	0.8955	0.22325	0.613083	0.660667	0.902	0.195333	0.472125	0.718714	0.5296	0.53975	0.319	0.853714	0.30575	0.26675	0.89075	0.7825	0.252667
CXorf1__Reg_000000	0.921	0.840431	0.853	0.7884	0.86875	0.739455	0.752407	0.8552	0.896714	0.5556	0.821	0.690611	0.4138	0.5118	0.249545	0.207286	0.829222	0.6875	0.739222	0.359167	0.788667	0.2945	0.66	0.672333	0.849	0.1785	0.31325	0.592571	0.7672	0.48075	0.443333	0.854	0.155	0.3045	0.812	0.75275	0.251
KIAA0664__Reg_000001	0.920925	0.823034	0.93475	0.876	0.9405	0.666545	0.676074	0.8669	0.877143	0.549	0.862462	0.739833	0.522	0.4389	0.139727	0.274286	0.888778	0.7966	0.707889	0.332333	0.902333	0.17475	0.6645	0.696333	0.89	0.1975	0.23375	0.571	0.6192	0.58775	0.413167	0.890571	0.083	0.22625	0.884	0.729	0.294
PGR__Reg_110001	0.920925	0.783345	0.8915	0.8632	0.90575	0.593636	0.633519	0.8959	0.888714	0.5996	0.882231	0.745722	0.521738	0.3518	0.189545	0.284286	0.881333	0.7933	0.676222	0.429833	0.9175	0.183	0.737833	0.764	0.8756	0.184667	0.237125	0.620857	0.5046	0.64075	0.359667	0.939429	0.16675	0.20675	0.89775	0.6915	0.262333
PYGM__Reg_010001	0.920868	0.909741	0.900813	0.8854	0.9225	0.755182	0.764111	0.8999	0.895286	0.5424	0.892923	0.766333	0.439892	0.4981	0.252727	0.244	0.848111	0.7164	0.761222	0.395833	0.8395	0.3265	0.72575	0.775667	0.8794	0.193167	0.285125	0.709	0.7198	0.539	0.412167	0.920571	0.119	0.264	0.881	0.733	0.243333
DNMT1__Reg_010001	0.920868	0.841293	0.864438	0.8286	0.8865	0.832818	0.849444	0.786	0.944714	0.7382	0.798538	0.583222	0.294323	0.5802	0.291818	0.211571	0.808444	0.6728	0.851556	0.265667	0.788167	0.27125	0.583333	0.621167	0.884	0.203	0.406875	0.731143	0.662	0.457	0.420667	0.815429	0.34325	0.354	0.8345	0.794	0.259667
AURKA__Reg_011001	0.920849	0.833983	0.83625	0.7666	0.86725	0.796136	0.739481	0.8112	0.876429	0.6004	0.751	0.615167	0.332985	0.6138	0.161636	0.183143	0.814889	0.6388	0.793	0.146667	0.858833	0.36675	0.5505	0.5575	0.8286	0.200833	0.29625	0.603857	0.6666	0.3515	0.2025	0.803286	0.246	0.42775	0.77575	0.83875	0.181
ANKRD23__Reg_000000	0.920717	0.903966	0.918687	0.928	0.93925	0.745955	0.772519	0.8868	0.908143	0.6234	0.903462	0.759833	0.449262	0.4724	0.257182	0.261286	0.850444	0.7615	0.783	0.392	0.876333	0.31475	0.733167	0.799333	0.8964	0.193167	0.277625	0.764429	0.6174	0.578	0.3575	0.927714	0.183	0.2615	0.91875	0.72675	0.237667
RBPJ__Reg_000001	0.920679	0.876534	0.878813	0.8816	0.902	0.829136	0.859222	0.8298	0.927429	0.7012	0.863077	0.6175	0.357138	0.536	0.267818	0.236857	0.811889	0.7347	0.857889	0.287167	0.832167	0.29575	0.64	0.692333	0.8912	0.203333	0.3705	0.798143	0.5784	0.54675	0.377667	0.848	0.315	0.327	0.8895	0.77325	0.235333
PDE5A__Reg_010001	0.920679	0.8355	0.805625	0.79	0.83775	0.797136	0.806481	0.8212	0.93	0.7364	0.817077	0.558	0.2964	0.5373	0.205455	0.207286	0.787333	0.6258	0.796667	0.278667	0.758833	0.39175	0.617417	0.626333	0.8704	0.189333	0.36625	0.672286	0.5916	0.478	0.286333	0.82	0.43	0.3355	0.8365	0.7695	0.187
ANKS1B__Reg_000011	0.920566	0.864879	0.88475	0.8392	0.9025	0.751409	0.760111	0.8569	0.911857	0.564	0.827077	0.743556	0.397262	0.5341	0.309455	0.232	0.850778	0.6932	0.764444	0.372167	0.825667	0.2815	0.671583	0.710167	0.862	0.192667	0.2955	0.679	0.759	0.45975	0.449833	0.894429	0.099	0.28575	0.8325	0.755	0.248
LDB3__Reg_000001	0.920547	0.915621	0.894813	0.8616	0.9025	0.783636	0.790704	0.8724	0.892	0.5336	0.861769	0.701944	0.3484	0.5346	0.233273	0.210429	0.839	0.7091	0.775	0.3445	0.823	0.331	0.684917	0.721167	0.8682	0.194667	0.294125	0.672857	0.7276	0.525	0.392833	0.877571	0.17425	0.29925	0.859	0.76975	0.23
FAM169A__Reg_000000	0.920491	0.871586	0.830312	0.7846	0.8585	0.819636	0.783741	0.8478	0.878857	0.6128	0.819615	0.599889	0.318308	0.6308	0.148273	0.188	0.784778	0.6133	0.824778	0.2085	0.796667	0.46875	0.60275	0.604	0.845	0.180667	0.287875	0.603286	0.6656	0.37675	0.205833	0.809857	0.331	0.3645	0.802	0.77925	0.169333
AGER__Reg_000100	0.920491	0.811224	0.875563	0.8674	0.89275	0.770636	0.822185	0.7775	0.926571	0.7674	0.823	0.577556	0.388646	0.4667	0.266182	0.252	0.811778	0.7757	0.825333	0.2295	0.853833	0.25125	0.59825	0.646833	0.888	0.183	0.516625	0.704	0.5114	0.576	0.319	0.809857	0.344	0.29925	0.887	0.798	0.243667
RBM9__Reg_000001	0.920358	0.877517	0.899063	0.8876	0.921	0.814818	0.817407	0.8137	0.894143	0.608	0.832846	0.652389	0.381415	0.5464	0.229091	0.225714	0.832889	0.7492	0.832667	0.201333	0.879833	0.277	0.589833	0.641333	0.8768	0.199667	0.367	0.683714	0.616	0.52725	0.325667	0.830429	0.18575	0.35325	0.8705	0.82775	0.240333
RTKN__Reg_000001	0.920264	0.833224	0.851812	0.8324	0.869	0.822227	0.872259	0.7815	0.942143	0.768	0.825923	0.535	0.320308	0.5133	0.268273	0.231	0.792444	0.7194	0.841556	0.2775	0.771	0.261	0.594167	0.629333	0.8928	0.196	0.46725	0.714857	0.592	0.55575	0.422833	0.794571	0.4015	0.3545	0.866	0.78225	0.29
RASA2__Reg_000011	0.920189	0.870103	0.859563	0.84	0.8825	0.812636	0.843444	0.8341	0.936	0.6844	0.846769	0.640889	0.346431	0.5512	0.278091	0.221429	0.817778	0.683	0.824	0.333833	0.7755	0.3125	0.644667	0.681333	0.8852	0.208667	0.36925	0.728429	0.6862	0.4935	0.440833	0.851571	0.277	0.33875	0.8575	0.7575	0.263
LLGL1__Reg_000001	0.92017	0.830483	0.867375	0.8276	0.892	0.800545	0.779333	0.749	0.900429	0.677	0.746	0.567389	0.294477	0.56	0.225182	0.200429	0.818222	0.696	0.808333	0.138833	0.8605	0.28325	0.52575	0.553667	0.8608	0.194833	0.452125	0.61	0.6086	0.46	0.259333	0.786143	0.29225	0.38975	0.818	0.863	0.216
LHFPL2__Reg_000000	0.920151	0.812517	0.840812	0.8102	0.86825	0.805545	0.829296	0.7466	0.919286	0.7202	0.774462	0.579944	0.331338	0.5101	0.382545	0.231571	0.770333	0.6865	0.822333	0.2205	0.792833	0.261	0.561167	0.606833	0.8538	0.191333	0.437375	0.675571	0.6066	0.49	0.378667	0.787857	0.30075	0.33475	0.812	0.8105	0.233667
SQSTM1__Reg_010001	0.920113	0.852414	0.93225	0.942	0.95375	0.669818	0.71837	0.881	0.914857	0.639	0.912	0.790833	0.535354	0.379	0.253909	0.306429	0.875333	0.8065	0.726444	0.447667	0.894833	0.181	0.745583	0.816167	0.913	0.194833	0.27525	0.719714	0.5608	0.66575	0.438333	0.949	0.13875	0.25325	0.9405	0.6925	0.287
DJ383J4.3__Reg_000000	0.920113	0.821948	0.849937	0.7958	0.86225	0.845455	0.851222	0.757	0.928714	0.7098	0.760846	0.513	0.233077	0.5953	0.223545	0.202857	0.805556	0.671	0.853333	0.160833	0.8025	0.2585	0.51825	0.533333	0.8614	0.202833	0.454125	0.656857	0.61	0.44725	0.3385	0.761857	0.3655	0.38375	0.8095	0.8535	0.222333
MLXIP__Reg_000001	0.920075	0.872345	0.923188	0.9398	0.9455	0.752091	0.798926	0.8569	0.912571	0.7066	0.917308	0.688611	0.482046	0.4029	0.245818	0.273714	0.833778	0.8043	0.804778	0.346833	0.879	0.2635	0.708417	0.784667	0.9164	0.1945	0.370875	0.759286	0.5508	0.66525	0.373667	0.893143	0.28175	0.286	0.945	0.7345	0.271333
A_73_104558__Reg_000000	0.920057	0.837293	0.877812	0.8654	0.903	0.820955	0.854074	0.7673	0.921143	0.7664	0.822	0.541833	0.348738	0.5233	0.279727	0.236429	0.793111	0.7531	0.862444	0.212167	0.823	0.2555	0.571333	0.616333	0.8974	0.194667	0.510375	0.703571	0.5608	0.548	0.371167	0.789286	0.3665	0.351	0.8715	0.801	0.258667
GABPA__Reg_100001	0.920057	0.832672	0.863562	0.8464	0.8855	0.811182	0.851741	0.7735	0.930286	0.798	0.825154	0.531056	0.330692	0.5175	0.261182	0.231143	0.785444	0.7309	0.851778	0.251667	0.792167	0.2775	0.5955	0.633333	0.8982	0.190667	0.49525	0.707286	0.565	0.54825	0.3805	0.792714	0.44075	0.3425	0.8685	0.77325	0.255333
ADAMTS15__Reg_000101	0.920057	0.81119	0.836688	0.7994	0.876	0.772636	0.737296	0.7782	0.886143	0.7708	0.765	0.518444	0.3116	0.5761	0.139636	0.214143	0.786	0.6673	0.809778	0.144333	0.8545	0.405	0.544667	0.548333	0.8704	0.182167	0.48	0.599857	0.5188	0.41075	0.1045	0.776429	0.4475	0.36525	0.8205	0.82275	0.173667
WSB1__Reg_000001	0.920038	0.869724	0.8675	0.8706	0.89125	0.806273	0.861556	0.8172	0.929	0.7262	0.876308	0.624667	0.397185	0.4644	0.315727	0.260857	0.788556	0.7383	0.822556	0.336333	0.785667	0.2985	0.666083	0.725833	0.896	0.233667	0.39625	0.749714	0.5944	0.60225	0.423333	0.840429	0.3305	0.34025	0.89475	0.74375	0.252333
VAPA__Reg_000010	0.920019	0.890397	0.873563	0.8454	0.87475	0.751682	0.778222	0.8942	0.878714	0.5062	0.884	0.671556	0.369831	0.4913	0.174364	0.213857	0.846333	0.7398	0.755	0.340167	0.839833	0.31525	0.692667	0.712167	0.8592	0.188	0.276375	0.652714	0.6564	0.57825	0.368	0.872286	0.18075	0.2915	0.8735	0.7715	0.225667
STARD3NL__Reg_000000	0.920019	0.797845	0.814125	0.7384	0.83075	0.824909	0.823852	0.7545	0.927857	0.7346	0.731	0.501889	0.239077	0.6164	0.216636	0.204857	0.791111	0.6306	0.830333	0.166167	0.767333	0.304	0.518333	0.512667	0.8472	0.188667	0.44325	0.617571	0.6534	0.3775	0.324667	0.750571	0.403	0.389	0.77425	0.831	0.211667
SEPT9__Reg_000000	0.919962	0.811914	0.837125	0.827	0.877	0.724636	0.768815	0.8283	0.941571	0.7894	0.838077	0.649222	0.437385	0.4482	0.339545	0.244857	0.801889	0.692	0.768	0.4145	0.783	0.315	0.694667	0.734667	0.8894	0.207333	0.378875	0.751571	0.6186	0.52425	0.4095	0.877571	0.34425	0.33275	0.86675	0.71025	0.248333
DTX3__Reg_000010	0.919887	0.853879	0.820187	0.779	0.86125	0.8505	0.82437	0.7925	0.892571	0.7306	0.794077	0.531667	0.315323	0.6019	0.212909	0.221429	0.758333	0.6481	0.853222	0.157333	0.792167	0.4495	0.5685	0.5805	0.8616	0.18	0.421375	0.653286	0.6304	0.4035	0.221667	0.772714	0.416	0.3805	0.80575	0.80475	0.187333
ODF2L__Reg_000001	0.91983	0.803052	0.811	0.7458	0.83475	0.818591	0.803593	0.7477	0.890857	0.7526	0.748231	0.447667	0.218892	0.6305	0.163273	0.253571	0.761	0.644	0.847	0.1195	0.796167	0.38825	0.501833	0.479167	0.8526	0.175667	0.49925	0.561857	0.5176	0.38275	0.1645	0.721286	0.471	0.40925	0.7825	0.83625	0.174333
USP11__Reg_000001	0.919792	0.832983	0.81775	0.7832	0.8495	0.858182	0.857556	0.7649	0.907714	0.7386	0.776077	0.475833	0.247415	0.5844	0.261364	0.228857	0.766667	0.6674	0.872	0.140667	0.803167	0.372	0.53125	0.543167	0.8566	0.1885	0.496625	0.676571	0.5952	0.44425	0.265833	0.756	0.42525	0.3985	0.808	0.85875	0.201333
COL16A1__Reg_000101	0.919774	0.844707	0.817938	0.8114	0.84925	0.802318	0.826926	0.835	0.934143	0.742	0.841538	0.577556	0.333462	0.5171	0.214636	0.220429	0.793444	0.6598	0.810889	0.306	0.7685	0.3765	0.64025	0.659333	0.8776	0.1965	0.37875	0.709286	0.6048	0.511	0.3245	0.834143	0.41675	0.3365	0.8565	0.76025	0.206667
CYP51__Reg_000000	0.919774	0.818879	0.81675	0.756	0.84925	0.68	0.631704	0.859	0.858857	0.526	0.778615	0.671222	0.363785	0.5215	0.173364	0.193143	0.831778	0.6037	0.684111	0.244667	0.842167	0.41025	0.641	0.630167	0.8214	0.187667	0.21325	0.519143	0.681	0.3985	0.2065	0.867286	0.188	0.308	0.78275	0.78225	0.19
CDH6__Reg_000001	0.919623	0.830379	0.875562	0.82	0.90625	0.725409	0.711037	0.8602	0.874857	0.5476	0.813308	0.707944	0.450138	0.5346	0.243818	0.245571	0.850444	0.7132	0.756444	0.263167	0.880833	0.2675	0.633583	0.654333	0.8498	0.1865	0.236875	0.659571	0.7018	0.44225	0.364833	0.869143	0.07975	0.32225	0.82075	0.801	0.249
CYP39A1__Reg_000001	0.919623	0.787793	0.819813	0.8244	0.8515	0.764955	0.801407	0.7814	0.921857	0.7938	0.813231	0.513722	0.371277	0.4506	0.262091	0.234	0.776667	0.7174	0.815889	0.2535	0.810167	0.338	0.610333	0.6405	0.872	0.181167	0.494	0.677714	0.537	0.56175	0.291167	0.798571	0.4835	0.31325	0.8605	0.77575	0.217
RAI2__Reg_000001	0.919547	0.851293	0.834125	0.8492	0.87225	0.788455	0.808852	0.8507	0.915571	0.753	0.871769	0.5875	0.395477	0.4844	0.171636	0.239857	0.792222	0.7047	0.814778	0.271833	0.811833	0.41425	0.662333	0.69	0.8892	0.1805	0.3905	0.712	0.5454	0.556	0.242333	0.837571	0.43725	0.32025	0.888	0.754	0.198667
A_73_116494__Reg_000000	0.919528	0.867466	0.837938	0.7778	0.85775	0.802318	0.786222	0.8489	0.884714	0.525	0.81	0.652444	0.353077	0.5753	0.244818	0.191429	0.807667	0.6372	0.78	0.283	0.784667	0.35425	0.624583	0.64	0.8316	0.189	0.28975	0.639	0.7748	0.42475	0.389333	0.835143	0.16825	0.345	0.7925	0.78875	0.217333
MAPKBP1__Reg_000000	0.919528	0.859862	0.854125	0.8466	0.88375	0.860636	0.882222	0.7848	0.930714	0.7426	0.823385	0.565944	0.314708	0.5687	0.300455	0.228286	0.784333	0.6886	0.878	0.211833	0.795167	0.32475	0.578417	0.6255	0.8828	0.199	0.452625	0.745714	0.6144	0.488	0.361	0.800714	0.358	0.371	0.8535	0.80675	0.232
A_73_115544__Reg_000000	0.919509	0.83269	0.89125	0.8844	0.9255	0.719091	0.763148	0.829	0.927286	0.6974	0.856154	0.750444	0.527385	0.3925	0.435182	0.292714	0.823333	0.7533	0.762111	0.417833	0.845667	0.2315	0.712167	0.796667	0.8854	0.190667	0.333625	0.768714	0.6636	0.5735	0.479	0.913857	0.16575	0.27825	0.8855	0.715	0.281
ANKRD44__Reg_000000	0.919415	0.830345	0.87575	0.8394	0.8865	0.8325	0.865259	0.7501	0.917429	0.7466	0.806615	0.516722	0.319754	0.5369	0.238455	0.228	0.786333	0.7467	0.860111	0.199667	0.802833	0.22425	0.545167	0.583667	0.8872	0.198333	0.498875	0.665143	0.5536	0.547	0.384	0.760571	0.385	0.3675	0.85425	0.79875	0.258667
UBE2D1__Reg_000001	0.919377	0.852966	0.92325	0.9336	0.947	0.676955	0.714815	0.8931	0.920857	0.6608	0.900923	0.758	0.475031	0.4225	0.212727	0.274571	0.881222	0.7823	0.739889	0.443167	0.891333	0.22775	0.738167	0.786667	0.9128	0.193833	0.27475	0.735143	0.5598	0.6185	0.3815	0.946714	0.186	0.25425	0.93025	0.712	0.262
TGFB2__Reg_000100	0.91934	0.825052	0.8065	0.7382	0.83925	0.757818	0.717704	0.8099	0.859857	0.6684	0.768231	0.542111	0.303615	0.5926	0.1	0.206429	0.783889	0.6172	0.774667	0.149833	0.813333	0.44525	0.554167	0.5305	0.8376	0.178167	0.350875	0.512143	0.564	0.37875	0.1055	0.775571	0.367	0.37575	0.78775	0.81375	0.164667
MGC3032__Reg_000000	0.919321	0.832259	0.862938	0.8648	0.9005	0.792182	0.823259	0.7983	0.944571	0.8046	0.831615	0.592778	0.360769	0.5181	0.289545	0.236857	0.803222	0.7081	0.836333	0.2885	0.802667	0.31225	0.62325	0.663167	0.9058	0.189667	0.46375	0.727714	0.5934	0.513	0.364	0.834857	0.38825	0.33525	0.87225	0.763	0.245333
KEAP1__Reg_000001	0.919302	0.792086	0.911	0.8976	0.9335	0.589909	0.629778	0.9047	0.880857	0.5926	0.904308	0.7835	0.626077	0.3251	0.202909	0.326857	0.881889	0.8251	0.665	0.445833	0.93	0.187	0.762333	0.809833	0.8868	0.176	0.228125	0.645	0.559	0.673	0.3815	0.947286	0.112	0.21975	0.92075	0.69125	0.283
A_73_107895__Reg_000000	0.91917	0.847914	0.899687	0.8496	0.91875	0.809455	0.816815	0.7847	0.916857	0.6786	0.793615	0.662222	0.388462	0.5746	0.355273	0.224429	0.812778	0.7239	0.847111	0.272667	0.839833	0.237	0.602667	0.6655	0.871	0.199	0.354875	0.753286	0.6844	0.44175	0.439	0.834143	0.212	0.3155	0.832	0.76925	0.264333
TMEM181__Reg_000000	0.919094	0.882224	0.830062	0.8138	0.86925	0.851545	0.836963	0.8307	0.907571	0.6734	0.828308	0.581278	0.2968	0.6028	0.237455	0.202714	0.783889	0.6301	0.845778	0.215167	0.776833	0.436	0.605917	0.625	0.87	0.199667	0.352625	0.684714	0.6918	0.4285	0.303333	0.814714	0.35125	0.3765	0.82475	0.8	0.198667
VCAN__Reg_010001	0.919094	0.866328	0.875188	0.8702	0.9115	0.719909	0.738074	0.8894	0.901857	0.6774	0.893692	0.761056	0.513415	0.438	0.304636	0.263286	0.809667	0.7144	0.764444	0.421333	0.8445	0.38975	0.757	0.818333	0.8792	0.185	0.288125	0.756571	0.6276	0.5285	0.322333	0.927429	0.23875	0.28075	0.88775	0.68175	0.222333
ATR__Reg_011001	0.919019	0.833276	0.818812	0.7754	0.8355	0.861955	0.867852	0.7612	0.923714	0.7126	0.768308	0.470889	0.2116	0.6246	0.222727	0.218571	0.782222	0.6448	0.861556	0.168333	0.764333	0.325	0.522083	0.524167	0.859	0.199333	0.44475	0.659286	0.6172	0.431	0.334333	0.752857	0.418	0.421	0.8025	0.835	0.205667
PHLDA1__Reg_000000	0.919	0.824655	0.803063	0.7282	0.82875	0.777227	0.754852	0.8194	0.901	0.6682	0.769615	0.573944	0.285015	0.6093	0.160545	0.176	0.793222	0.593	0.769444	0.234333	0.7565	0.39275	0.58425	0.5665	0.844	0.177333	0.322	0.582286	0.6622	0.36275	0.266167	0.798286	0.35	0.35025	0.7765	0.776	0.183667
RNF157__Reg_000001	0.918981	0.86219	0.935688	0.95	0.956	0.707591	0.759148	0.8609	0.909	0.6638	0.917231	0.754667	0.543354	0.3607	0.269	0.301286	0.855556	0.8271	0.759	0.388333	0.8975	0.196	0.729167	0.816167	0.914	0.195	0.3155	0.748429	0.5464	0.69425	0.421333	0.922429	0.178	0.26	0.952	0.7105	0.288333
CDON__Reg_000001	0.918906	0.840483	0.824938	0.8004	0.85	0.812273	0.828852	0.8113	0.938571	0.715	0.805385	0.576333	0.283369	0.578	0.227636	0.200286	0.805444	0.6456	0.817222	0.284333	0.763	0.3305	0.60125	0.613667	0.8712	0.194333	0.373875	0.690429	0.6346	0.456	0.364	0.818714	0.36875	0.3595	0.8295	0.777	0.214
CRTAP__Reg_000101	0.918849	0.816862	0.79375	0.734	0.829	0.810455	0.795444	0.7949	0.904429	0.7634	0.774077	0.492222	0.276154	0.5975	0.189818	0.217143	0.760444	0.6128	0.820444	0.193167	0.7515	0.42825	0.569	0.5545	0.857	0.176333	0.409375	0.623714	0.6322	0.38475	0.247667	0.768286	0.47625	0.3755	0.7865	0.78975	0.189667
RHOJ__Reg_000000	0.918849	0.789845	0.837562	0.7866	0.858	0.817045	0.820889	0.7307	0.917857	0.7674	0.748615	0.465278	0.265354	0.5878	0.179273	0.223857	0.788111	0.6814	0.841222	0.148667	0.795333	0.2525	0.493333	0.493833	0.8722	0.193833	0.523	0.598857	0.5442	0.45825	0.300833	0.733857	0.4305	0.39	0.81175	0.8325	0.23
CHGN__Reg_000000	0.91883	0.831879	0.863937	0.8452	0.88525	0.805318	0.853778	0.7781	0.940143	0.7992	0.822615	0.564167	0.350015	0.5049	0.297182	0.239571	0.790333	0.7369	0.844	0.289	0.789667	0.27575	0.61225	0.654667	0.894	0.191333	0.48825	0.728286	0.5918	0.54075	0.401167	0.809571	0.401	0.34375	0.867	0.76525	0.257
C20orf194__Reg_000001	0.918792	0.913362	0.8995	0.8972	0.9235	0.752318	0.753148	0.8847	0.889286	0.5796	0.884	0.761667	0.421923	0.5102	0.248182	0.245571	0.836889	0.711	0.773	0.35	0.8605	0.38275	0.718667	0.774667	0.8784	0.188667	0.271125	0.705714	0.661	0.5145	0.309667	0.917	0.17075	0.2545	0.88625	0.73	0.213
DKFZP586H2123__Reg_000001	0.918755	0.819414	0.808625	0.7514	0.825	0.813273	0.800481	0.7912	0.908571	0.7122	0.770154	0.483278	0.222323	0.6249	0.109091	0.228714	0.791222	0.6269	0.816667	0.178667	0.777	0.34575	0.53325	0.5115	0.8542	0.193333	0.391375	0.599143	0.554	0.41275	0.229167	0.762143	0.462	0.389	0.7995	0.81025	0.179667
PYCR1__Reg_000001	0.918698	0.821603	0.887875	0.9032	0.92625	0.689409	0.733111	0.8667	0.929429	0.7574	0.890154	0.740944	0.5636	0.3619	0.293909	0.285714	0.835	0.7678	0.749333	0.436667	0.868667	0.27275	0.744083	0.82	0.9034	0.185	0.333375	0.786286	0.5644	0.623	0.3705	0.930143	0.27275	0.27975	0.926	0.6915	0.261
PLEKHH2__Reg_000001	0.918679	0.889845	0.843875	0.8184	0.86225	0.837773	0.840778	0.8235	0.897143	0.5802	0.835	0.634556	0.329369	0.5812	0.266727	0.210429	0.785778	0.6449	0.822	0.268333	0.774	0.3655	0.622	0.662333	0.8492	0.206833	0.3245	0.682857	0.69	0.46625	0.3755	0.823714	0.25	0.3535	0.8275	0.77	0.210333
PRELID2__Reg_000001	0.91866	0.851879	0.872312	0.8298	0.873	0.854091	0.873704	0.7609	0.911143	0.6834	0.793462	0.491778	0.242462	0.5831	0.183545	0.218143	0.803556	0.7342	0.864556	0.168	0.8135	0.26	0.5265	0.542833	0.8758	0.203833	0.477875	0.634571	0.5726	0.524	0.333	0.752143	0.37375	0.403	0.84375	0.84075	0.23
DDEFL1__Reg_000001	0.91866	0.801052	0.815688	0.7826	0.85875	0.792909	0.753148	0.7788	0.88	0.7358	0.761308	0.4945	0.305862	0.5607	0.121	0.239286	0.786778	0.6666	0.816667	0.1075	0.859333	0.41375	0.523	0.5195	0.8558	0.198	0.48725	0.574857	0.5328	0.4275	0.102167	0.757571	0.44275	0.41525	0.8075	0.85775	0.170667
CKAP4__Reg_000000	0.918642	0.838052	0.894563	0.9122	0.9285	0.718136	0.769111	0.8776	0.932143	0.7134	0.902231	0.745944	0.554154	0.3851	0.303182	0.278714	0.841333	0.7729	0.773667	0.451667	0.860333	0.25225	0.7435	0.821	0.9014	0.188667	0.314875	0.807	0.6226	0.621	0.4405	0.927286	0.23475	0.28775	0.924	0.7025	0.279
UBXN1__Reg_000000	0.918604	0.889448	0.940063	0.9326	0.95925	0.726136	0.740333	0.8622	0.876714	0.6158	0.901	0.732944	0.489215	0.4484	0.223364	0.261714	0.843444	0.7904	0.773889	0.323	0.891	0.27375	0.698167	0.764667	0.905	0.194333	0.290125	0.670286	0.6054	0.60375	0.354	0.898	0.1765	0.25675	0.9185	0.72425	0.267333
A_73_118813__Reg_000000	0.918585	0.850914	0.834187	0.812	0.88425	0.791182	0.770741	0.8183	0.893857	0.706	0.820154	0.666167	0.425031	0.5186	0.323636	0.245	0.762333	0.6481	0.802778	0.241333	0.817333	0.43625	0.656333	0.705833	0.8538	0.173667	0.32075	0.720286	0.6386	0.4315	0.253833	0.845	0.32025	0.279	0.8205	0.75025	0.193
C6orf162__Reg_000000	0.918547	0.867983	0.951938	0.9344	0.94725	0.699909	0.738259	0.8544	0.884286	0.5868	0.893308	0.695556	0.439262	0.4074	0.187364	0.248	0.870556	0.8329	0.745556	0.361667	0.8985	0.16875	0.685833	0.739833	0.903	0.205833	0.29275	0.639571	0.5724	0.67825	0.406167	0.890429	0.182	0.24175	0.92625	0.742	0.283333
HLTF__Reg_010001	0.918509	0.842621	0.819437	0.7776	0.844	0.832455	0.810741	0.7864	0.898857	0.688	0.775385	0.475778	0.193262	0.6502	0.162909	0.219286	0.789333	0.6118	0.842667	0.150167	0.784167	0.40425	0.525	0.511833	0.8638	0.193667	0.41725	0.579429	0.6274	0.387	0.234333	0.759857	0.43575	0.407	0.79775	0.84275	0.186333
DNER__Reg_000101	0.918491	0.835776	0.890937	0.8326	0.90825	0.746227	0.761815	0.8302	0.900857	0.627	0.822923	0.686056	0.454877	0.5006	0.268182	0.221429	0.834556	0.7367	0.771889	0.335167	0.821333	0.24	0.646167	0.685	0.874	0.186833	0.3235	0.634143	0.7658	0.495	0.472833	0.849857	0.18475	0.28775	0.83575	0.74975	0.289
MMP14__Reg_000001	0.918491	0.815103	0.855938	0.8432	0.8715	0.756727	0.799222	0.7858	0.945429	0.7286	0.798462	0.629444	0.356615	0.5021	0.300182	0.226857	0.816111	0.7062	0.797	0.354833	0.804333	0.26025	0.636167	0.6805	0.8678	0.1855	0.37825	0.710571	0.6036	0.5165	0.396833	0.846	0.337	0.3025	0.85175	0.7435	0.232667
EFHB__Reg_000001	0.918453	0.820569	0.925937	0.9012	0.9395	0.614636	0.656111	0.8961	0.903714	0.622	0.891	0.803889	0.558369	0.3808	0.234818	0.316714	0.880222	0.7898	0.687667	0.519333	0.891333	0.17825	0.765167	0.815833	0.8914	0.185333	0.24575	0.698143	0.5804	0.6165	0.424667	0.963	0.11625	0.2465	0.9125	0.66275	0.279
RAB30__Reg_000000	0.918415	0.821534	0.8785	0.8882	0.9005	0.801182	0.85	0.7895	0.942714	0.7464	0.831846	0.585111	0.386631	0.4732	0.269182	0.242714	0.824333	0.7665	0.843667	0.269833	0.839333	0.2155	0.603917	0.661833	0.894	0.199667	0.47175	0.751286	0.5754	0.6005	0.413667	0.822143	0.342	0.31325	0.89175	0.79675	0.267333
KLHL38__Reg_000000	0.918302	0.859948	0.882063	0.894	0.91225	0.684682	0.719296	0.9241	0.911714	0.6048	0.915923	0.745333	0.497862	0.3903	0.208182	0.262	0.872333	0.7432	0.708556	0.4565	0.853333	0.2885	0.756167	0.7955	0.8998	0.1915	0.281625	0.716714	0.646	0.62825	0.405833	0.948714	0.1605	0.26325	0.9225	0.72275	0.255
SAR1B__Reg_000000	0.918283	0.830707	0.940563	0.9444	0.96	0.660773	0.698815	0.8685	0.898143	0.6484	0.893	0.727611	0.505231	0.3788	0.196	0.287571	0.885111	0.834	0.737778	0.357333	0.936	0.174	0.701583	0.756833	0.9128	0.1945	0.32725	0.682857	0.5224	0.66875	0.363167	0.920714	0.16675	0.22125	0.93825	0.74375	0.284333
PNRC1__Reg_000001	0.918283	0.778603	0.886	0.876	0.91375	0.591955	0.60437	0.9117	0.868143	0.5624	0.879923	0.716333	0.533569	0.3629	0.155909	0.278571	0.884556	0.7796	0.666222	0.374	0.9365	0.2475	0.719333	0.733667	0.8744	0.229833	0.21375	0.581857	0.5568	0.62075	0.282667	0.921714	0.15625	0.20275	0.892	0.74625	0.242667
SLITRK4__Reg_000111	0.918245	0.855655	0.868813	0.8286	0.91175	0.740773	0.723259	0.8521	0.872857	0.6682	0.849462	0.710444	0.495323	0.483	0.243455	0.238286	0.798667	0.6993	0.774222	0.267833	0.844333	0.38625	0.683	0.725167	0.8686	0.1725	0.290625	0.668	0.6472	0.4775	0.290833	0.875	0.23875	0.27225	0.84525	0.72	0.234667
DOCK1__Reg_000000	0.918151	0.839362	0.854687	0.8462	0.887	0.798318	0.827074	0.793	0.942571	0.7714	0.813538	0.590389	0.328523	0.5476	0.312091	0.219	0.800111	0.6868	0.829444	0.318833	0.781333	0.29425	0.619	0.656833	0.8932	0.201333	0.41375	0.744714	0.6314	0.48825	0.4105	0.831286	0.3665	0.33375	0.85375	0.7635	0.245667
ASNS__Reg_000001	0.918151	0.761414	0.879438	0.8742	0.904	0.641818	0.701889	0.829	0.931429	0.7908	0.856846	0.6815	0.539154	0.3359	0.252727	0.273	0.836	0.7806	0.723667	0.427167	0.866333	0.196	0.710083	0.769833	0.896	0.176833	0.38625	0.714571	0.4858	0.64425	0.365	0.894286	0.33875	0.2755	0.91225	0.6895	0.267667
KCNJ12__Reg_010011	0.918	0.901862	0.911125	0.8884	0.92375	0.735773	0.757037	0.8819	0.892143	0.5414	0.887692	0.783444	0.449585	0.483	0.270818	0.259	0.848222	0.7335	0.750556	0.411833	0.845	0.27375	0.726833	0.787167	0.8762	0.191833	0.281625	0.718857	0.675	0.557	0.435333	0.921857	0.092	0.25625	0.886	0.71325	0.254333
DYRK3__Reg_001001	0.917906	0.737345	0.8215	0.7418	0.8345	0.694591	0.711	0.7697	0.873	0.6346	0.760231	0.525444	0.388938	0.4084	0.162727	0.206857	0.812	0.7264	0.714111	0.190333	0.837167	0.16175	0.542583	0.536167	0.8308	0.192167	0.394625	0.503571	0.539	0.5705	0.3325	0.770429	0.28025	0.29175	0.8015	0.82775	0.254667
FEZ1__Reg_000000	0.91783	0.863552	0.829812	0.8116	0.86025	0.821909	0.820741	0.8315	0.916857	0.671	0.819846	0.570389	0.294431	0.5893	0.190909	0.19	0.807333	0.6489	0.819222	0.250833	0.7725	0.38275	0.604833	0.610167	0.874	0.193667	0.361	0.653	0.693	0.45725	0.339833	0.817143	0.35675	0.37625	0.8315	0.7925	0.213667
KCTD10__Reg_000000	0.91783	0.830103	0.821	0.8152	0.85475	0.824773	0.846852	0.7869	0.94	0.8004	0.804692	0.5185	0.292708	0.5497	0.246818	0.213714	0.785778	0.6627	0.845	0.226667	0.776667	0.35575	0.582083	0.606	0.8828	0.1915	0.481375	0.721429	0.589	0.48	0.311333	0.798429	0.45575	0.35775	0.8495	0.80075	0.212667
GPD1__Reg_000001	0.917811	0.899121	0.92375	0.8864	0.93375	0.775409	0.794148	0.8471	0.892143	0.5634	0.875077	0.749667	0.457308	0.4887	0.284455	0.246714	0.834667	0.7464	0.781333	0.357	0.833333	0.22025	0.679833	0.752	0.882	0.202333	0.30125	0.703571	0.7042	0.562	0.4915	0.885857	0.10675	0.27425	0.878	0.726	0.285667
KIAA2018__Reg_000000	0.917774	0.833569	0.880563	0.875	0.9265	0.644364	0.628519	0.9113	0.865714	0.6192	0.883	0.753167	0.545862	0.4153	0.175364	0.277	0.850222	0.7289	0.7	0.3385	0.911333	0.3755	0.735167	0.767	0.8814	0.172833	0.22525	0.634143	0.6042	0.531	0.220167	0.928857	0.19425	0.22325	0.886	0.7215	0.218333
A_73_120650__Reg_000000	0.917774	0.767672	0.824	0.7604	0.83375	0.806682	0.834333	0.7436	0.929286	0.7782	0.747385	0.465056	0.271138	0.5448	0.224	0.224286	0.781	0.6896	0.844778	0.187167	0.7895	0.25125	0.515333	0.524167	0.8518	0.19	0.520625	0.635857	0.5676	0.46275	0.326	0.741571	0.456	0.36925	0.80125	0.82025	0.226667
ESRRA__Reg_110001	0.917717	0.8365	0.91775	0.8388	0.89925	0.760409	0.772481	0.814	0.882	0.534	0.812923	0.589611	0.2988	0.5645	0.122091	0.181571	0.871444	0.7758	0.785778	0.226167	0.8655	0.15875	0.559833	0.563	0.872	0.211833	0.29525	0.559857	0.5986	0.5445	0.419333	0.802286	0.192	0.371	0.843	0.8045	0.276333
RASL10B__Reg_000001	0.917698	0.851897	0.844688	0.804	0.8715	0.756091	0.754741	0.8495	0.917143	0.6436	0.815692	0.708667	0.415477	0.4981	0.227364	0.223857	0.821556	0.6483	0.745556	0.343833	0.7965	0.3615	0.677583	0.713833	0.8528	0.176333	0.301125	0.671429	0.7168	0.46325	0.3395	0.875286	0.25325	0.28225	0.82925	0.74025	0.213667
LRRC3B__Reg_000011	0.917679	0.848207	0.881563	0.8532	0.909	0.795091	0.818259	0.8177	0.934	0.6824	0.826692	0.684278	0.413015	0.5137	0.269818	0.231429	0.833222	0.7109	0.806	0.303833	0.81	0.22875	0.622583	0.675167	0.8868	0.197667	0.349125	0.713143	0.6878	0.51825	0.467333	0.852	0.21225	0.307	0.8565	0.7705	0.300333
NDUFS7__Reg_000000	0.917604	0.870707	0.946438	0.9144	0.955	0.682864	0.706926	0.8877	0.892429	0.5588	0.895231	0.805278	0.499923	0.4513	0.244636	0.298714	0.875889	0.7785	0.731	0.449833	0.879167	0.1975	0.732833	0.7915	0.8958	0.197667	0.26375	0.677571	0.6556	0.578	0.461333	0.937571	0.08025	0.245	0.8995	0.68575	0.285333
KLHL31__Reg_000000	0.917547	0.90781	0.904438	0.9058	0.91925	0.761318	0.799704	0.8851	0.915	0.6012	0.903615	0.736833	0.409692	0.4678	0.261182	0.243714	0.845	0.7411	0.775333	0.415667	0.825167	0.315	0.728667	0.784667	0.894	0.198	0.320625	0.720857	0.6816	0.592	0.4225	0.911	0.19	0.29475	0.90525	0.73	0.248333
PTPLAD1__Reg_010001	0.917491	0.862431	0.8445	0.8158	0.8675	0.825273	0.818815	0.8315	0.916571	0.6004	0.806385	0.610389	0.276785	0.6176	0.211545	0.183143	0.830111	0.6364	0.821889	0.236667	0.797333	0.332	0.584	0.598833	0.8606	0.201667	0.313625	0.662714	0.7164	0.4225	0.37	0.826429	0.24475	0.37325	0.8185	0.81925	0.218667
GOT2__Reg_010000	0.917472	0.826621	0.950813	0.9302	0.95525	0.685045	0.725963	0.8425	0.902571	0.6726	0.871692	0.694722	0.473123	0.3992	0.191364	0.267	0.871667	0.8444	0.760889	0.348333	0.928	0.16375	0.674833	0.733333	0.9072	0.199167	0.361125	0.690571	0.5056	0.653	0.362	0.889429	0.2165	0.22625	0.9265	0.743	0.28
CTNND1__Reg_010001	0.917415	0.810052	0.853875	0.8438	0.883	0.803909	0.844259	0.7603	0.944286	0.808	0.801769	0.547167	0.3452	0.5014	0.327909	0.235429	0.792556	0.723	0.841222	0.261	0.802333	0.23575	0.582333	0.629333	0.8912	0.199	0.506625	0.756143	0.5618	0.53325	0.404333	0.807429	0.38475	0.3295	0.86225	0.7855	0.255
UBE2D4__Reg_000000	0.91734	0.900672	0.9405	0.9464	0.95825	0.737682	0.75963	0.8721	0.895571	0.5908	0.900462	0.752333	0.462308	0.4263	0.236455	0.276857	0.866889	0.7955	0.763778	0.339333	0.900833	0.25575	0.711083	0.783667	0.904	0.200833	0.273	0.717143	0.6266	0.637	0.3815	0.919429	0.138	0.23775	0.929	0.755	0.264667
FBXO32__Reg_000001	0.917321	0.793776	0.900437	0.8838	0.92425	0.6615	0.699296	0.8504	0.933429	0.684	0.847077	0.701111	0.453692	0.4192	0.206727	0.254571	0.892667	0.7559	0.714333	0.396	0.870667	0.147	0.664083	0.695167	0.9108	0.200833	0.329	0.671286	0.5876	0.58975	0.446333	0.914286	0.1685	0.25425	0.9	0.747	0.294
UCRC__Reg_000000	0.917189	0.886621	0.9465	0.899	0.943	0.711364	0.729667	0.8718	0.882857	0.516	0.878692	0.764	0.443108	0.4767	0.209727	0.259143	0.875778	0.7773	0.734333	0.395667	0.8665	0.192	0.698083	0.747333	0.8876	0.201667	0.26775	0.632429	0.6822	0.5825	0.467667	0.906	0.0785	0.2435	0.887	0.7175	0.284667
C29H11orf67__Reg_000000	0.91717	0.815207	0.93275	0.8926	0.94325	0.601682	0.617667	0.8885	0.870286	0.5432	0.877615	0.795833	0.556508	0.3788	0.189545	0.323286	0.890333	0.7961	0.666333	0.427167	0.918833	0.17275	0.7335	0.776	0.8824	0.1865	0.211375	0.585143	0.6132	0.61	0.398	0.940429	0.07825	0.20175	0.89275	0.6865	0.285
A_73_116434__Reg_000000	0.917151	0.754362	0.797938	0.7232	0.82225	0.754091	0.715667	0.7662	0.883429	0.724	0.712846	0.439667	0.219769	0.6192	0.0978182	0.236857	0.801222	0.6384	0.795333	0.113167	0.839833	0.34025	0.481083	0.431333	0.8362	0.248167	0.461375	0.513143	0.4974	0.36125	0.110667	0.738714	0.46175	0.4505	0.76525	0.851	0.164
PCYOX1L__Reg_000000	0.917075	0.853276	0.914875	0.916	0.938	0.769318	0.807222	0.803	0.928571	0.7384	0.844385	0.6725	0.413677	0.4584	0.344182	0.255857	0.828	0.7707	0.822889	0.316667	0.8675	0.2375	0.6565	0.737833	0.8996	0.1965	0.418125	0.783143	0.5964	0.57625	0.399667	0.870714	0.2725	0.27625	0.89975	0.76575	0.268667
A_73_121145__Reg_000000	0.917075	0.838879	0.835625	0.8318	0.8675	0.841727	0.870111	0.7779	0.947857	0.7502	0.806308	0.571444	0.309138	0.5371	0.314727	0.229286	0.791889	0.6643	0.844667	0.238667	0.772667	0.318	0.583083	0.626167	0.8778	0.196	0.45025	0.727714	0.6414	0.49475	0.383167	0.807286	0.3555	0.3595	0.845	0.81	0.230333
WHSC1__Reg_100001	0.917057	0.860983	0.859625	0.8144	0.8765	0.842136	0.839185	0.7706	0.907286	0.6684	0.777692	0.535333	0.224138	0.652	0.213455	0.179286	0.803	0.6657	0.850222	0.1775	0.787667	0.304	0.53275	0.531833	0.8726	0.198167	0.410125	0.622429	0.6386	0.421	0.339833	0.770857	0.3095	0.4145	0.8115	0.8335	0.224667
A_73_108510__Reg_000000	0.916906	0.875586	0.860812	0.8638	0.88075	0.839636	0.876815	0.8048	0.933	0.722	0.845	0.565944	0.285815	0.5433	0.242909	0.223429	0.800111	0.7048	0.854778	0.261167	0.783833	0.3245	0.609833	0.646833	0.8926	0.197333	0.42525	0.707571	0.6078	0.54675	0.372833	0.813714	0.38725	0.36275	0.8735	0.7875	0.233
GLRB__Reg_010001	0.916868	0.857586	0.851188	0.7774	0.86275	0.816091	0.804778	0.8323	0.890143	0.6288	0.807154	0.610111	0.3442	0.6251	0.173636	0.191	0.8	0.6617	0.828444	0.246167	0.7925	0.35775	0.6005	0.612	0.8474	0.186	0.315875	0.655714	0.6992	0.386	0.3295	0.807143	0.28825	0.36025	0.8035	0.7605	0.217333
ZNF449__Reg_000000	0.916811	0.819552	0.79525	0.7436	0.82675	0.818227	0.780926	0.7473	0.894429	0.7152	0.721846	0.494889	0.222969	0.5955	0.222	0.22	0.764667	0.6026	0.812778	0.127667	0.795833	0.40925	0.529	0.5335	0.8276	0.183167	0.418625	0.611714	0.613	0.37325	0.189833	0.761714	0.4535	0.374	0.7655	0.8345	0.161667
MAPK7__Reg_011000	0.916679	0.831483	0.813125	0.7656	0.852	0.848909	0.82537	0.7597	0.909857	0.76	0.749692	0.523333	0.279262	0.6106	0.237545	0.214429	0.768889	0.6324	0.852333	0.132667	0.7945	0.40875	0.53075	0.545667	0.853	0.181667	0.4735	0.659714	0.6244	0.37475	0.2245	0.764714	0.40925	0.38175	0.79125	0.83075	0.188
ZAK__Reg_001001	0.916642	0.832534	0.872438	0.8414	0.8965	0.684545	0.712889	0.8773	0.915857	0.63	0.856923	0.739556	0.462646	0.4307	0.252636	0.245429	0.840444	0.708	0.706556	0.470667	0.808333	0.2865	0.735	0.764667	0.8756	0.1745	0.29825	0.67	0.678	0.55275	0.419167	0.910429	0.199	0.28175	0.85975	0.701	0.249333
RYR1__Reg_010011	0.916566	0.886414	0.859375	0.8352	0.883	0.737864	0.724519	0.9168	0.874429	0.5116	0.868692	0.701944	0.366938	0.5247	0.161273	0.200571	0.846556	0.6715	0.742222	0.325167	0.845167	0.41225	0.70075	0.709333	0.8552	0.182333	0.246625	0.633857	0.7044	0.48725	0.279333	0.892429	0.18275	0.27875	0.84725	0.7765	0.194667
A_73_115162__Reg_000000	0.916566	0.814828	0.854062	0.868	0.89425	0.757318	0.804815	0.8107	0.945143	0.8254	0.848385	0.611667	0.434785	0.4381	0.284545	0.257571	0.802556	0.7363	0.806111	0.336667	0.812167	0.29025	0.658833	0.708	0.9044	0.1855	0.4605	0.759714	0.541	0.57975	0.362167	0.854714	0.393	0.32975	0.89625	0.7355	0.248667
CENTB5__Reg_000001	0.916547	0.808121	0.841625	0.7828	0.85975	0.824409	0.81237	0.7313	0.898286	0.7478	0.741462	0.472889	0.257908	0.5812	0.150182	0.240286	0.782556	0.684	0.836333	0.110833	0.820667	0.30875	0.49325	0.493833	0.8594	0.185833	0.532875	0.576714	0.5438	0.44625	0.205333	0.726429	0.4295	0.4	0.80525	0.85775	0.204
RSU1__Reg_000001	0.916528	0.79319	0.82925	0.808	0.86475	0.791227	0.79063	0.7649	0.905857	0.8106	0.783846	0.493333	0.299877	0.5594	0.205182	0.230286	0.769	0.6888	0.847667	0.169	0.828833	0.35775	0.548583	0.5605	0.8724	0.1835	0.51775	0.650714	0.485	0.44825	0.188	0.764857	0.4945	0.3415	0.8265	0.801	0.191333
RGS10__Reg_010010	0.916491	0.794638	0.786938	0.735	0.808	0.790909	0.777222	0.7901	0.879143	0.7106	0.769	0.4015	0.2276	0.5707	0.099	0.284429	0.773778	0.6482	0.807556	0.149833	0.781167	0.414	0.5245	0.480167	0.8454	0.176	0.456125	0.502286	0.5684	0.453	0.162833	0.726286	0.53725	0.3985	0.7905	0.837	0.174667
ADAT2__Reg_000000	0.916415	0.860086	0.877063	0.8836	0.9145	0.734455	0.71837	0.8838	0.871	0.5596	0.870846	0.730056	0.489123	0.4562	0.202818	0.262	0.843333	0.7201	0.759667	0.253667	0.9125	0.35625	0.67725	0.730833	0.8606	0.1895	0.23	0.685714	0.616	0.537	0.2425	0.896714	0.15175	0.2715	0.88075	0.783	0.209
EIF3J__Reg_000001	0.916415	0.817259	0.906938	0.8618	0.90825	0.666727	0.683148	0.8901	0.864857	0.5296	0.861385	0.664222	0.439369	0.4403	0.119727	0.226714	0.893778	0.8115	0.719222	0.282833	0.929833	0.18325	0.653083	0.656	0.8702	0.254333	0.246375	0.584429	0.5512	0.611	0.311167	0.870143	0.14975	0.2955	0.88475	0.79	0.255
GANAB__Reg_000001	0.916264	0.868724	0.882437	0.8714	0.912	0.801045	0.832333	0.8243	0.936	0.7392	0.845923	0.6765	0.393062	0.5253	0.354182	0.243286	0.807667	0.7122	0.837889	0.354333	0.8115	0.30575	0.668167	0.733333	0.8912	0.2155	0.3635	0.809286	0.6518	0.4965	0.42	0.870143	0.28325	0.3145	0.87275	0.74025	0.251
KCTD14__Reg_000000	0.916245	0.88669	0.835438	0.807	0.86375	0.826818	0.833074	0.8206	0.897571	0.6278	0.827846	0.662778	0.360323	0.5644	0.351	0.228286	0.769556	0.6478	0.822667	0.2805	0.780333	0.40075	0.648333	0.698	0.844	0.205667	0.32525	0.739429	0.6828	0.4385	0.355833	0.839	0.24375	0.32675	0.822	0.755	0.203667
TTC1__Reg_000000	0.916113	0.8545	0.925	0.9496	0.93775	0.675455	0.738111	0.9088	0.903286	0.5854	0.941846	0.744556	0.520415	0.3578	0.181091	0.282143	0.885444	0.8309	0.728222	0.441833	0.894167	0.188	0.743667	0.797833	0.9102	0.196833	0.26525	0.692571	0.5602	0.728	0.43	0.933286	0.1445	0.25175	0.95825	0.72025	0.285
TMED3__Reg_000000	0.916075	0.783466	0.771875	0.7424	0.812	0.755318	0.746333	0.8225	0.901429	0.7718	0.796538	0.497833	0.326369	0.5279	0.102273	0.232571	0.771778	0.6204	0.780333	0.209167	0.781667	0.44	0.598667	0.576333	0.8506	0.167667	0.396	0.606429	0.5294	0.4415	0.153833	0.788429	0.53025	0.324	0.81125	0.7695	0.164
TRIM37__Reg_000001	0.916038	0.841845	0.848063	0.8218	0.87875	0.831727	0.824778	0.7825	0.927429	0.7218	0.784769	0.544556	0.2514	0.6065	0.216909	0.193571	0.811111	0.651	0.839111	0.184667	0.791	0.33525	0.549083	0.561667	0.883	0.199167	0.438625	0.636143	0.6702	0.42675	0.328667	0.792714	0.368	0.38475	0.82025	0.82825	0.223667
MRPS36__Reg_000000	0.916019	0.8615	0.956063	0.9034	0.96125	0.685273	0.704185	0.8774	0.881857	0.5744	0.883231	0.800056	0.523154	0.4329	0.221818	0.310857	0.870778	0.8005	0.736556	0.401	0.902	0.1925	0.718333	0.783667	0.8894	0.193667	0.236	0.684571	0.6268	0.586	0.429833	0.920571	0.083	0.22425	0.8955	0.69875	0.292
USP2__Reg_000001	0.916019	0.861276	0.915562	0.8908	0.9275	0.718455	0.714222	0.8757	0.860429	0.5038	0.859	0.6875	0.404	0.499	0.133727	0.231714	0.879333	0.7832	0.757	0.243667	0.927667	0.25375	0.64075	0.661667	0.8738	0.224167	0.245	0.591857	0.6086	0.56525	0.299333	0.867571	0.121	0.34725	0.8765	0.8075	0.242667
MTHFD2__Reg_000001	0.915981	0.857966	0.865937	0.849	0.88825	0.776318	0.817148	0.8299	0.930714	0.6382	0.843923	0.714056	0.394046	0.5001	0.395727	0.238571	0.816111	0.6853	0.794778	0.395833	0.787333	0.2805	0.672667	0.732667	0.8678	0.215333	0.344625	0.736571	0.7166	0.50025	0.489167	0.881429	0.17075	0.3055	0.85	0.73925	0.268
NDUFA5__Reg_000000	0.915981	0.854086	0.953375	0.9332	0.9725	0.675955	0.688074	0.8711	0.888571	0.6126	0.880154	0.769056	0.496108	0.432	0.226091	0.306	0.877889	0.7959	0.740444	0.375333	0.919667	0.1975	0.706167	0.767167	0.9058	0.198667	0.2555	0.680714	0.6078	0.58875	0.387167	0.926429	0.123	0.22075	0.9085	0.72325	0.283
PDIA5__Reg_000000	0.915962	0.851655	0.807188	0.7808	0.8355	0.7995	0.800444	0.8574	0.907286	0.6432	0.834	0.5945	0.318185	0.5664	0.192091	0.2	0.79	0.6275	0.800111	0.306833	0.766333	0.41325	0.647667	0.65	0.8504	0.194833	0.328375	0.679143	0.6518	0.451	0.311833	0.832571	0.36325	0.3425	0.81925	0.75175	0.187667
A_73_113978__Reg_000000	0.915925	0.860155	0.87625	0.8636	0.89825	0.839727	0.862407	0.8241	0.910143	0.6724	0.847462	0.604333	0.365154	0.554	0.241182	0.232714	0.806	0.7359	0.877333	0.2215	0.841167	0.31525	0.60275	0.6475	0.8744	0.193167	0.395375	0.740714	0.6082	0.515	0.3405	0.812143	0.289	0.3505	0.8645	0.8055	0.236333
NTRK2__Reg_011001	0.915925	0.835862	0.82075	0.8096	0.8665	0.795273	0.780037	0.8416	0.916429	0.7048	0.812846	0.577389	0.317385	0.5629	0.200545	0.194286	0.812667	0.6446	0.811444	0.2415	0.8045	0.399	0.616	0.620833	0.8744	0.193833	0.346625	0.684714	0.6688	0.44075	0.297833	0.836429	0.3725	0.341	0.8275	0.79325	0.207
DULLARD__Reg_000000	0.915849	0.866638	0.8775	0.8678	0.88125	0.728909	0.787074	0.8791	0.889	0.5884	0.920846	0.66	0.427046	0.4091	0.204545	0.247143	0.818	0.7574	0.751444	0.409667	0.804167	0.28775	0.7185	0.7545	0.8814	0.184167	0.320125	0.643	0.5948	0.66125	0.410667	0.868857	0.2595	0.30675	0.90375	0.71075	0.252
PAX7__Reg_100011	0.915792	0.786759	0.911563	0.873	0.93	0.713818	0.737852	0.7816	0.915857	0.7352	0.810923	0.672667	0.475785	0.4746	0.242091	0.246	0.84	0.771	0.787	0.281333	0.879667	0.1775	0.601917	0.66	0.8926	0.196833	0.4115	0.671857	0.5262	0.53025	0.389833	0.849429	0.2335	0.2585	0.8735	0.72825	0.284333
DZIP3__Reg_000001	0.915755	0.886345	0.894188	0.8786	0.9265	0.819864	0.814	0.8059	0.900143	0.7178	0.835615	0.654333	0.381185	0.5551	0.285182	0.239714	0.794	0.7077	0.850889	0.220167	0.847	0.364	0.625667	0.690667	0.8854	0.189833	0.38825	0.739	0.6182	0.4655	0.286333	0.84	0.29975	0.30175	0.863	0.77	0.224667
PASK__Reg_011000	0.915717	0.872776	0.849375	0.8342	0.87	0.860545	0.889037	0.7908	0.926143	0.7076	0.825308	0.575	0.2874	0.5734	0.285727	0.225429	0.784444	0.6814	0.868667	0.223833	0.7785	0.3405	0.595333	0.638333	0.872	0.194167	0.411	0.729714	0.6366	0.48925	0.373333	0.798714	0.357	0.37125	0.84475	0.7985	0.227667
CFL2__Reg_010001	0.915679	0.811759	0.917375	0.859	0.912	0.678182	0.710963	0.8517	0.887286	0.5806	0.833692	0.636222	0.360538	0.4459	0.160636	0.211857	0.876778	0.8066	0.737333	0.3355	0.892167	0.15975	0.653	0.659667	0.874	0.191167	0.287	0.595571	0.5922	0.60575	0.388	0.853714	0.21325	0.25325	0.8615	0.78825	0.270333
USP6NL__Reg_010001	0.915547	0.810534	0.850188	0.8476	0.878	0.751091	0.804407	0.804	0.947	0.7768	0.835231	0.639833	0.431354	0.4159	0.301545	0.258	0.811333	0.715	0.779	0.363167	0.7985	0.255	0.665583	0.726167	0.8828	0.1875	0.40175	0.762143	0.5912	0.579	0.415	0.859571	0.34475	0.31825	0.88025	0.7385	0.255667
COL4A5__Reg_000101	0.915528	0.811569	0.867688	0.8428	0.8945	0.790091	0.800444	0.7918	0.926571	0.6962	0.796	0.610833	0.354123	0.5058	0.302545	0.227286	0.814111	0.7111	0.813556	0.268667	0.835333	0.2385	0.597417	0.6455	0.8746	0.206167	0.3905	0.7	0.6618	0.50325	0.406667	0.821571	0.31525	0.30125	0.833	0.796	0.252667
MUC1__Reg_010100	0.915453	0.876431	0.844438	0.862	0.882	0.749636	0.76137	0.8712	0.894	0.681	0.877769	0.680778	0.422385	0.4612	0.249182	0.250143	0.792222	0.6875	0.776111	0.32	0.8405	0.45675	0.714583	0.762167	0.8666	0.171833	0.29625	0.732857	0.5632	0.52975	0.1995	0.886571	0.324	0.27225	0.88525	0.739	0.172
COX7A2__Reg_000000	0.915434	0.852793	0.811125	0.8206	0.85575	0.756773	0.75137	0.8595	0.913	0.6688	0.831385	0.646833	0.363108	0.4951	0.224364	0.209429	0.815	0.6136	0.759222	0.2955	0.8025	0.451	0.669583	0.6955	0.8564	0.178167	0.29775	0.685857	0.6704	0.473	0.249833	0.878857	0.32075	0.2805	0.8485	0.783	0.180667
A_73_121316__Reg_000000	0.91534	0.833172	0.885875	0.8866	0.9165	0.739227	0.793296	0.82	0.935714	0.7418	0.862154	0.712778	0.497662	0.3934	0.402	0.275429	0.810222	0.7559	0.78	0.431833	0.8215	0.2335	0.71275	0.798167	0.8934	0.249667	0.361625	0.799286	0.6366	0.602	0.4875	0.895429	0.25925	0.30725	0.89375	0.70225	0.283
SGEF__Reg_000001	0.915208	0.812069	0.838437	0.8218	0.85675	0.788182	0.838704	0.7914	0.917857	0.7674	0.831231	0.499444	0.332231	0.4927	0.205818	0.223571	0.783444	0.7413	0.827889	0.260333	0.785	0.27525	0.5935	0.605833	0.8834	0.186167	0.482625	0.664571	0.5362	0.57575	0.355167	0.780286	0.446	0.3525	0.8635	0.77925	0.243333
CADM4__Reg_000001	0.915189	0.826172	0.7915	0.6882	0.80375	0.814682	0.772222	0.7857	0.867857	0.5722	0.720769	0.506667	0.2108	0.6712	0.152182	0.199857	0.779222	0.5889	0.795444	0.150167	0.763333	0.4075	0.524083	0.479333	0.8036	0.175	0.301875	0.503571	0.7212	0.31175	0.244833	0.742	0.328	0.451	0.722	0.83475	0.170667
ROBO2__Reg_000000	0.915132	0.858345	0.855125	0.8398	0.87275	0.770727	0.816111	0.8589	0.928571	0.6702	0.866385	0.663611	0.3848	0.4952	0.288364	0.228714	0.811222	0.6952	0.796444	0.436	0.776667	0.307	0.69675	0.736167	0.8738	0.2195	0.35425	0.755429	0.6682	0.53075	0.450833	0.878571	0.282	0.32525	0.86575	0.71525	0.258333
CBX6__Reg_100001	0.915132	0.820569	0.824062	0.7614	0.8545	0.825455	0.778111	0.7653	0.892429	0.718	0.726077	0.498833	0.224323	0.675	0.159818	0.209571	0.785111	0.6259	0.846444	0.124167	0.821667	0.388	0.512	0.494667	0.8454	0.189333	0.428	0.621714	0.5986	0.32175	0.174333	0.755857	0.4155	0.4435	0.77025	0.839	0.170667
A_73_102737__Reg_000000	0.915113	0.882207	0.851875	0.8184	0.86825	0.867818	0.874296	0.7838	0.909286	0.6458	0.806077	0.580556	0.293985	0.5903	0.269636	0.212571	0.781778	0.6648	0.848889	0.21	0.770167	0.337	0.58175	0.6265	0.861	0.197833	0.36825	0.691143	0.7028	0.46775	0.393167	0.787	0.31575	0.376	0.82375	0.79875	0.229667
CTDSPL__Reg_000001	0.915113	0.880552	0.858125	0.8318	0.873	0.854364	0.882333	0.8003	0.910429	0.6616	0.829462	0.573556	0.314615	0.5524	0.252	0.222	0.790778	0.7226	0.851444	0.233333	0.786167	0.30175	0.60325	0.64	0.8696	0.1935	0.379375	0.726429	0.6374	0.537	0.406833	0.797857	0.3125	0.3735	0.84975	0.7935	0.240667
CYC1__Reg_000000	0.915075	0.859241	0.958437	0.9032	0.9515	0.694318	0.722333	0.8472	0.880857	0.5616	0.873308	0.751333	0.478892	0.4456	0.216909	0.265143	0.864111	0.8094	0.737667	0.3925	0.877333	0.1785	0.689	0.748333	0.8926	0.1985	0.263625	0.626143	0.6264	0.60675	0.470167	0.888429	0.11525	0.24525	0.891	0.696	0.300333
A_73_102320__Reg_000000	0.914849	0.767207	0.832813	0.765	0.8655	0.6795	0.663	0.7899	0.894571	0.685	0.759385	0.688611	0.445415	0.4946	0.336545	0.229	0.796333	0.624	0.723333	0.3185	0.826667	0.298	0.631417	0.6705	0.8344	0.175667	0.284	0.640286	0.6298	0.376	0.315333	0.863286	0.2335	0.23925	0.78875	0.71175	0.217
CLCN1__Reg_000001	0.91483	0.877603	0.893437	0.9198	0.92375	0.737409	0.784185	0.9006	0.904143	0.6594	0.944154	0.718056	0.502769	0.4013	0.230727	0.271714	0.828333	0.7695	0.779889	0.400833	0.8495	0.32575	0.747417	0.8085	0.907	0.1865	0.30775	0.746143	0.5858	0.649	0.374	0.912571	0.24875	0.298	0.937	0.70675	0.256
IDH2__Reg_000001	0.914792	0.794431	0.925687	0.892	0.9245	0.659818	0.682111	0.8205	0.886429	0.6396	0.832308	0.635333	0.420769	0.4388	0.12	0.229429	0.881333	0.8133	0.727222	0.268667	0.925	0.155	0.6185	0.641167	0.8926	0.2265	0.3725	0.570143	0.4836	0.60925	0.291833	0.852286	0.243	0.25675	0.8975	0.766	0.259667
TUBA1B__Reg_010000	0.914774	0.768845	0.785125	0.7286	0.8275	0.758136	0.719481	0.7962	0.893571	0.7084	0.737231	0.478167	0.233908	0.6282	0.136091	0.192143	0.801222	0.6011	0.791222	0.156667	0.807	0.37725	0.521667	0.4745	0.8462	0.199333	0.394875	0.567	0.5868	0.337	0.197667	0.775857	0.40075	0.41175	0.76275	0.833	0.178667
CHAF1B__Reg_010001	0.914679	0.848793	0.879875	0.8702	0.8915	0.759182	0.831222	0.8324	0.936857	0.6812	0.870769	0.662167	0.411892	0.4379	0.346636	0.249857	0.820889	0.7487	0.788778	0.45	0.785667	0.216	0.69575	0.756	0.8892	0.239667	0.367875	0.768286	0.6596	0.6095	0.538333	0.874571	0.24725	0.3265	0.8905	0.72225	0.346
MATN2__Reg_000100	0.914642	0.781707	0.846062	0.842	0.878	0.732318	0.780519	0.8026	0.945429	0.8464	0.830846	0.579444	0.417462	0.4383	0.229091	0.244857	0.806444	0.7286	0.791556	0.340167	0.8075	0.263	0.640417	0.674833	0.9	0.184833	0.47575	0.722714	0.516	0.56425	0.3475	0.839286	0.44125	0.32975	0.88425	0.7285	0.248333
YWHAQ__Reg_010000	0.914623	0.825293	0.842625	0.8404	0.872	0.792409	0.840259	0.7891	0.95	0.8012	0.822538	0.567444	0.331908	0.5011	0.304545	0.230571	0.793667	0.693	0.822	0.33	0.766167	0.2885	0.621083	0.659167	0.8946	0.211	0.4565	0.739286	0.6038	0.5315	0.4105	0.824286	0.405	0.35025	0.8655	0.7625	0.266
RBL1__Reg_110001	0.914623	0.801034	0.787812	0.7162	0.813	0.812818	0.762556	0.7797	0.865429	0.623	0.727692	0.443444	0.186815	0.6657	0.110091	0.240286	0.783333	0.5937	0.817333	0.105167	0.808333	0.4055	0.4805	0.426833	0.8186	0.216	0.38725	0.505571	0.5916	0.332	0.131333	0.722857	0.38925	0.50325	0.74575	0.885	0.154333
EPHA4__Reg_011111	0.914528	0.840914	0.85525	0.8166	0.86275	0.826455	0.847889	0.8053	0.913143	0.5832	0.808615	0.577167	0.288754	0.582	0.230727	0.189429	0.822	0.6867	0.831	0.2585	0.787333	0.2115	0.5625	0.582167	0.8544	0.209	0.3335	0.665	0.6748	0.497	0.469333	0.8	0.22625	0.3865	0.82175	0.81125	0.300667
SP5__Reg_100001	0.914453	0.846362	0.8795	0.845	0.901	0.769091	0.798333	0.8268	0.914857	0.6898	0.854692	0.684889	0.476692	0.463	0.293	0.246143	0.807667	0.7196	0.792667	0.376833	0.799167	0.2455	0.676583	0.743667	0.8802	0.205833	0.348	0.745286	0.6774	0.5405	0.4825	0.868143	0.2565	0.315	0.8675	0.69875	0.282667
VDAC5P__Reg_000000	0.914396	0.791517	0.862312	0.8274	0.89975	0.600909	0.603481	0.9198	0.871	0.6118	0.873615	0.7465	0.544631	0.4012	0.177636	0.265857	0.848111	0.7255	0.670667	0.432	0.878167	0.338	0.755667	0.7605	0.869	0.1625	0.225	0.601143	0.6106	0.52125	0.285333	0.930286	0.1935	0.22925	0.85825	0.678	0.229667
NDN__Reg_000010	0.91434	0.848397	0.813813	0.776	0.84075	0.834591	0.826259	0.7988	0.904143	0.6844	0.783923	0.512722	0.230431	0.655	0.204727	0.194429	0.780444	0.6286	0.85	0.190333	0.7675	0.4085	0.566917	0.5575	0.8554	0.182833	0.36675	0.650286	0.6402	0.38675	0.288	0.775714	0.404	0.407	0.795	0.80175	0.188667
NSUN4__Reg_000001	0.914264	0.801897	0.946688	0.8774	0.933	0.642727	0.65963	0.8428	0.867429	0.5578	0.833923	0.673889	0.419923	0.4543	0.124273	0.235571	0.894778	0.8272	0.718778	0.309833	0.936667	0.13575	0.63625	0.655167	0.8806	0.248833	0.26625	0.557714	0.5276	0.59425	0.360833	0.864857	0.162	0.2625	0.87725	0.747	0.281
WWP1__Reg_000001	0.914245	0.860534	0.924125	0.9312	0.9535	0.672727	0.704407	0.8879	0.889571	0.6422	0.912462	0.796278	0.564954	0.3617	0.276818	0.314	0.849333	0.7961	0.732444	0.411	0.907167	0.275	0.763	0.8425	0.8962	0.182667	0.265	0.732571	0.5828	0.64075	0.353667	0.946714	0.1545	0.23775	0.93	0.69675	0.264667
ARRB2__Reg_010001	0.914151	0.819034	0.831937	0.7868	0.8595	0.829045	0.816222	0.7606	0.900286	0.7132	0.749231	0.566778	0.333538	0.5737	0.286091	0.215	0.775111	0.6646	0.849778	0.1515	0.832167	0.3515	0.544083	0.5905	0.8352	0.184167	0.436375	0.696	0.6338	0.397	0.254	0.771714	0.355	0.349	0.79625	0.82475	0.199333
PPM1L__Reg_000001	0.914038	0.748845	0.872625	0.8408	0.87825	0.621318	0.658185	0.8738	0.900571	0.5748	0.844846	0.657	0.437169	0.3803	0.135273	0.232857	0.897	0.7817	0.687778	0.389833	0.901	0.1225	0.6675	0.668167	0.8674	0.215	0.2495	0.594857	0.5364	0.627	0.402667	0.894286	0.19525	0.21375	0.872	0.7435	0.266333
RPGRIP1L__Reg_000001	0.914019	0.860431	0.826313	0.7866	0.843	0.864591	0.868185	0.8018	0.901714	0.6168	0.802923	0.541944	0.256462	0.6056	0.210364	0.200714	0.785444	0.6498	0.855333	0.185667	0.771833	0.35	0.55675	0.566	0.8396	0.192	0.34775	0.644429	0.6718	0.44775	0.342167	0.774286	0.31875	0.41225	0.80025	0.82875	0.208333
HIP1__Reg_000001	0.913962	0.823793	0.850875	0.8394	0.879	0.804455	0.848074	0.7689	0.934429	0.8138	0.820923	0.560278	0.379815	0.4789	0.272909	0.248429	0.781333	0.7284	0.832778	0.250167	0.7855	0.27875	0.601	0.648167	0.891	0.186	0.499375	0.725	0.5462	0.5585	0.3665	0.800714	0.40525	0.34175	0.87175	0.76125	0.248
A_73_108406__Reg_000000	0.913943	0.748552	0.800937	0.7788	0.83325	0.745273	0.779926	0.7789	0.925	0.8148	0.795	0.492111	0.3992	0.4271	0.182	0.230286	0.781333	0.7068	0.779778	0.25	0.789833	0.27275	0.586667	0.5965	0.8674	0.179	0.49225	0.654429	0.507	0.5645	0.305	0.784143	0.48275	0.31575	0.8445	0.7695	0.229333
ATPIF1__Reg_000000	0.913925	0.850103	0.958063	0.9076	0.9525	0.671455	0.704741	0.8479	0.887571	0.606	0.875462	0.736833	0.458862	0.4272	0.212091	0.261714	0.865444	0.8098	0.729778	0.416833	0.878667	0.17425	0.706083	0.757333	0.899	0.193667	0.265375	0.633429	0.5906	0.6155	0.441	0.901286	0.1655	0.252	0.89825	0.687	0.293
A_73_121465__Reg_000000	0.913906	0.848379	0.844312	0.8086	0.866	0.8715	0.871593	0.7605	0.905429	0.727	0.784462	0.490111	0.260969	0.6096	0.188	0.231857	0.775222	0.6842	0.878111	0.147	0.794833	0.34725	0.520833	0.537167	0.8692	0.191167	0.495125	0.651143	0.601	0.45425	0.275	0.739857	0.41025	0.4095	0.82175	0.84325	0.213333
PAM__Reg_010101	0.913906	0.782603	0.803	0.7896	0.83925	0.797455	0.818296	0.7612	0.931429	0.8256	0.785077	0.478833	0.309631	0.508	0.214545	0.224286	0.767667	0.6632	0.821889	0.206667	0.769667	0.313	0.557333	0.572667	0.8746	0.188	0.505125	0.672571	0.5226	0.50675	0.293833	0.768143	0.50875	0.3435	0.8335	0.79	0.214667
FKBP14__Reg_000001	0.913849	0.775707	0.801937	0.7782	0.8535	0.702818	0.680185	0.8159	0.910429	0.7058	0.763846	0.631278	0.347892	0.5307	0.217909	0.192714	0.818	0.5945	0.735333	0.2375	0.817167	0.39	0.602167	0.598667	0.8484	0.1705	0.33575	0.583286	0.6276	0.3815	0.213	0.847286	0.3045	0.28125	0.79375	0.7925	0.185333
PNMA1__Reg_000000	0.91383	0.80381	0.809375	0.8188	0.86275	0.756636	0.748519	0.8152	0.909429	0.761	0.806154	0.558556	0.347446	0.501	0.186545	0.208143	0.795444	0.6286	0.787556	0.2075	0.807333	0.438	0.599833	0.611833	0.8716	0.173667	0.441125	0.606	0.6282	0.464	0.196667	0.815571	0.43325	0.30575	0.835	0.8155	0.197
PGC__Reg_000100	0.913642	0.827862	0.830562	0.816	0.874	0.806773	0.835963	0.7757	0.926857	0.7702	0.812615	0.610556	0.420754	0.4619	0.396364	0.255714	0.763778	0.682	0.813778	0.276167	0.769	0.324	0.62725	0.6895	0.8714	0.2365	0.430625	0.745857	0.6638	0.51525	0.415833	0.821143	0.33025	0.3325	0.84125	0.76275	0.252
LDHD__Reg_000001	0.913623	0.831534	0.936875	0.9414	0.949	0.667045	0.732852	0.8648	0.923286	0.685	0.903923	0.771056	0.550523	0.3696	0.272909	0.305143	0.868778	0.8292	0.741667	0.479333	0.893	0.162	0.74725	0.828167	0.9102	0.192333	0.30225	0.768571	0.549	0.66525	0.452	0.938571	0.17525	0.26175	0.9455	0.6765	0.291667
BNIP3__Reg_000010	0.913604	0.808759	0.863813	0.851	0.90275	0.636409	0.624889	0.9195	0.879286	0.5652	0.864615	0.754889	0.502554	0.4339	0.171909	0.264857	0.870556	0.6967	0.684	0.393667	0.887	0.316	0.713917	0.728167	0.867	0.188	0.212	0.613571	0.6508	0.507	0.297333	0.935857	0.13375	0.2105	0.8605	0.72725	0.225667
A_73_100104__Reg_000000	0.913566	0.830621	0.900125	0.9162	0.933	0.624	0.659963	0.9294	0.892429	0.5958	0.928385	0.814111	0.594354	0.3455	0.231	0.318429	0.869667	0.7737	0.683778	0.4905	0.897	0.2675	0.792583	0.8505	0.8892	0.1805	0.231125	0.703	0.599	0.6505	0.373	0.972143	0.12225	0.2445	0.92675	0.68125	0.26
NAP1L5__Reg_000000	0.913547	0.841431	0.800875	0.738	0.83025	0.797955	0.757778	0.8153	0.863143	0.6578	0.771769	0.517056	0.282492	0.6018	0.166455	0.210286	0.757667	0.6173	0.801333	0.180833	0.777667	0.52925	0.589417	0.569167	0.8288	0.1645	0.340875	0.545	0.709	0.3605	0.1545	0.767	0.43325	0.36775	0.76675	0.802	0.154
RALA__Reg_000001	0.913453	0.794569	0.859938	0.8382	0.879	0.784727	0.80663	0.7395	0.927857	0.78	0.771308	0.492833	0.272708	0.5188	0.195182	0.205857	0.813444	0.712	0.819778	0.182	0.821667	0.21975	0.518583	0.541667	0.8906	0.201667	0.549	0.624571	0.5208	0.53275	0.3145	0.772714	0.4115	0.34475	0.8545	0.8305	0.243333
SMARCC1__Reg_110001	0.913264	0.885052	0.885688	0.8864	0.918	0.824682	0.827926	0.8082	0.925	0.6902	0.828077	0.674056	0.351369	0.5524	0.317818	0.228286	0.811889	0.6838	0.836444	0.2745	0.82	0.32725	0.625667	0.690667	0.8846	0.2035	0.354	0.755143	0.6704	0.47875	0.366333	0.859429	0.25	0.31575	0.8615	0.7785	0.232333
CNN2__Reg_000000	0.913264	0.799983	0.791875	0.6932	0.80525	0.804727	0.780667	0.7658	0.887286	0.6798	0.720615	0.451056	0.203585	0.662	0.135455	0.225	0.778444	0.6118	0.808444	0.157	0.754333	0.34175	0.508083	0.464833	0.8298	0.1815	0.3745	0.557	0.6286	0.342	0.275167	0.732714	0.42425	0.4165	0.74525	0.811	0.192
MYOT__Reg_000000	0.913245	0.862207	0.867813	0.8552	0.8875	0.728682	0.737852	0.8887	0.885143	0.5776	0.855385	0.662333	0.360662	0.4867	0.195182	0.217429	0.837	0.7275	0.756667	0.339	0.862833	0.38175	0.7	0.714	0.8596	0.178167	0.254625	0.672143	0.6436	0.53375	0.269	0.876286	0.24975	0.26675	0.85775	0.7815	0.195
NRXN2__Reg_000011	0.913226	0.829914	0.811062	0.7798	0.8455	0.780455	0.755889	0.847	0.903429	0.6736	0.795	0.572444	0.313877	0.5679	0.142818	0.18	0.812111	0.625	0.788556	0.241	0.798167	0.43575	0.613333	0.605833	0.8518	0.184333	0.319875	0.620571	0.7098	0.4085	0.243333	0.824571	0.39275	0.33675	0.8065	0.7935	0.187333
NCK1__Reg_010001	0.913208	0.82719	0.825	0.7728	0.84725	0.850318	0.830444	0.765	0.905	0.7052	0.747923	0.487778	0.212815	0.6676	0.167818	0.216143	0.785444	0.6273	0.865222	0.143	0.793	0.3585	0.5055	0.489667	0.849	0.192	0.448625	0.620857	0.615	0.36075	0.237167	0.745143	0.39475	0.42775	0.784	0.85225	0.189333
AKT1S1__Reg_010001	0.913189	0.835621	0.893625	0.8092	0.8925	0.666818	0.651111	0.8614	0.847571	0.521	0.822385	0.657889	0.379185	0.5042	0.117364	0.195	0.871889	0.7402	0.689222	0.252667	0.873167	0.255	0.629667	0.611833	0.8624	0.239833	0.230375	0.470571	0.598	0.5145	0.269333	0.849857	0.16175	0.316	0.83925	0.75975	0.231
MICAL1__Reg_000001	0.913113	0.835138	0.808812	0.784	0.84925	0.829227	0.810889	0.7784	0.894857	0.7622	0.789	0.477222	0.243615	0.5888	0.176273	0.236857	0.762333	0.6248	0.843444	0.145167	0.778	0.4475	0.547167	0.5455	0.8698	0.180833	0.47475	0.603571	0.5928	0.4255	0.1985	0.759857	0.492	0.3835	0.809	0.8205	0.189667
ZDHHC8__Reg_000000	0.913094	0.836397	0.8465	0.8122	0.877	0.829591	0.841815	0.7698	0.932857	0.7596	0.784923	0.592444	0.303492	0.5735	0.292364	0.220857	0.788222	0.6534	0.846	0.205	0.782333	0.31825	0.568417	0.606833	0.872	0.187333	0.44225	0.701857	0.6276	0.43325	0.344667	0.800143	0.3395	0.35075	0.82225	0.797	0.231
PGCP__Reg_000001	0.913057	0.75819	0.789937	0.7116	0.81725	0.721545	0.672185	0.7702	0.853571	0.7104	0.713462	0.437722	0.257615	0.5517	0.100818	0.246714	0.782556	0.6486	0.749222	0.113167	0.8385	0.42225	0.509083	0.4555	0.827	0.246833	0.460125	0.431857	0.5262	0.39625	0.0696667	0.732571	0.4925	0.425	0.7605	0.8435	0.167
FGF18__Reg_000111	0.912943	0.758379	0.830625	0.8154	0.87175	0.697318	0.701296	0.8302	0.901429	0.7118	0.808077	0.624111	0.462508	0.4561	0.153091	0.222429	0.835222	0.721	0.758667	0.234833	0.881333	0.265	0.603583	0.615667	0.8626	0.197	0.3895	0.629429	0.5164	0.50625	0.252333	0.847429	0.29425	0.27275	0.84825	0.76875	0.225667
TCF7L2__Reg_110000	0.912906	0.816224	0.852312	0.8246	0.865	0.839364	0.875111	0.7475	0.920857	0.7482	0.794538	0.487278	0.2758	0.5536	0.264909	0.214286	0.774333	0.717	0.876556	0.204667	0.788667	0.24225	0.53775	0.570167	0.8718	0.201	0.4995	0.690143	0.5646	0.519	0.388333	0.755143	0.4205	0.383	0.83575	0.805	0.253333
TMSB4X__Reg_000001	0.912868	0.871759	0.889188	0.8766	0.89375	0.822182	0.879926	0.8049	0.919571	0.6808	0.865846	0.629833	0.369523	0.5033	0.308	0.250714	0.799444	0.7543	0.854778	0.309667	0.807667	0.2435	0.636417	0.708167	0.8832	0.204	0.3805	0.759714	0.5902	0.57925	0.448667	0.826857	0.288	0.31675	0.8885	0.74575	0.274
DAPK2__Reg_011000	0.912868	0.835776	0.909313	0.8782	0.9285	0.693409	0.679	0.8496	0.857429	0.5652	0.839385	0.688667	0.457385	0.4511	0.123364	0.247857	0.867222	0.7756	0.728889	0.229	0.931333	0.25325	0.624833	0.652333	0.874	0.245	0.300625	0.564857	0.5556	0.56775	0.233667	0.865429	0.142	0.31675	0.87875	0.791	0.236
ABCC1__Reg_010000	0.912792	0.826431	0.849562	0.8208	0.864	0.773591	0.762741	0.8012	0.869857	0.6212	0.807846	0.485056	0.248877	0.5657	0.113455	0.216571	0.821111	0.701	0.790556	0.164667	0.833833	0.29775	0.521333	0.496833	0.8752	0.205667	0.406625	0.492143	0.5086	0.52875	0.211667	0.762857	0.36	0.409	0.8405	0.83675	0.208
ZNF521__Reg_100001	0.912717	0.88581	0.853813	0.8426	0.88275	0.848	0.858741	0.813	0.912857	0.6984	0.838538	0.602167	0.336292	0.5771	0.227727	0.220429	0.788667	0.681	0.849111	0.235667	0.777333	0.3645	0.610917	0.649667	0.8816	0.195667	0.381125	0.710857	0.6538	0.48425	0.354167	0.811857	0.338	0.36275	0.85275	0.77	0.228333
REPS2__Reg_000011	0.912679	0.851293	0.868563	0.8452	0.89875	0.699955	0.683	0.895	0.861714	0.4914	0.85	0.746778	0.4706	0.4868	0.143818	0.248714	0.868	0.7097	0.715222	0.267333	0.888667	0.3145	0.662333	0.680167	0.8506	0.2025	0.20925	0.591	0.6562	0.50675	0.287667	0.896143	0.06475	0.3075	0.85275	0.7755	0.222333
A_73_111747__Reg_000000	0.912642	0.863724	0.8365	0.7986	0.841	0.869318	0.886185	0.7804	0.906	0.6358	0.800846	0.501778	0.206492	0.6234	0.212818	0.211571	0.782889	0.6622	0.864111	0.184333	0.764333	0.319	0.539333	0.55	0.8528	0.199833	0.381375	0.652857	0.6152	0.467	0.349167	0.754	0.35825	0.42075	0.814	0.83075	0.206
C17orf89__Reg_000000	0.912642	0.848603	0.937562	0.9344	0.95025	0.650364	0.705296	0.8793	0.890571	0.6068	0.909615	0.772333	0.564908	0.3449	0.256818	0.308857	0.869889	0.8369	0.706667	0.461667	0.8885	0.18725	0.756417	0.8245	0.902	0.184167	0.27225	0.688571	0.628	0.68825	0.459167	0.933429	0.116	0.252	0.93525	0.69775	0.302
MOBKL2C__Reg_000001	0.912491	0.804569	0.839312	0.8546	0.886	0.788727	0.80863	0.7698	0.921429	0.7952	0.808231	0.528667	0.348077	0.5045	0.244182	0.228	0.795556	0.7084	0.828667	0.191333	0.822667	0.29425	0.559	0.588333	0.895	0.188833	0.531	0.679286	0.524	0.53375	0.294667	0.792571	0.3935	0.33725	0.8655	0.8195	0.236667
CCL25__Reg_000100	0.912491	0.797966	0.889375	0.8894	0.92	0.709818	0.734444	0.808	0.922143	0.7418	0.818231	0.661389	0.429846	0.4351	0.267091	0.252	0.848333	0.7513	0.774333	0.270167	0.895333	0.23375	0.62875	0.687	0.89	0.190833	0.43275	0.707286	0.5398	0.55075	0.3025	0.866286	0.269	0.2365	0.88775	0.7855	0.244667
GLS2__Reg_000000	0.912453	0.880121	0.851375	0.8368	0.87675	0.813455	0.840704	0.8209	0.915429	0.6624	0.837385	0.660222	0.371954	0.5172	0.366545	0.235571	0.782333	0.6746	0.816889	0.343833	0.770333	0.384	0.66875	0.7265	0.8612	0.242667	0.35325	0.737	0.7428	0.488	0.412	0.848143	0.2705	0.3215	0.84275	0.75425	0.230667
FBP2__Reg_000001	0.912415	0.87519	0.871563	0.8244	0.8905	0.720636	0.718963	0.8948	0.876286	0.4984	0.849077	0.758389	0.426154	0.5151	0.241636	0.234429	0.845444	0.6879	0.726667	0.389	0.832667	0.319	0.7085	0.734667	0.8456	0.182167	0.259	0.672143	0.7388	0.47425	0.400333	0.906286	0.07475	0.259	0.83275	0.7365	0.232
MGC151975__Reg_000000	0.912415	0.838138	0.80375	0.735	0.8285	0.845591	0.817333	0.7931	0.886571	0.7034	0.772	0.511278	0.246615	0.6448	0.153818	0.235571	0.757889	0.6107	0.853444	0.149167	0.778333	0.426	0.542917	0.537333	0.8364	0.182667	0.373375	0.631714	0.59	0.355	0.1985	0.755286	0.44125	0.389	0.776	0.796	0.169667
SLC35D2__Reg_000000	0.912377	0.81719	0.827	0.843	0.86175	0.807818	0.836185	0.7947	0.926143	0.8024	0.828846	0.5155	0.320569	0.4998	0.208545	0.233714	0.783778	0.698	0.849333	0.205833	0.815333	0.369	0.592833	0.623333	0.8826	0.186	0.5135	0.713571	0.5144	0.53475	0.240667	0.796143	0.48625	0.33025	0.87075	0.8005	0.204
SUCLA2__Reg_000001	0.912321	0.856345	0.950812	0.9092	0.95725	0.675909	0.698407	0.879	0.884857	0.561	0.878462	0.806444	0.5272	0.4112	0.243727	0.329	0.880667	0.8022	0.725	0.415833	0.911833	0.17075	0.725667	0.798667	0.8844	0.196833	0.226625	0.711143	0.6462	0.59625	0.449167	0.933143	0.0635	0.20925	0.89975	0.7085	0.293
TTF2__Reg_100000	0.912302	0.873276	0.847687	0.8218	0.87225	0.865545	0.873778	0.7592	0.905143	0.731	0.804538	0.526444	0.260185	0.5857	0.293636	0.219714	0.755333	0.6709	0.871778	0.181	0.7735	0.36775	0.56925	0.607833	0.8716	0.190333	0.447875	0.696286	0.6102	0.469	0.324167	0.770857	0.41	0.3805	0.82825	0.79875	0.216
TLR6__Reg_000000	0.912226	0.872672	0.87875	0.845	0.89525	0.846955	0.870407	0.8123	0.903571	0.6704	0.842154	0.620333	0.362585	0.5685	0.310091	0.231143	0.786667	0.7176	0.880778	0.258833	0.8135	0.2975	0.615917	0.6755	0.8688	0.199333	0.35975	0.775571	0.6524	0.4825	0.415833	0.816	0.27875	0.34075	0.849	0.7665	0.254667
DNAJB12__Reg_000000	0.91217	0.837466	0.912375	0.9328	0.94775	0.641682	0.659889	0.8836	0.888714	0.6028	0.891	0.762389	0.527	0.3834	0.199545	0.304571	0.883889	0.7801	0.688556	0.378333	0.908667	0.22625	0.718	0.7665	0.9064	0.193	0.2545	0.653429	0.5774	0.63925	0.358167	0.941429	0.1085	0.22	0.9265	0.73	0.267333
CCDC50__Reg_010001	0.912151	0.815345	0.80025	0.7434	0.82325	0.838727	0.819741	0.7486	0.893571	0.7624	0.739154	0.418389	0.181292	0.6532	0.155455	0.266143	0.753889	0.6214	0.862333	0.129333	0.7745	0.4155	0.502583	0.479667	0.8466	0.179167	0.4935	0.590714	0.562	0.3685	0.174333	0.715714	0.542	0.415	0.77275	0.8385	0.17
AFF1__Reg_110001	0.912113	0.841155	0.917875	0.9056	0.9475	0.651955	0.655	0.8868	0.873286	0.6154	0.883231	0.799278	0.568815	0.3976	0.218909	0.315143	0.853111	0.7654	0.711333	0.3745	0.916667	0.29525	0.737667	0.803667	0.8838	0.178667	0.226375	0.673571	0.589	0.56825	0.287	0.932	0.14075	0.21125	0.90175	0.696	0.242667
ANTXR2__Reg_000101	0.912038	0.797517	0.780375	0.7456	0.824	0.800955	0.761667	0.753	0.886429	0.768	0.726231	0.459611	0.234923	0.6042	0.164545	0.245286	0.755667	0.6127	0.820444	0.11	0.806	0.47025	0.511833	0.496833	0.8382	0.172	0.491875	0.574571	0.5354	0.36525	0.087	0.738571	0.506	0.40825	0.77525	0.84275	0.166333
IER5L__Reg_000000	0.912019	0.812724	0.772	0.7034	0.8065	0.816182	0.776444	0.7808	0.872857	0.685	0.745308	0.449222	0.216662	0.637	0.112364	0.249286	0.763333	0.5859	0.811111	0.131167	0.764167	0.454	0.5055	0.460667	0.8308	0.170333	0.412	0.512	0.6108	0.351	0.1555	0.732143	0.442	0.43325	0.75475	0.84325	0.163667
C1QTNF3__Reg_000101	0.912019	0.735052	0.830187	0.746	0.849	0.699545	0.66537	0.7461	0.876714	0.7018	0.708846	0.511389	0.294277	0.5544	0.106636	0.197571	0.818889	0.6722	0.746778	0.135333	0.858167	0.24575	0.49075	0.463667	0.8428	0.270833	0.436625	0.456	0.4868	0.407	0.167833	0.758714	0.37425	0.39375	0.77425	0.8055	0.2
FUNDC2__Reg_000000	0.911925	0.827017	0.932437	0.9294	0.9475	0.622091	0.678259	0.9115	0.896571	0.6128	0.923538	0.786111	0.577123	0.3539	0.233636	0.314714	0.881778	0.831	0.701889	0.519833	0.902	0.1705	0.778167	0.837	0.9038	0.1895	0.253125	0.718571	0.588	0.67575	0.456667	0.957571	0.125	0.2505	0.93825	0.67025	0.297667
PRICKLE1__Reg_000011	0.911868	0.83031	0.843125	0.8398	0.87125	0.827364	0.847333	0.795	0.932429	0.6928	0.805538	0.542889	0.261877	0.5722	0.209909	0.197714	0.825111	0.6769	0.844556	0.201167	0.8005	0.268	0.546417	0.562167	0.8794	0.2045	0.432875	0.676	0.614	0.4965	0.373167	0.798286	0.3185	0.38625	0.84325	0.84175	0.238333
P4HA1__Reg_000100	0.911849	0.787707	0.868313	0.84	0.9025	0.666636	0.690333	0.8479	0.911571	0.69	0.819385	0.741556	0.513615	0.4403	0.240182	0.271429	0.857889	0.7373	0.73	0.340167	0.875833	0.23875	0.66925	0.707	0.87	0.172833	0.308875	0.687857	0.5798	0.506	0.338333	0.897	0.15525	0.23775	0.863	0.73175	0.251333
ATP5G1__Reg_000000	0.911717	0.898103	0.947938	0.8986	0.94225	0.773409	0.788074	0.8194	0.881571	0.5936	0.851769	0.682667	0.360923	0.5436	0.218364	0.220286	0.835222	0.7759	0.803889	0.3035	0.850667	0.222	0.639083	0.6915	0.8914	0.202667	0.29825	0.652714	0.631	0.544	0.409167	0.846143	0.19125	0.29475	0.8745	0.738	0.269
GTF3C1__Reg_110001	0.911698	0.841052	0.862937	0.8678	0.89725	0.809682	0.847333	0.7893	0.933143	0.7794	0.832077	0.619889	0.410846	0.4694	0.358818	0.259857	0.777222	0.7253	0.840889	0.310833	0.805	0.302	0.64275	0.714167	0.8814	0.231333	0.4365	0.801143	0.6048	0.54775	0.386167	0.833857	0.35475	0.31775	0.87025	0.7565	0.244333
CHSY3__Reg_000000	0.911679	0.768414	0.783062	0.7468	0.8175	0.778727	0.779222	0.7519	0.913714	0.7512	0.739692	0.446333	0.223277	0.5684	0.163818	0.215286	0.787778	0.6157	0.789444	0.158167	0.7605	0.31975	0.491333	0.464167	0.8578	0.185667	0.4965	0.539	0.5718	0.43075	0.258333	0.742429	0.4285	0.394	0.7885	0.852	0.203
MEN1__Reg_100001	0.911642	0.859069	0.874437	0.8296	0.89825	0.835091	0.833	0.7759	0.914	0.724	0.783692	0.603111	0.299862	0.6186	0.271091	0.208571	0.792667	0.6731	0.859222	0.202167	0.8055	0.316	0.5655	0.6055	0.8716	0.1915	0.41275	0.711286	0.6442	0.405	0.329667	0.798571	0.30475	0.3555	0.82075	0.79825	0.23
ATP5D__Reg_000000	0.911604	0.8705	0.911562	0.8716	0.9145	0.733727	0.737296	0.8829	0.862143	0.5034	0.882538	0.678444	0.378154	0.5463	0.118182	0.199571	0.858333	0.7443	0.769222	0.294333	0.858	0.25325	0.646083	0.654833	0.8774	0.1965	0.256375	0.569429	0.6164	0.53625	0.357667	0.856143	0.14925	0.30675	0.86475	0.74775	0.249333
SNAP91__Reg_010000	0.911528	0.849293	0.812813	0.7846	0.84375	0.752591	0.749	0.863	0.899571	0.6446	0.836231	0.656222	0.369431	0.5441	0.199364	0.204714	0.797444	0.6203	0.757667	0.351333	0.769667	0.41575	0.677417	0.684833	0.85	0.186833	0.320125	0.668143	0.6516	0.432	0.302	0.867714	0.30625	0.30525	0.8225	0.708	0.188333
RAB27B__Reg_000000	0.911491	0.827121	0.8135	0.7794	0.81925	0.844045	0.850519	0.7612	0.900286	0.654	0.77	0.433778	0.195769	0.6118	0.127273	0.255286	0.785444	0.6571	0.838333	0.167333	0.7655	0.31925	0.504	0.485833	0.8476	0.194833	0.432625	0.562857	0.5764	0.48375	0.277833	0.723	0.446	0.43225	0.80575	0.8465	0.193333
EFEMP2__Reg_000100	0.911415	0.800466	0.791625	0.7752	0.818	0.803136	0.810704	0.7845	0.911	0.7514	0.781923	0.447722	0.247631	0.5581	0.106545	0.242143	0.788889	0.6588	0.817778	0.1735	0.788833	0.339	0.53375	0.5195	0.8594	0.190667	0.471375	0.630714	0.5028	0.48875	0.22	0.759	0.49825	0.3785	0.8285	0.823	0.186
EFHD2__Reg_000001	0.911396	0.809172	0.796312	0.7666	0.82275	0.797864	0.821333	0.7534	0.925143	0.8174	0.772231	0.490111	0.272246	0.5251	0.250455	0.213	0.755222	0.6414	0.812333	0.227667	0.745333	0.36725	0.578	0.594667	0.8596	0.178	0.48025	0.679714	0.552	0.469	0.280833	0.775143	0.506	0.34225	0.8205	0.772	0.195
PSMC5__Reg_000000	0.911377	0.744138	0.879188	0.837	0.89625	0.557773	0.584296	0.8808	0.875857	0.5854	0.842385	0.734389	0.546385	0.3751	0.155455	0.282714	0.882	0.7822	0.639	0.4165	0.9055	0.193	0.71025	0.712167	0.864	0.223	0.225	0.538286	0.5498	0.576	0.325333	0.907286	0.13675	0.19875	0.86325	0.69725	0.253
AIFM1__Reg_000000	0.911283	0.816914	0.941312	0.887	0.94525	0.626182	0.634704	0.8771	0.863143	0.532	0.857923	0.794667	0.539138	0.4287	0.172909	0.324429	0.889778	0.8002	0.697778	0.372333	0.937333	0.16875	0.695167	0.741	0.8708	0.2165	0.19925	0.609429	0.5858	0.56025	0.368167	0.918429	0.06675	0.21075	0.8805	0.7025	0.275667
CLGN__Reg_000000	0.911226	0.872724	0.866375	0.8548	0.892	0.756182	0.783	0.8602	0.921714	0.6302	0.860462	0.7315	0.424369	0.4632	0.323455	0.238143	0.819333	0.6805	0.756444	0.4425	0.781833	0.3135	0.713083	0.770833	0.873	0.224167	0.335375	0.732714	0.7276	0.53125	0.4585	0.902714	0.19775	0.30475	0.8625	0.71025	0.245333
NIN__Reg_000001	0.91117	0.845017	0.832813	0.8114	0.848	0.856773	0.88963	0.7522	0.915429	0.7448	0.800538	0.474167	0.244738	0.5589	0.251273	0.227857	0.760889	0.6867	0.866	0.187167	0.757167	0.32725	0.547667	0.575167	0.8716	0.1915	0.498125	0.665143	0.5934	0.5145	0.346833	0.744857	0.4555	0.39425	0.83475	0.816	0.225667
YTHDF1__Reg_000011	0.911151	0.789	0.905	0.901	0.919	0.656955	0.697333	0.8486	0.881286	0.6294	0.873308	0.644111	0.458046	0.3646	0.142	0.251857	0.873444	0.8216	0.731889	0.276167	0.931333	0.1525	0.650583	0.685333	0.891	0.206167	0.36675	0.616	0.4792	0.67825	0.331	0.868429	0.2305	0.21375	0.91425	0.7785	0.278333
ZNF260__Reg_000000	0.911113	0.844448	0.820312	0.746	0.82975	0.861864	0.845185	0.7576	0.891	0.6502	0.741385	0.518833	0.2228	0.6766	0.221545	0.209429	0.764667	0.6225	0.858444	0.1565	0.767833	0.363	0.5235	0.518667	0.8274	0.1905	0.3795	0.618857	0.67	0.33875	0.288	0.736714	0.3585	0.415	0.76125	0.818	0.187667
ZNF333__Reg_100001	0.911019	0.820448	0.82	0.7698	0.83975	0.869955	0.864148	0.7264	0.909571	0.7356	0.735308	0.457056	0.202077	0.6303	0.238636	0.234286	0.765889	0.6468	0.878	0.129333	0.785	0.32325	0.49325	0.495833	0.8462	0.195333	0.506625	0.654286	0.5952	0.4015	0.280833	0.723857	0.43075	0.41625	0.78375	0.8585	0.202
GTSE1__Reg_010001	0.911019	0.813086	0.834625	0.7948	0.87575	0.723455	0.716593	0.7998	0.861571	0.675	0.804462	0.6615	0.479585	0.414	0.381364	0.247714	0.757778	0.6754	0.755	0.257667	0.833667	0.38025	0.661833	0.725	0.8312	0.166	0.326	0.672571	0.6592	0.48275	0.290167	0.841714	0.274	0.248	0.8135	0.75	0.223667
ZNF358__Reg_100000	0.911	0.852069	0.920937	0.9496	0.94125	0.682636	0.749148	0.9039	0.909714	0.6134	0.946308	0.757944	0.528015	0.3656	0.247545	0.290143	0.868667	0.8138	0.744	0.477833	0.873	0.19575	0.757	0.821	0.913	0.1965	0.2875	0.738857	0.579	0.7	0.475	0.940571	0.14175	0.2725	0.9505	0.69425	0.293333
MKNK2__Reg_011000	0.910981	0.829724	0.92525	0.9212	0.936	0.6375	0.704074	0.8932	0.896571	0.5876	0.917077	0.791444	0.6	0.3263	0.236818	0.318286	0.876222	0.8463	0.689667	0.4915	0.892167	0.15275	0.7655	0.833	0.895	0.185833	0.257125	0.705143	0.587	0.716	0.481667	0.940429	0.1	0.24725	0.9395	0.68125	0.303
TMEM59L__Reg_000001	0.910925	0.859431	0.830125	0.7594	0.85825	0.739227	0.688519	0.8734	0.854714	0.513	0.799231	0.708278	0.369308	0.5842	0.186273	0.186	0.811444	0.6016	0.736111	0.267833	0.816833	0.44075	0.6545	0.6565	0.8168	0.172833	0.23975	0.581857	0.7418	0.34875	0.245333	0.862857	0.16975	0.3155	0.7725	0.75025	0.176
DVL1__Reg_000000	0.910925	0.831776	0.933813	0.9378	0.955	0.640682	0.685148	0.8854	0.888714	0.6092	0.912	0.795222	0.593862	0.3313	0.233182	0.335714	0.877333	0.8313	0.702667	0.418667	0.924	0.17125	0.7505	0.827333	0.8986	0.187667	0.25575	0.706286	0.5646	0.696	0.4125	0.945	0.10275	0.22825	0.9405	0.704	0.295
APOA1__Reg_000100	0.910849	0.855603	0.855312	0.8642	0.89325	0.803409	0.836111	0.7964	0.920286	0.7936	0.846846	0.579778	0.372523	0.4803	0.311909	0.244429	0.778778	0.7147	0.833	0.273167	0.795167	0.33975	0.636833	0.692	0.8992	0.216833	0.4645	0.761857	0.5886	0.553	0.357167	0.830429	0.39425	0.3355	0.8845	0.7605	0.245333
CENTG1__Reg_000011	0.910849	0.810466	0.813875	0.7662	0.8365	0.796409	0.823296	0.7724	0.927286	0.7296	0.779615	0.56	0.304431	0.5509	0.319818	0.204857	0.766333	0.6275	0.809	0.322667	0.7215	0.29975	0.59275	0.616333	0.853	0.206	0.39925	0.673143	0.6802	0.43775	0.4385	0.793714	0.37025	0.34825	0.79575	0.7495	0.273667
MITF__Reg_110001	0.910849	0.774603	0.896813	0.911	0.924	0.597909	0.644037	0.887	0.901286	0.658	0.899154	0.716611	0.5426	0.341	0.163	0.287	0.883889	0.7956	0.676667	0.426	0.905333	0.176	0.716917	0.7495	0.9078	0.189833	0.296	0.630429	0.4932	0.678	0.352833	0.930286	0.18875	0.23125	0.93275	0.70775	0.273667
MYH8__Reg_000000	0.91083	0.813862	0.914188	0.9078	0.93925	0.712364	0.754556	0.8065	0.900286	0.753	0.867846	0.665778	0.522308	0.3809	0.244636	0.275286	0.821222	0.8166	0.779778	0.297167	0.8845	0.19375	0.658833	0.731167	0.907	0.1885	0.439625	0.707714	0.4992	0.641	0.3635	0.860429	0.27875	0.2735	0.91775	0.72075	0.286667
HMGCR__Reg_010000	0.91083	0.808517	0.840187	0.8348	0.87625	0.691	0.724185	0.8481	0.938143	0.716	0.837769	0.692722	0.442	0.421	0.288818	0.235286	0.829	0.6705	0.717111	0.461667	0.784	0.30275	0.715167	0.751167	0.878	0.188833	0.33275	0.703571	0.6726	0.531	0.419333	0.906857	0.28525	0.309	0.861	0.7015	0.241667
RPS6KA6__Reg_011001	0.910811	0.851931	0.8835	0.8978	0.909	0.782773	0.837667	0.7988	0.918857	0.7324	0.864308	0.656111	0.454323	0.4344	0.358818	0.272714	0.797444	0.7759	0.824556	0.318	0.836833	0.26075	0.665667	0.7495	0.8902	0.2085	0.420625	0.799286	0.5642	0.60925	0.415	0.856429	0.27825	0.30125	0.9065	0.736	0.264333
SDHA__Reg_000000	0.910792	0.855345	0.95375	0.878	0.93725	0.709591	0.726963	0.8459	0.874286	0.5158	0.849154	0.741333	0.438462	0.4991	0.200182	0.252714	0.871444	0.7919	0.753778	0.372167	0.881667	0.1655	0.658333	0.710833	0.8734	0.207833	0.248875	0.629857	0.6526	0.55025	0.481333	0.877429	0.08425	0.241	0.86625	0.70775	0.295667
A_73_101111__Reg_000000	0.910774	0.826017	0.808375	0.7714	0.84025	0.862364	0.854778	0.7451	0.896857	0.7348	0.757769	0.451444	0.222646	0.5998	0.245545	0.239286	0.756111	0.6564	0.87	0.126667	0.793	0.3805	0.507083	0.511833	0.8488	0.1865	0.51375	0.653	0.5846	0.42575	0.240833	0.732	0.433	0.413	0.79275	0.86525	0.192333
MAP1B__Reg_010000	0.910774	0.804672	0.777625	0.697	0.8055	0.8145	0.765556	0.7705	0.872143	0.6702	0.721615	0.446778	0.193554	0.6632	0.113273	0.246857	0.771667	0.5786	0.806556	0.1255	0.764667	0.4335	0.48925	0.436333	0.827	0.176667	0.40175	0.486286	0.637	0.32075	0.160333	0.719143	0.43875	0.45925	0.73775	0.849	0.163667
ODZ2__Reg_000000	0.910717	0.847241	0.810125	0.738	0.83825	0.784955	0.758852	0.8432	0.885143	0.5828	0.782	0.634556	0.311077	0.6213	0.226273	0.175857	0.794778	0.5944	0.777111	0.274333	0.765833	0.39875	0.615167	0.609333	0.8268	0.179333	0.30425	0.634857	0.745	0.34125	0.332	0.827143	0.22825	0.3495	0.76575	0.76875	0.195667
NOTCH2__Reg_010101	0.910717	0.830086	0.802437	0.779	0.833	0.844773	0.854444	0.7997	0.922571	0.7336	0.798308	0.5125	0.265877	0.5896	0.200091	0.212571	0.776	0.6377	0.851556	0.203667	0.758667	0.3685	0.564917	0.570833	0.8596	0.191833	0.41275	0.690571	0.6124	0.44275	0.309833	0.776429	0.4325	0.39075	0.814	0.802	0.201333
SCARA3__Reg_000001	0.910698	0.791017	0.767125	0.7092	0.79225	0.791273	0.789889	0.764	0.898857	0.78	0.743769	0.436222	0.2214	0.6021	0.170909	0.255286	0.742667	0.6061	0.814556	0.181167	0.738333	0.4235	0.543917	0.513833	0.8336	0.167167	0.446625	0.593857	0.5512	0.38175	0.193	0.737286	0.54975	0.3845	0.76975	0.78825	0.162
DHFR__Reg_000010	0.910679	0.817724	0.788937	0.7256	0.81175	0.789	0.756556	0.8145	0.886286	0.5686	0.752769	0.559722	0.2526	0.6263	0.142273	0.169714	0.812444	0.5819	0.771667	0.1765	0.777333	0.3715	0.547583	0.523167	0.8168	0.183333	0.2855	0.553143	0.7008	0.3525	0.279	0.790429	0.27875	0.39925	0.757	0.819	0.182
FHDC1__Reg_000001	0.910679	0.793724	0.87025	0.8748	0.91275	0.6625	0.706741	0.8629	0.924857	0.716	0.863308	0.748722	0.516338	0.377	0.348182	0.287714	0.834222	0.7349	0.736222	0.448167	0.854833	0.2755	0.736917	0.792667	0.8838	0.172667	0.307625	0.733571	0.6092	0.568	0.3965	0.925143	0.22175	0.2685	0.881	0.70075	0.261333
POLR2C__Reg_000001	0.910679	0.781638	0.908	0.902	0.921	0.600409	0.633222	0.8813	0.868714	0.6	0.875154	0.687333	0.520292	0.3702	0.135182	0.267286	0.886556	0.8375	0.691778	0.3615	0.946167	0.1795	0.695917	0.718333	0.8848	0.222833	0.288375	0.600571	0.4996	0.65525	0.303333	0.899143	0.194	0.2075	0.91375	0.73425	0.262
CABLES1__Reg_010010	0.910642	0.827276	0.869312	0.8342	0.892	0.819773	0.833778	0.7706	0.899	0.7262	0.803846	0.529389	0.357877	0.5386	0.186273	0.222571	0.793111	0.7389	0.845333	0.1805	0.813333	0.2795	0.553583	0.583667	0.8816	0.184333	0.47825	0.649571	0.601	0.5225	0.336333	0.758714	0.3595	0.3585	0.84575	0.8115	0.254667
C23H6orf129__Reg_000000	0.910642	0.813603	0.781625	0.7162	0.81525	0.800182	0.74237	0.7965	0.849143	0.6386	0.747231	0.483667	0.235662	0.6329	0.0975455	0.245857	0.770444	0.5968	0.805444	0.107667	0.819333	0.48525	0.50725	0.469333	0.8162	0.211667	0.381375	0.502143	0.569	0.338	0.0785	0.738286	0.403	0.47725	0.75525	0.85775	0.18
AKAP11__Reg_000011	0.910623	0.865897	0.845313	0.8002	0.85575	0.847818	0.862222	0.7691	0.904	0.6504	0.796	0.566611	0.245923	0.6095	0.279	0.200143	0.773	0.648	0.847	0.2165	0.755333	0.29475	0.559583	0.591	0.8522	0.196667	0.364125	0.681714	0.6098	0.4525	0.385667	0.778714	0.29975	0.38225	0.811	0.78725	0.220667
SULT1B1__Reg_000000	0.910585	0.809328	0.858438	0.8324	0.895	0.713364	0.744037	0.8013	0.909714	0.7192	0.825692	0.723556	0.525646	0.3907	0.391727	0.282	0.788444	0.7136	0.731667	0.367	0.815833	0.2665	0.689833	0.766833	0.864	0.177833	0.32875	0.752429	0.6066	0.5445	0.394833	0.872429	0.2075	0.27475	0.857	0.71425	0.249667
ZCCHC3__Reg_000000	0.910491	0.829328	0.872625	0.8748	0.89375	0.762818	0.829667	0.8052	0.951286	0.7548	0.845385	0.628667	0.377031	0.4629	0.334545	0.240714	0.821333	0.7382	0.802333	0.4065	0.786833	0.199	0.653917	0.708	0.9018	0.218333	0.4045	0.772857	0.6074	0.585	0.5045	0.860429	0.29925	0.33375	0.89	0.73575	0.343667
PHACTR1__Reg_000011	0.910358	0.752776	0.8485	0.7994	0.86275	0.749909	0.795185	0.7387	0.915	0.7978	0.772231	0.508278	0.4116	0.4273	0.234545	0.244857	0.788778	0.7728	0.796889	0.2105	0.8235	0.20025	0.565083	0.599	0.866	0.176	0.54775	0.651714	0.5338	0.571	0.352167	0.761857	0.413	0.29525	0.844	0.78675	0.261
DVL2__Reg_000001	0.910283	0.844966	0.86525	0.851	0.88125	0.835545	0.875481	0.7481	0.935286	0.7424	0.796	0.557167	0.295877	0.5371	0.289818	0.225143	0.793778	0.7098	0.843667	0.226333	0.779167	0.2365	0.55625	0.606333	0.883	0.199333	0.482375	0.709714	0.5966	0.534	0.407833	0.784429	0.33175	0.36175	0.8565	0.80775	0.270333
RNF34__Reg_000001	0.910189	0.809759	0.935625	0.8836	0.94225	0.681455	0.686111	0.8269	0.871286	0.598	0.819769	0.701	0.447708	0.4592	0.181273	0.265857	0.870778	0.8164	0.752444	0.2515	0.945333	0.1705	0.631	0.673167	0.8738	0.226167	0.3165	0.618429	0.5586	0.5525	0.323667	0.860571	0.15475	0.2855	0.865	0.768	0.266333
A_73_102592__Reg_000000	0.910132	0.859741	0.909125	0.9322	0.93125	0.707864	0.776148	0.8924	0.922857	0.6332	0.932154	0.765222	0.520062	0.3818	0.279	0.285	0.859778	0.7932	0.752111	0.486833	0.846	0.201	0.753917	0.823167	0.9084	0.201167	0.31375	0.774143	0.6126	0.672	0.5075	0.938143	0.144	0.291	0.93925	0.69	0.302
TEGT__Reg_000001	0.910113	0.838155	0.89625	0.9218	0.91625	0.653318	0.715074	0.9141	0.892	0.5718	0.947231	0.756389	0.547246	0.351	0.218727	0.284857	0.862333	0.7893	0.712444	0.483333	0.8655	0.2215	0.767333	0.820833	0.894	0.187333	0.2735	0.693571	0.568	0.699	0.446667	0.941571	0.1395	0.2625	0.94	0.67775	0.279
A_73_113587__Reg_000000	0.910113	0.824259	0.878187	0.8422	0.8885	0.818864	0.837741	0.7515	0.907429	0.729	0.790231	0.487722	0.249631	0.5761	0.170727	0.206286	0.805444	0.7377	0.856111	0.173667	0.825667	0.21875	0.52125	0.535167	0.886	0.200333	0.508875	0.640857	0.5298	0.51775	0.3355	0.758143	0.39175	0.385	0.8435	0.825	0.251
KIF2A__Reg_010001	0.910057	0.829793	0.847688	0.7872	0.87425	0.728273	0.70663	0.8161	0.882429	0.6282	0.765308	0.706278	0.381723	0.5883	0.313545	0.211286	0.802444	0.6433	0.770444	0.296833	0.837167	0.36675	0.63675	0.668167	0.8268	0.172667	0.2645	0.676286	0.6762	0.33	0.279333	0.859714	0.19225	0.27775	0.7845	0.7355	0.192
MEG3__Reg_000000	0.910038	0.7795	0.884875	0.8896	0.91325	0.709455	0.772852	0.7941	0.934857	0.8224	0.846846	0.620944	0.476692	0.3894	0.294727	0.267857	0.817222	0.7914	0.788333	0.355833	0.850667	0.18175	0.649833	0.710667	0.9078	0.189	0.490625	0.752143	0.491	0.62125	0.395667	0.855286	0.34125	0.3	0.91	0.72675	0.280333
LRRC39__Reg_000000	0.909981	0.846052	0.867188	0.8126	0.8885	0.684364	0.677852	0.9026	0.873571	0.4984	0.847308	0.777667	0.458492	0.5071	0.217455	0.250857	0.852	0.6763	0.705333	0.4135	0.8365	0.299	0.715083	0.733667	0.8418	0.178667	0.24575	0.644	0.7234	0.4555	0.397833	0.916143	0.0685	0.23675	0.823	0.70775	0.236
A_73_109783__Reg_000000	0.909943	0.913397	0.90525	0.9108	0.9205	0.769	0.77837	0.8706	0.871429	0.608	0.907154	0.652278	0.371954	0.4889	0.134636	0.225714	0.829333	0.7465	0.788333	0.275667	0.853	0.35225	0.676583	0.717333	0.8988	0.1975	0.297	0.652857	0.583	0.59975	0.282333	0.866857	0.28275	0.28225	0.91325	0.75175	0.229
CYP51A1__Reg_000101	0.909925	0.868638	0.840438	0.7986	0.877	0.7215	0.663926	0.8853	0.841857	0.5058	0.823	0.716667	0.407985	0.535	0.178182	0.21	0.816667	0.6234	0.724111	0.249333	0.855333	0.47	0.675417	0.69	0.8272	0.1755	0.2085	0.580143	0.719	0.3975	0.194833	0.884429	0.17225	0.30475	0.80375	0.753	0.195667
RNF215__Reg_000001	0.909925	0.852862	0.845187	0.8096	0.87975	0.824182	0.809185	0.753	0.900857	0.7652	0.764923	0.592556	0.333954	0.5842	0.293727	0.224286	0.757333	0.662	0.839556	0.1795	0.802667	0.39975	0.577417	0.625	0.8588	0.177	0.44225	0.697143	0.608	0.39925	0.235333	0.788857	0.37975	0.329	0.81275	0.77325	0.193333
DYSFIP1__Reg_000001	0.909925	0.851828	0.863375	0.8272	0.88	0.716227	0.73437	0.8985	0.892429	0.5236	0.861846	0.730611	0.422631	0.4946	0.255455	0.22	0.845667	0.6961	0.737333	0.4465	0.8125	0.2915	0.71575	0.738333	0.8528	0.190167	0.290125	0.681143	0.7408	0.5035	0.461833	0.905286	0.1225	0.267	0.839	0.715	0.247333
KIAA1737__Reg_000001	0.909906	0.796862	0.896	0.88	0.91575	0.649909	0.658926	0.8515	0.860286	0.616	0.843615	0.661167	0.450846	0.4185	0.155273	0.254143	0.859333	0.8034	0.733556	0.254333	0.956833	0.22825	0.652583	0.680333	0.8698	0.238667	0.325375	0.632143	0.4608	0.5885	0.2245	0.872	0.219	0.268	0.887	0.772	0.229333
FUT4__Reg_000010	0.909906	0.758569	0.797437	0.7478	0.823	0.756273	0.776111	0.7702	0.933571	0.7998	0.757615	0.482667	0.253323	0.5534	0.180636	0.197	0.790333	0.6343	0.793667	0.248167	0.753833	0.283	0.548833	0.529333	0.8644	0.184167	0.45625	0.610286	0.5486	0.43675	0.315833	0.774714	0.47525	0.355	0.79875	0.777	0.217
C13H10ORF97__Reg_000000	0.909887	0.858052	0.793813	0.7612	0.82625	0.841727	0.823778	0.7957	0.895571	0.6684	0.784308	0.517222	0.244369	0.6071	0.224091	0.197714	0.762111	0.584	0.819222	0.184333	0.7355	0.4775	0.569833	0.572333	0.8462	0.1815	0.3665	0.611714	0.7148	0.3915	0.263167	0.772714	0.39375	0.394	0.79025	0.816	0.176
IFT52__Reg_000001	0.909868	0.857948	0.839563	0.8238	0.8565	0.857364	0.898111	0.792	0.921143	0.715	0.830385	0.525333	0.279169	0.5536	0.246091	0.223143	0.775556	0.6996	0.868111	0.2325	0.763667	0.321	0.588167	0.617833	0.8714	0.191167	0.4295	0.724	0.6032	0.52875	0.380667	0.776143	0.39425	0.38425	0.84775	0.79875	0.239
LAMB1__Reg_000101	0.909868	0.769466	0.83775	0.837	0.874	0.738273	0.803519	0.7852	0.946429	0.8216	0.824308	0.587611	0.418446	0.4239	0.36	0.259571	0.789889	0.7293	0.797444	0.355	0.790167	0.24075	0.63725	0.6815	0.8902	0.190667	0.4775	0.743143	0.5512	0.567	0.423833	0.828429	0.36825	0.3295	0.86675	0.742	0.278333
MCM4__Reg_010001	0.909811	0.848224	0.832812	0.7734	0.84125	0.873818	0.873852	0.7453	0.900714	0.682	0.756308	0.465611	0.186231	0.6591	0.198091	0.225714	0.773667	0.6507	0.874111	0.150667	0.767667	0.314	0.506417	0.498	0.8492	0.194833	0.445875	0.631286	0.6108	0.412	0.3155	0.726	0.39875	0.43575	0.78775	0.84625	0.209333
KLHDC3__Reg_000001	0.909792	0.887552	0.84575	0.7884	0.854	0.800227	0.775333	0.8593	0.846143	0.514	0.835154	0.558889	0.237077	0.6221	0.111727	0.178571	0.803	0.6459	0.799222	0.2105	0.800333	0.40025	0.594583	0.575167	0.8432	0.189833	0.275125	0.554	0.6554	0.4405	0.254833	0.795429	0.2835	0.3835	0.80575	0.80575	0.190333
FBXO36__Reg_000001	0.909736	0.836983	0.8885	0.8778	0.9055	0.765409	0.832407	0.8182	0.934857	0.7072	0.862769	0.695722	0.469262	0.4137	0.377727	0.272429	0.814889	0.7705	0.804	0.413333	0.819833	0.19125	0.693333	0.778333	0.883	0.2355	0.357125	0.821	0.6264	0.61075	0.523667	0.877286	0.2345	0.30225	0.8925	0.715	0.322
PRKRA__Reg_000000	0.909717	0.741224	0.778063	0.6904	0.79625	0.741636	0.704778	0.7571	0.871429	0.6638	0.696462	0.421278	0.194615	0.633	0.109909	0.231714	0.797111	0.6088	0.762778	0.1185	0.793667	0.3465	0.471667	0.3945	0.8184	0.242167	0.420625	0.422571	0.5692	0.343	0.146	0.711571	0.4335	0.465	0.731	0.857	0.168
PRKCQ__Reg_011001	0.909679	0.799328	0.905875	0.917	0.929	0.619545	0.688556	0.9013	0.913143	0.6534	0.918308	0.779944	0.606246	0.3216	0.230182	0.316714	0.876222	0.8258	0.694111	0.5115	0.891	0.15875	0.770167	0.829833	0.8996	0.184667	0.2645	0.733429	0.5378	0.702	0.447167	0.954286	0.1405	0.2635	0.94225	0.6695	0.292333
C10H14orf179__Reg_000000	0.909604	0.857586	0.840437	0.8132	0.87	0.834136	0.817259	0.7967	0.894714	0.7488	0.810308	0.522889	0.267892	0.6114	0.160455	0.217857	0.769667	0.6506	0.861333	0.180833	0.804167	0.41025	0.574167	0.590833	0.8732	0.19	0.418375	0.687571	0.542	0.4265	0.202833	0.785714	0.4635	0.35975	0.83275	0.77925	0.186333
FAM13B1__Reg_000000	0.909585	0.827603	0.79675	0.7452	0.814	0.859273	0.849296	0.7547	0.890857	0.6428	0.747769	0.440611	0.182492	0.6407	0.160909	0.242	0.779	0.6257	0.846889	0.145833	0.7605	0.35325	0.487333	0.456833	0.8352	0.190833	0.43575	0.556429	0.6308	0.41225	0.279667	0.717714	0.38325	0.45325	0.7725	0.87275	0.193667
ODZ4__Reg_000001	0.909585	0.794759	0.8365	0.7528	0.8745	0.692545	0.633074	0.8309	0.836857	0.6364	0.768462	0.659611	0.455938	0.5121	0.146909	0.208571	0.796111	0.6578	0.729556	0.1915	0.882167	0.3915	0.60975	0.618	0.821	0.2235	0.263	0.573143	0.5834	0.37325	0.116833	0.830429	0.248	0.3165	0.78225	0.76225	0.179333
UBE2B__Reg_000000	0.909528	0.821845	0.933563	0.9326	0.95325	0.650545	0.695778	0.8589	0.912143	0.677	0.878923	0.7585	0.498846	0.3943	0.262636	0.303857	0.881333	0.8066	0.731333	0.4305	0.9095	0.148	0.713917	0.781333	0.911	0.201	0.297875	0.742429	0.5348	0.629	0.4335	0.938286	0.154	0.2345	0.92825	0.702	0.294333
RRP12__Reg_010001	0.909472	0.800724	0.88125	0.8554	0.876	0.710818	0.746667	0.8321	0.880143	0.5774	0.838538	0.5515	0.3472	0.4547	0.122364	0.200143	0.872	0.7923	0.750667	0.230333	0.881	0.16275	0.579333	0.5765	0.8726	0.221833	0.368125	0.542286	0.5036	0.644	0.315833	0.804429	0.2645	0.3235	0.8835	0.8215	0.253333
ECRG4__Reg_000100	0.909377	0.818448	0.786313	0.7348	0.8105	0.828455	0.817	0.7837	0.9	0.713	0.764308	0.448889	0.212738	0.6297	0.125818	0.245	0.773222	0.6172	0.825222	0.169833	0.7485	0.38	0.525083	0.495667	0.8496	0.1875	0.410375	0.599429	0.5902	0.40425	0.251333	0.742571	0.4685	0.418	0.785	0.81325	0.183
TBC1D2B__Reg_100011	0.90934	0.811241	0.814125	0.7666	0.83475	0.862136	0.849815	0.7319	0.895857	0.694	0.736231	0.424556	0.183877	0.6379	0.170727	0.244857	0.774889	0.6508	0.866556	0.125833	0.788833	0.308	0.472833	0.4495	0.8456	0.1965	0.4965	0.595429	0.577	0.4215	0.266	0.706286	0.421	0.45675	0.779	0.88175	0.202667
S1PR3__Reg_000000	0.90934	0.800983	0.880563	0.8658	0.90925	0.707273	0.762	0.814	0.931571	0.6636	0.829769	0.709889	0.469815	0.41	0.389	0.263	0.847333	0.7434	0.744333	0.414167	0.819333	0.14675	0.661917	0.724333	0.885	0.195667	0.3385	0.725143	0.6896	0.58375	0.575667	0.887286	0.125	0.27975	0.86825	0.74625	0.369
LMOD2__Reg_000001	0.909321	0.846603	0.867625	0.8322	0.88675	0.679864	0.68	0.899	0.878	0.5204	0.840769	0.743889	0.420523	0.468	0.210909	0.240429	0.853222	0.7019	0.701556	0.402833	0.857667	0.3305	0.720833	0.738167	0.8416	0.176167	0.224625	0.652143	0.6866	0.5045	0.325	0.911286	0.128	0.2245	0.83725	0.74275	0.209667
PLEKHH1__Reg_000001	0.909302	0.819483	0.844125	0.8458	0.88975	0.776273	0.796037	0.8006	0.902143	0.811	0.840769	0.564389	0.428831	0.4486	0.245909	0.254714	0.768444	0.718	0.820333	0.228667	0.823	0.37275	0.622917	0.668333	0.8898	0.174833	0.497	0.709	0.5362	0.54675	0.2475	0.811857	0.42075	0.3115	0.87625	0.76825	0.228667
SMCR7__Reg_000001	0.909283	0.888897	0.92	0.8568	0.9095	0.746955	0.766148	0.8485	0.877429	0.5214	0.850615	0.695222	0.331538	0.5405	0.183364	0.199571	0.853	0.7374	0.763889	0.334667	0.827667	0.208	0.648667	0.6775	0.8716	0.197833	0.293	0.610143	0.6578	0.53725	0.439167	0.857429	0.13775	0.29475	0.855	0.742	0.266667
KIAA0644__Reg_000010	0.909245	0.768603	0.808812	0.713	0.815	0.774773	0.759704	0.7667	0.866857	0.57	0.724846	0.467667	0.218569	0.6356	0.145545	0.187429	0.801556	0.6384	0.796778	0.156333	0.786667	0.2285	0.4795	0.431333	0.8158	0.202833	0.33475	0.495429	0.6364	0.38325	0.343167	0.723857	0.283	0.44325	0.7395	0.8485	0.226667
ADRB2__Reg_010000	0.909057	0.847414	0.91475	0.8614	0.9235	0.682227	0.660852	0.8773	0.841429	0.5146	0.841769	0.742111	0.475954	0.4935	0.144182	0.253286	0.856333	0.7634	0.735222	0.279833	0.927667	0.2885	0.67625	0.712333	0.849	0.212667	0.191125	0.601857	0.6134	0.4995	0.2505	0.877286	0.13725	0.28425	0.8515	0.73425	0.222333
FANCC__Reg_000001	0.908981	0.85569	0.843125	0.792	0.8695	0.845727	0.830778	0.766	0.908286	0.7334	0.770154	0.550389	0.262154	0.6276	0.209455	0.201	0.775333	0.6417	0.841667	0.173333	0.775333	0.35525	0.550583	0.571167	0.8664	0.187667	0.41375	0.673286	0.6228	0.396	0.285833	0.772143	0.38225	0.375	0.804	0.7965	0.205667
NAALADL2__Reg_000001	0.908962	0.855207	0.824	0.7668	0.82975	0.842045	0.833741	0.7699	0.876571	0.6608	0.771154	0.451889	0.197938	0.6356	0.113909	0.248429	0.774556	0.6507	0.837444	0.150167	0.7685	0.3825	0.514833	0.496833	0.8466	0.181333	0.423	0.552286	0.5892	0.44	0.216667	0.722143	0.4415	0.4215	0.79875	0.838	0.186
PHPT1__Reg_000000	0.908887	0.848603	0.92225	0.8936	0.9315	0.629727	0.652037	0.9089	0.867857	0.5014	0.894	0.797833	0.505062	0.4217	0.197455	0.299571	0.883444	0.7745	0.682111	0.452667	0.883	0.22425	0.745	0.777833	0.8776	0.1845	0.238125	0.600571	0.6556	0.5855	0.415	0.938143	0.0635	0.22275	0.8875	0.68775	0.268667
DPP6__Reg_000011	0.908792	0.84719	0.840938	0.7662	0.857	0.730455	0.69637	0.8775	0.854	0.4818	0.805923	0.698778	0.410385	0.5495	0.163273	0.186714	0.817889	0.6444	0.725444	0.321667	0.816167	0.372	0.663917	0.666667	0.811	0.174	0.231625	0.587429	0.7568	0.408	0.308333	0.855714	0.158	0.29375	0.7805	0.7425	0.198333
CHEK2__Reg_010001	0.908755	0.867276	0.855187	0.8306	0.87325	0.855136	0.869519	0.7791	0.901429	0.6246	0.801	0.6095	0.301062	0.5625	0.375455	0.228714	0.774778	0.6831	0.862444	0.205167	0.804833	0.33725	0.584417	0.643167	0.8414	0.194167	0.36425	0.719857	0.6758	0.464	0.368	0.796143	0.249	0.355	0.8165	0.81375	0.216
PDHA1__Reg_010011	0.908755	0.843379	0.955125	0.9044	0.94775	0.711455	0.719407	0.8093	0.870286	0.5998	0.831692	0.664667	0.397277	0.4803	0.156182	0.228714	0.863222	0.8055	0.767556	0.257833	0.916167	0.168	0.610833	0.661833	0.8876	0.207667	0.328875	0.618714	0.5442	0.58	0.3465	0.849143	0.1835	0.2685	0.88675	0.76125	0.273667
DMRT2__Reg_100001	0.908679	0.838707	0.886437	0.8908	0.91425	0.793091	0.846444	0.7974	0.940571	0.7688	0.842385	0.648833	0.415692	0.4722	0.353727	0.259143	0.811222	0.7551	0.839	0.326833	0.824333	0.2315	0.641083	0.717167	0.8978	0.201	0.446375	0.807571	0.6092	0.5615	0.4475	0.848714	0.291	0.312	0.88975	0.757	0.282333
LRP8__Reg_000001	0.908623	0.86731	0.812813	0.7802	0.844	0.779773	0.751296	0.8645	0.873714	0.5148	0.817	0.651833	0.334308	0.5673	0.192455	0.181857	0.811	0.6043	0.754556	0.266167	0.780833	0.42275	0.637083	0.639667	0.8286	0.183667	0.288375	0.589429	0.7736	0.41675	0.323	0.845857	0.20775	0.337	0.79175	0.7785	0.194333
CDC45L__Reg_000001	0.908547	0.841983	0.8615	0.8006	0.87525	0.847727	0.851519	0.7495	0.873429	0.6884	0.786615	0.527556	0.3026	0.579	0.252727	0.221857	0.753222	0.711	0.874222	0.146167	0.814833	0.3135	0.52775	0.562667	0.8484	0.185167	0.461	0.644	0.5726	0.45625	0.2825	0.737429	0.3385	0.37475	0.808	0.818	0.224
FGGY__Reg_000000	0.908491	0.819414	0.866188	0.7854	0.8545	0.709182	0.696222	0.8652	0.852857	0.466	0.811462	0.614944	0.322308	0.543	0.130182	0.168571	0.864778	0.7043	0.724444	0.233167	0.864167	0.24625	0.597667	0.5745	0.8292	0.2485	0.1995	0.504714	0.5922	0.497	0.266	0.820429	0.193	0.36975	0.81525	0.791	0.209
TOX__Reg_100001	0.908472	0.851466	0.806562	0.747	0.82225	0.797591	0.772333	0.8285	0.877857	0.581	0.778077	0.544611	0.237231	0.6499	0.120364	0.175429	0.802	0.6042	0.790556	0.2065	0.7615	0.4155	0.56925	0.540167	0.8324	0.182333	0.314875	0.553429	0.6898	0.36925	0.261	0.786714	0.321	0.39675	0.7775	0.79175	0.175667
BCL7C__Reg_010001	0.908377	0.841759	0.840875	0.8358	0.87725	0.8205	0.831222	0.763	0.923714	0.8014	0.791923	0.567167	0.330877	0.5151	0.310727	0.236571	0.771222	0.6817	0.839	0.208333	0.805	0.363	0.600667	0.6575	0.8742	0.191	0.484625	0.757857	0.5924	0.48525	0.290333	0.808286	0.42925	0.31	0.8485	0.7845	0.213333
IGF2BP3__Reg_000000	0.908321	0.818552	0.909188	0.9164	0.9325	0.668	0.730444	0.8624	0.928	0.693	0.888	0.789278	0.573831	0.3568	0.351818	0.312714	0.850111	0.7875	0.733333	0.514833	0.865167	0.1845	0.759083	0.849833	0.8936	0.188833	0.28725	0.804429	0.6036	0.6345	0.482833	0.945143	0.1635	0.276	0.9225	0.66625	0.289
PDE4A__Reg_010001	0.908302	0.881362	0.922625	0.9538	0.93875	0.714545	0.766296	0.8765	0.895429	0.594	0.926308	0.759889	0.518231	0.364	0.258273	0.293286	0.854667	0.8156	0.751778	0.407	0.886667	0.231	0.740833	0.826	0.8978	0.198167	0.274125	0.748571	0.5786	0.7005	0.4195	0.927714	0.14375	0.252	0.94975	0.7095	0.27
TNFAIP8__Reg_000000	0.908208	0.83769	0.78425	0.7182	0.7955	0.828227	0.799296	0.7998	0.876	0.617	0.755462	0.486111	0.198308	0.6623	0.134455	0.236571	0.766778	0.5899	0.823444	0.168333	0.7605	0.43975	0.545	0.52	0.8138	0.184167	0.31775	0.580714	0.6402	0.347	0.210167	0.751143	0.43525	0.40525	0.7555	0.79825	0.149
C6orf140__Reg_000000	0.908189	0.784983	0.841562	0.8116	0.87475	0.696545	0.749333	0.8367	0.901143	0.7808	0.859154	0.6345	0.497308	0.3853	0.291909	0.265714	0.778667	0.7298	0.768556	0.3765	0.806	0.32125	0.701417	0.743833	0.8738	0.164	0.381625	0.717	0.5658	0.56	0.3535	0.849857	0.358	0.3155	0.865	0.698	0.259
ATP2B4__Reg_010001	0.90817	0.777707	0.81225	0.7654	0.84075	0.801273	0.807667	0.7392	0.905571	0.8206	0.752538	0.442389	0.259308	0.5802	0.167636	0.242714	0.765111	0.6757	0.846222	0.146833	0.790167	0.3185	0.504583	0.497333	0.8654	0.180667	0.55775	0.613	0.5048	0.43175	0.232167	0.730286	0.503	0.383	0.803	0.81075	0.211333
LHFP__Reg_000011	0.908151	0.792931	0.7905	0.7668	0.81625	0.794182	0.808593	0.8034	0.910857	0.7118	0.796923	0.478944	0.274585	0.545	0.117091	0.226714	0.793889	0.6623	0.806444	0.201333	0.7715	0.3155	0.550083	0.531167	0.858	0.1915	0.411625	0.606286	0.5372	0.49875	0.284167	0.766143	0.44325	0.38025	0.8205	0.79825	0.201667
A_73_110508__Reg_000000	0.908132	0.859672	0.85875	0.7954	0.85675	0.743636	0.736259	0.8624	0.870143	0.4636	0.811923	0.669833	0.309877	0.5861	0.138273	0.171857	0.852444	0.6748	0.744	0.290667	0.823667	0.2845	0.624083	0.618167	0.8288	0.189333	0.255	0.577143	0.6774	0.45	0.3485	0.846429	0.131	0.34475	0.807	0.771	0.208667
IFIT5__Reg_000001	0.908113	0.812948	0.795687	0.7408	0.812	0.834955	0.811074	0.743	0.908286	0.6776	0.718231	0.475333	0.192554	0.634	0.178727	0.211857	0.777889	0.5807	0.818222	0.151	0.7505	0.3455	0.502333	0.493	0.8262	0.195333	0.389125	0.591571	0.6428	0.3735	0.270167	0.743571	0.42325	0.402	0.763	0.83125	0.177
COQ9__Reg_000000	0.908094	0.854069	0.954812	0.9164	0.95875	0.673455	0.698333	0.8799	0.882714	0.5684	0.885769	0.806389	0.531292	0.4422	0.209545	0.313571	0.874889	0.8017	0.735	0.431333	0.901667	0.19075	0.723583	0.790833	0.8886	0.193167	0.2365	0.69	0.6262	0.57925	0.4355	0.924143	0.0825	0.2265	0.90075	0.68025	0.290667
CUTC__Reg_000000	0.908094	0.842741	0.940687	0.9186	0.93925	0.6665	0.71863	0.8764	0.886286	0.5738	0.890846	0.765944	0.512969	0.3801	0.211182	0.291571	0.877778	0.8439	0.733333	0.4155	0.9125	0.16575	0.7295	0.789667	0.8798	0.185167	0.248	0.693429	0.5766	0.6595	0.416333	0.915571	0.11275	0.22025	0.91575	0.7115	0.282
XIRP2__Reg_000001	0.908075	0.84431	0.90375	0.912	0.9275	0.662182	0.690741	0.8943	0.886857	0.5744	0.879462	0.765222	0.511769	0.3857	0.221909	0.294429	0.874111	0.7958	0.713111	0.399167	0.914	0.26275	0.737417	0.786667	0.8746	0.1825	0.239125	0.703	0.612	0.623	0.343833	0.934429	0.11425	0.20475	0.90775	0.741	0.246
A_73_108541__Reg_000000	0.908019	0.819845	0.824437	0.7758	0.863	0.790955	0.749704	0.7786	0.892	0.6774	0.747308	0.596333	0.298908	0.6115	0.250182	0.188429	0.777333	0.5856	0.795556	0.1845	0.786833	0.397	0.555167	0.5755	0.8422	0.1835	0.335125	0.602143	0.6906	0.33375	0.2435	0.787429	0.32425	0.332	0.76925	0.8005	0.186333
DKFZp434J1015__Reg_000000	0.908019	0.777828	0.897875	0.8904	0.92625	0.597864	0.644889	0.8954	0.885429	0.6892	0.905923	0.731611	0.592569	0.335	0.192273	0.293143	0.852	0.8096	0.696556	0.451667	0.9015	0.225	0.758667	0.801167	0.8966	0.17	0.2835	0.671571	0.5194	0.64825	0.347667	0.922143	0.2415	0.246	0.918	0.66925	0.277333
LIG1__Reg_010000	0.908	0.836828	0.841375	0.7938	0.84925	0.857955	0.865333	0.7358	0.907143	0.7138	0.754692	0.447778	0.180523	0.6326	0.185727	0.226429	0.784222	0.6746	0.866889	0.1465	0.782	0.28875	0.500417	0.494	0.8616	0.198167	0.498	0.631286	0.5768	0.448	0.304667	0.726857	0.4245	0.4245	0.80575	0.8545	0.214333
NLN__Reg_010001	0.908	0.827379	0.841937	0.8752	0.891	0.720455	0.751778	0.8731	0.923286	0.6776	0.874846	0.718389	0.471846	0.4345	0.317273	0.255143	0.831333	0.6963	0.764889	0.398833	0.834333	0.32975	0.718333	0.770667	0.8782	0.194667	0.3005	0.778286	0.6252	0.546	0.388667	0.918857	0.22575	0.27875	0.88425	0.72	0.237667
CAMK1__Reg_011000	0.90783	0.849897	0.886313	0.8578	0.91125	0.729455	0.706444	0.8052	0.878286	0.6918	0.799769	0.680389	0.426108	0.4952	0.194	0.222857	0.809889	0.6993	0.754889	0.2565	0.868167	0.33775	0.6405	0.699167	0.8652	0.1845	0.32625	0.681429	0.585	0.47475	0.213167	0.857429	0.2915	0.238	0.855	0.73925	0.206667
KPNA5__Reg_000000	0.90783	0.828828	0.8165	0.7618	0.84225	0.832636	0.797852	0.768	0.881571	0.6714	0.738846	0.493389	0.205815	0.6945	0.165182	0.203429	0.784444	0.6163	0.854444	0.133333	0.804333	0.37975	0.50125	0.477833	0.8386	0.1905	0.41475	0.606857	0.6166	0.31625	0.211667	0.748143	0.359	0.45875	0.76875	0.845	0.179667
IDE__Reg_000011	0.907792	0.781121	0.932313	0.8954	0.936	0.647455	0.681889	0.8188	0.888143	0.6464	0.830692	0.656444	0.469615	0.4094	0.137545	0.250429	0.887889	0.8479	0.724222	0.302167	0.9255	0.1215	0.623583	0.653667	0.8976	0.2165	0.37225	0.611857	0.4948	0.639	0.387667	0.862286	0.17825	0.232	0.90125	0.751	0.299
NME3__Reg_010000	0.90766	0.870034	0.83125	0.8012	0.86425	0.860455	0.83463	0.7714	0.882714	0.6896	0.771615	0.5555	0.282077	0.5967	0.251727	0.209571	0.758778	0.6414	0.855667	0.133	0.813	0.43075	0.547833	0.5885	0.8416	0.1835	0.42075	0.684143	0.6222	0.40975	0.191333	0.765714	0.36375	0.375	0.807	0.842	0.175
PINK1__Reg_001001	0.907623	0.818103	0.929375	0.8866	0.91875	0.655318	0.707852	0.8724	0.889	0.545	0.875077	0.746667	0.484	0.3846	0.242273	0.274429	0.868556	0.8106	0.715444	0.482	0.888667	0.14075	0.729	0.784667	0.8652	0.191667	0.227	0.696714	0.6098	0.63425	0.472333	0.910143	0.119	0.21425	0.8885	0.701	0.284
A_73_107788__Reg_000000	0.907566	0.764414	0.786625	0.7614	0.8215	0.784364	0.797407	0.7615	0.930571	0.814	0.756385	0.462167	0.269708	0.5445	0.159818	0.225714	0.782	0.6479	0.809	0.183167	0.770167	0.32525	0.530917	0.519167	0.8638	0.182333	0.511375	0.629714	0.52	0.45375	0.248	0.757143	0.49425	0.366	0.8105	0.80525	0.195333
FAM100A__Reg_000000	0.907547	0.86681	0.906438	0.8898	0.924	0.682636	0.69537	0.8939	0.878286	0.5034	0.887	0.797944	0.467862	0.4164	0.227909	0.292571	0.871667	0.7186	0.699556	0.39	0.8695	0.24125	0.716	0.772667	0.871	0.1955	0.235125	0.642714	0.6764	0.58025	0.4095	0.933286	0.05625	0.218	0.88425	0.73425	0.262
NT5C3__Reg_000001	0.907547	0.760638	0.877	0.8492	0.884	0.647045	0.671815	0.8329	0.912	0.6936	0.816308	0.606722	0.384938	0.4324	0.109545	0.202429	0.872778	0.7536	0.710778	0.357167	0.878	0.15825	0.627	0.631333	0.8846	0.204	0.343875	0.623	0.4612	0.584	0.308833	0.869	0.316	0.23175	0.88075	0.734	0.240333
TP53I11__Reg_000001	0.907528	0.692552	0.826937	0.7604	0.85775	0.644955	0.656407	0.7328	0.899429	0.8064	0.717692	0.553389	0.428938	0.4027	0.237545	0.223714	0.803111	0.7179	0.713333	0.2095	0.856833	0.18925	0.5585	0.574833	0.8484	0.179167	0.505375	0.571857	0.5046	0.48875	0.2685	0.792857	0.3735	0.2345	0.8025	0.77625	0.244
LRRC8D__Reg_000001	0.907472	0.784052	0.794437	0.7876	0.83725	0.711545	0.737037	0.8454	0.914571	0.7286	0.825769	0.596389	0.411077	0.4267	0.286636	0.222714	0.787444	0.6439	0.742111	0.398167	0.7645	0.37925	0.683083	0.703333	0.857	0.18	0.341375	0.686	0.6832	0.505	0.359167	0.850429	0.38725	0.3135	0.83	0.73725	0.220667
PXDN__Reg_000001	0.907472	0.777241	0.838	0.8256	0.87925	0.668545	0.723741	0.8319	0.918429	0.761	0.852077	0.699389	0.562646	0.3313	0.377727	0.280286	0.787556	0.7268	0.717556	0.465667	0.794333	0.27425	0.733583	0.7955	0.8736	0.2105	0.346875	0.731143	0.616	0.58825	0.436167	0.887429	0.288	0.3105	0.86925	0.667	0.266333
CCDC65__Reg_000001	0.907434	0.8545	0.846125	0.8384	0.89125	0.741773	0.751407	0.8666	0.898286	0.6002	0.848231	0.747389	0.478431	0.4617	0.391364	0.253143	0.808444	0.6568	0.752111	0.394167	0.799833	0.36725	0.706333	0.765	0.8526	0.196333	0.29675	0.732714	0.7798	0.47775	0.422667	0.901143	0.1205	0.273	0.83925	0.744	0.239667
CRABP1__Reg_000000	0.90734	0.823603	0.7995	0.7524	0.81675	0.756955	0.750222	0.8523	0.886714	0.6022	0.804769	0.572833	0.2932	0.5899	0.120545	0.165143	0.805889	0.6234	0.767778	0.299667	0.772667	0.36025	0.613	0.587167	0.8314	0.186333	0.30175	0.617714	0.6256	0.4175	0.292333	0.823	0.32525	0.35175	0.797	0.751	0.184667
DUSP13__Reg_000001	0.907321	0.859259	0.859	0.8444	0.881	0.699545	0.714111	0.9115	0.891143	0.5222	0.869538	0.750389	0.438708	0.4548	0.201091	0.238714	0.855889	0.6934	0.704889	0.428667	0.8295	0.33125	0.732917	0.7575	0.8526	0.1795	0.260875	0.669286	0.7164	0.53825	0.377833	0.917857	0.13075	0.24325	0.858	0.73475	0.224667
MRPL40__Reg_000001	0.907302	0.766414	0.904312	0.8554	0.9015	0.576955	0.610815	0.8791	0.861429	0.548	0.855846	0.669667	0.453062	0.3933	0.126364	0.237571	0.902222	0.8145	0.657333	0.365667	0.911167	0.13525	0.667167	0.654167	0.8768	0.265833	0.235625	0.501429	0.4994	0.63325	0.344167	0.878857	0.1545	0.215	0.8815	0.7295	0.273
PDIA3__Reg_000001	0.907283	0.855259	0.847875	0.8052	0.8835	0.764636	0.731593	0.8331	0.893714	0.6752	0.790462	0.685889	0.360815	0.5761	0.250818	0.203429	0.802111	0.6254	0.787111	0.28	0.826167	0.40625	0.6495	0.687333	0.8486	0.183	0.27525	0.715714	0.6768	0.36425	0.259	0.865571	0.29025	0.267	0.8085	0.73875	0.191333
EIF4GI__Reg_000000	0.907283	0.793621	0.909937	0.8844	0.9015	0.674136	0.739148	0.8327	0.890571	0.658	0.871462	0.5685	0.380954	0.4219	0.124455	0.223571	0.861222	0.8405	0.751	0.335667	0.868333	0.14625	0.6355	0.644333	0.9056	0.194167	0.390375	0.589857	0.4684	0.68	0.394167	0.826	0.3115	0.2695	0.911	0.743	0.286667
NFU1__Reg_000000	0.907264	0.788241	0.9055	0.8948	0.92025	0.587091	0.625593	0.8997	0.874571	0.6328	0.904462	0.727667	0.576415	0.3339	0.150818	0.284429	0.868556	0.8175	0.667889	0.4535	0.911333	0.1895	0.750167	0.787167	0.8904	0.1825	0.2355	0.646286	0.4696	0.68325	0.3215	0.926429	0.217	0.22475	0.929	0.66325	0.259667
HSPB8__Reg_010001	0.907226	0.850483	0.863438	0.7866	0.8635	0.751591	0.745	0.85	0.857	0.4636	0.798923	0.655444	0.345308	0.5436	0.207	0.191857	0.827222	0.7202	0.756222	0.284833	0.840333	0.28275	0.635833	0.642833	0.8182	0.184	0.24175	0.597286	0.7204	0.474	0.376167	0.825714	0.14825	0.34425	0.791	0.77925	0.221
ACTN3__Reg_000001	0.907208	0.907379	0.865063	0.8476	0.8845	0.758318	0.748778	0.8835	0.876571	0.5156	0.857077	0.731167	0.359185	0.5425	0.216727	0.21	0.828667	0.658	0.751333	0.343333	0.819	0.39575	0.695	0.728167	0.8498	0.1875	0.271375	0.667286	0.7036	0.4725	0.317	0.893857	0.1545	0.28	0.84525	0.74225	0.195
A_73_116186__Reg_000000	0.907113	0.866552	0.812625	0.746	0.8285	0.820227	0.769926	0.8078	0.852143	0.5942	0.773077	0.560333	0.262954	0.6339	0.111364	0.216143	0.768778	0.607	0.807778	0.143	0.800667	0.493	0.570583	0.565	0.8126	0.171167	0.283	0.558857	0.6354	0.35675	0.121	0.772429	0.3765	0.4035	0.77075	0.79225	0.173333
B3GALTL__Reg_000000	0.907038	0.83019	0.84975	0.8292	0.89275	0.692864	0.667111	0.865	0.882714	0.5774	0.821692	0.759722	0.462862	0.5038	0.265727	0.246857	0.833556	0.6374	0.719333	0.356333	0.838333	0.3415	0.682	0.719333	0.85	0.187	0.253	0.649857	0.7028	0.42625	0.339833	0.910857	0.1345	0.2335	0.824	0.71225	0.220667
LDOC1__Reg_000010	0.906981	0.868724	0.84025	0.7946	0.86325	0.746136	0.734704	0.879	0.876143	0.512	0.829308	0.723556	0.381985	0.5524	0.233818	0.199571	0.819778	0.6309	0.743667	0.359	0.793167	0.373	0.682083	0.702167	0.8306	0.178167	0.279625	0.652143	0.75	0.42425	0.368667	0.876571	0.13825	0.28575	0.80475	0.7355	0.209333
TREML2__Reg_000001	0.906925	0.868414	0.929375	0.9078	0.93325	0.705591	0.727593	0.8534	0.884286	0.5602	0.873923	0.770778	0.495462	0.385	0.255727	0.286857	0.846333	0.7817	0.717444	0.399667	0.877667	0.22325	0.717083	0.795833	0.8742	0.199333	0.240875	0.673714	0.6534	0.625	0.399167	0.908429	0.1315	0.2275	0.89675	0.71375	0.258
DYNC2H1__Reg_000001	0.906906	0.824241	0.8255	0.7994	0.8565	0.797955	0.821296	0.7971	0.922286	0.7676	0.814923	0.565	0.320169	0.5616	0.260455	0.214571	0.769444	0.6509	0.829778	0.3065	0.747667	0.3415	0.6135	0.634667	0.874	0.197667	0.401375	0.703571	0.6176	0.4475	0.371333	0.806143	0.41475	0.35175	0.82475	0.73175	0.23
HVCN1__Reg_000001	0.906906	0.800534	0.789187	0.7348	0.8105	0.848864	0.837556	0.7235	0.886429	0.7216	0.731462	0.446944	0.240354	0.5932	0.192818	0.262571	0.733111	0.6339	0.851	0.134	0.763167	0.3575	0.497667	0.501667	0.8204	0.179333	0.4625	0.596286	0.5674	0.42325	0.234833	0.702286	0.49775	0.39875	0.76275	0.821	0.185667
SEPT6__Reg_000000	0.906868	0.850241	0.878125	0.8312	0.89	0.795273	0.764407	0.8125	0.869143	0.5658	0.781462	0.604889	0.290569	0.6165	0.160455	0.176143	0.820889	0.684	0.823222	0.1925	0.865667	0.3065	0.567167	0.5885	0.8388	0.197333	0.2885	0.627571	0.6646	0.417	0.273833	0.801857	0.266	0.39525	0.8025	0.81875	0.212667
MORC4__Reg_000001	0.90683	0.824034	0.859313	0.8774	0.89575	0.769318	0.801926	0.802	0.932714	0.809	0.844231	0.602389	0.3746	0.4883	0.279273	0.243571	0.795889	0.706	0.825	0.3125	0.816	0.31225	0.642417	0.696167	0.901	0.193	0.444125	0.771286	0.5254	0.53325	0.327667	0.847714	0.40975	0.318	0.888	0.732	0.233
MARK1__Reg_010001	0.906792	0.845603	0.785938	0.7558	0.834	0.814955	0.755852	0.8079	0.862	0.6476	0.770154	0.524556	0.257877	0.647	0.134455	0.210571	0.764556	0.5727	0.813556	0.137333	0.784333	0.52675	0.547917	0.529	0.836	0.174	0.3375	0.551571	0.6474	0.33425	0.122833	0.768429	0.393	0.41825	0.77075	0.817	0.172
C5orf25__Reg_010000	0.906736	0.852776	0.864437	0.8028	0.876	0.830318	0.852111	0.7532	0.917429	0.6964	0.773231	0.621278	0.328754	0.5672	0.364273	0.222286	0.777889	0.6777	0.837222	0.273833	0.763667	0.26	0.587833	0.648833	0.8542	0.199833	0.382125	0.725857	0.7018	0.4385	0.463333	0.799286	0.26975	0.3365	0.80875	0.7545	0.276333
LASS4__Reg_100010	0.906736	0.814966	0.904625	0.9048	0.93825	0.722	0.75163	0.7932	0.914429	0.7148	0.818615	0.692222	0.475969	0.426	0.316727	0.272714	0.841222	0.7806	0.773556	0.288333	0.885667	0.18675	0.636	0.7085	0.8926	0.19	0.4205	0.732143	0.5888	0.57825	0.397	0.869714	0.189	0.24425	0.88825	0.76975	0.282
MYH14__Reg_000001	0.906736	0.79069	0.889687	0.8374	0.899	0.590409	0.605037	0.9092	0.871714	0.5064	0.863692	0.800778	0.538415	0.4139	0.157182	0.297714	0.885222	0.7361	0.647889	0.479167	0.88	0.179	0.735083	0.754667	0.8532	0.181167	0.2095	0.597857	0.6142	0.5425	0.406167	0.940143	0.06	0.20175	0.8575	0.6605	0.261
PIGG__Reg_000000	0.906679	0.835741	0.849875	0.8686	0.874	0.790318	0.843556	0.7786	0.935143	0.7592	0.828462	0.585	0.339477	0.4838	0.331818	0.244857	0.788111	0.716	0.821889	0.308	0.7845	0.3215	0.625833	0.678	0.8846	0.2045	0.466375	0.720571	0.5922	0.5515	0.3685	0.821857	0.36475	0.332	0.87475	0.76225	0.228333
VAT1__Reg_000001	0.906679	0.805207	0.811375	0.7754	0.84425	0.809818	0.799815	0.7408	0.889714	0.8152	0.756692	0.439222	0.246369	0.5685	0.155	0.255857	0.752111	0.6574	0.839778	0.120667	0.7985	0.402	0.515167	0.517	0.8632	0.174	0.55925	0.605429	0.5038	0.4365	0.142333	0.728286	0.5355	0.3645	0.81	0.828	0.182667
TCTN3__Reg_000000	0.906642	0.843224	0.847375	0.8086	0.8765	0.784227	0.791741	0.8044	0.913286	0.6322	0.786308	0.695667	0.370231	0.5462	0.376	0.224429	0.806778	0.654	0.791111	0.295167	0.795	0.32725	0.628	0.678167	0.846	0.182167	0.314875	0.698429	0.7514	0.40975	0.411833	0.847	0.1715	0.30325	0.804	0.76775	0.232333
CSRP2__Reg_000000	0.906604	0.833086	0.8415	0.849	0.87675	0.748818	0.790407	0.8166	0.934714	0.7852	0.834462	0.636111	0.368292	0.4809	0.308636	0.242571	0.795222	0.6885	0.790556	0.367167	0.790333	0.35525	0.677333	0.719333	0.8852	0.1965	0.394	0.762857	0.572	0.514	0.331667	0.864143	0.36425	0.32325	0.87125	0.725	0.218333
EML4__Reg_010001	0.906604	0.82731	0.79075	0.7212	0.811	0.835364	0.803444	0.7891	0.877857	0.5766	0.746692	0.499556	0.207754	0.6689	0.160727	0.196429	0.780778	0.5832	0.817	0.167167	0.747667	0.38	0.514083	0.479667	0.817	0.1885	0.321125	0.542571	0.7154	0.3415	0.2985	0.744714	0.31475	0.43875	0.741	0.836	0.186667
AFF3__Reg_100011	0.906585	0.848155	0.834188	0.7894	0.8435	0.795182	0.815296	0.8317	0.909286	0.585	0.813308	0.610444	0.300662	0.5671	0.225727	0.191	0.813556	0.6615	0.792222	0.3405	0.7595	0.278	0.62325	0.633	0.8442	0.200833	0.336375	0.678143	0.691	0.474	0.449167	0.828571	0.24575	0.3555	0.81225	0.7535	0.269333
SLC27A3__Reg_000000	0.906547	0.831466	0.788625	0.7756	0.82125	0.858227	0.868222	0.7318	0.903286	0.742	0.760692	0.465722	0.247677	0.5696	0.307	0.229857	0.727556	0.6378	0.850222	0.1625	0.746167	0.409	0.531417	0.5535	0.8416	0.181667	0.494875	0.663	0.5932	0.4535	0.2605	0.731	0.44775	0.4005	0.79875	0.831	0.177667
SERPINH1__Reg_000001	0.906547	0.711759	0.792687	0.7668	0.84075	0.619091	0.620333	0.8365	0.904714	0.7754	0.780231	0.611944	0.465077	0.405	0.149636	0.217143	0.820778	0.6645	0.685889	0.3175	0.8485	0.3215	0.64525	0.639667	0.8514	0.173667	0.35875	0.617571	0.496	0.476	0.183667	0.859714	0.38	0.239	0.82675	0.73175	0.193333
TMEM206__Reg_000000	0.906528	0.846121	0.85225	0.8736	0.8795	0.818727	0.882667	0.7881	0.934714	0.7366	0.855	0.597667	0.382169	0.4456	0.338455	0.261857	0.785667	0.7293	0.832444	0.295833	0.777833	0.2715	0.6275	0.696333	0.8868	0.231833	0.44825	0.758714	0.5962	0.6155	0.438333	0.818143	0.32375	0.3365	0.88975	0.77425	0.277
ZNF84__Reg_100001	0.906396	0.827397	0.81075	0.7766	0.83875	0.807091	0.795074	0.7835	0.896571	0.5964	0.755846	0.595833	0.270231	0.5815	0.236727	0.189857	0.804111	0.6118	0.798111	0.1585	0.796167	0.35775	0.54125	0.555333	0.8222	0.181167	0.336875	0.593	0.6782	0.40425	0.282	0.789143	0.232	0.381	0.78025	0.84975	0.192
CNPY4__Reg_000001	0.906358	0.850707	0.825125	0.786	0.8695	0.807955	0.766444	0.8043	0.887143	0.736	0.781462	0.578056	0.293631	0.6162	0.186091	0.194429	0.766556	0.6066	0.822444	0.186167	0.797167	0.45375	0.583	0.593167	0.8564	0.180333	0.36725	0.658286	0.6112	0.35375	0.171167	0.802286	0.4015	0.33925	0.7965	0.7805	0.171333
ATP1B2__Reg_000010	0.906358	0.804517	0.867812	0.8492	0.88625	0.803909	0.832444	0.7312	0.911714	0.7838	0.782692	0.500556	0.311738	0.512	0.224909	0.228429	0.786556	0.7499	0.845444	0.1765	0.828667	0.23775	0.52975	0.568833	0.885	0.193833	0.570875	0.658	0.5136	0.5435	0.308167	0.755571	0.41425	0.34475	0.8555	0.813	0.246
COX10__Reg_000001	0.906302	0.849345	0.946187	0.9206	0.946	0.6505	0.676407	0.8767	0.857143	0.549	0.894231	0.740167	0.5004	0.3954	0.146364	0.279143	0.873889	0.834	0.705222	0.357333	0.9215	0.1885	0.709333	0.756333	0.8898	0.1875	0.23025	0.612571	0.5394	0.65525	0.335833	0.896	0.1325	0.2085	0.91775	0.71475	0.266667
MBNL1__Reg_000001	0.906208	0.77981	0.898375	0.8924	0.9345	0.585818	0.594222	0.8822	0.879714	0.628	0.859385	0.770167	0.569308	0.3686	0.189182	0.329571	0.883778	0.7725	0.662778	0.389167	0.933833	0.2135	0.720583	0.759667	0.883	0.199667	0.24025	0.637143	0.5498	0.59	0.307	0.944571	0.13	0.19525	0.8965	0.70625	0.259
MYH3__Reg_000001	0.90617	0.806276	0.908563	0.9016	0.92775	0.742091	0.799593	0.7985	0.923286	0.7608	0.856385	0.642556	0.448215	0.4321	0.275182	0.259714	0.829667	0.8024	0.820889	0.321	0.863167	0.1665	0.637333	0.706	0.9058	0.199	0.446375	0.756714	0.5204	0.61225	0.4525	0.852143	0.2915	0.291	0.90375	0.72675	0.304667
DNAJB14__Reg_000000	0.906113	0.852983	0.85225	0.7918	0.861	0.849727	0.858259	0.7622	0.910429	0.715	0.775846	0.553667	0.259831	0.6371	0.260545	0.197	0.769667	0.6503	0.867556	0.228667	0.763167	0.30525	0.557	0.5935	0.8548	0.194167	0.387875	0.718429	0.6382	0.3945	0.368833	0.772571	0.36775	0.3735	0.80425	0.76875	0.225
RPP21__Reg_000000	0.906094	0.803569	0.87425	0.8488	0.88425	0.703591	0.736926	0.8269	0.897143	0.6794	0.840615	0.552333	0.309185	0.5074	0.108727	0.193	0.862222	0.7535	0.759444	0.251667	0.841833	0.184	0.590333	0.578333	0.9054	0.1965	0.39475	0.575	0.4862	0.5765	0.346833	0.821571	0.3215	0.31275	0.88225	0.7675	0.264667
LSS__Reg_000000	0.906075	0.845121	0.782937	0.7478	0.81975	0.826273	0.772	0.7865	0.869143	0.6338	0.744692	0.480389	0.192785	0.6146	0.158909	0.216143	0.771111	0.5799	0.806667	0.1185	0.791833	0.49275	0.53525	0.516	0.8204	0.182833	0.363125	0.574857	0.6526	0.3725	0.137	0.765429	0.4165	0.4325	0.7645	0.86325	0.177333
FAM102A__Reg_000000	0.906075	0.834534	0.786937	0.7946	0.827	0.831909	0.833407	0.7762	0.906857	0.7624	0.788462	0.455556	0.239938	0.5585	0.162273	0.237714	0.76	0.6317	0.829667	0.171333	0.762	0.428	0.54875	0.547167	0.8612	0.182167	0.48425	0.648571	0.5496	0.4815	0.1975	0.760429	0.49875	0.39075	0.8275	0.8295	0.171333
LBH__Reg_010000	0.906075	0.778552	0.802875	0.7238	0.81675	0.820182	0.815593	0.7473	0.894	0.6996	0.730231	0.418778	0.207908	0.6079	0.168545	0.226857	0.773	0.6506	0.834444	0.158333	0.764833	0.25975	0.484667	0.4555	0.8362	0.196833	0.447	0.589571	0.6024	0.417	0.333167	0.717	0.428	0.4205	0.7615	0.83675	0.222333
CCDC17__Reg_000000	0.905925	0.861328	0.845688	0.8184	0.86525	0.866273	0.88563	0.7501	0.903143	0.7172	0.790077	0.555444	0.309277	0.5648	0.324636	0.228429	0.755111	0.6892	0.873333	0.1825	0.780167	0.32825	0.552833	0.611833	0.8542	0.191667	0.459875	0.710857	0.6312	0.46875	0.3445	0.760714	0.35025	0.3665	0.82625	0.8035	0.223667
A_73_109234__Reg_000000	0.905925	0.851431	0.8935	0.8994	0.9335	0.689	0.697259	0.8786	0.885714	0.639	0.881154	0.807667	0.584908	0.3901	0.305727	0.314429	0.830667	0.7377	0.729111	0.4065	0.883	0.31375	0.749583	0.837833	0.8756	0.183667	0.241625	0.767	0.6482	0.5575	0.350667	0.939143	0.1475	0.235	0.8965	0.68625	0.249333
NAGA__Reg_000001	0.905906	0.8475	0.808937	0.7868	0.84025	0.831136	0.847815	0.7715	0.909	0.7634	0.802308	0.542889	0.312031	0.5259	0.283818	0.227429	0.737	0.6299	0.828333	0.236333	0.734	0.40425	0.605583	0.646333	0.8524	0.224167	0.4115	0.705857	0.624	0.47225	0.307167	0.779286	0.45375	0.3465	0.81975	0.76675	0.203
A_73_113671__Reg_000000	0.905906	0.838276	0.86275	0.8618	0.888	0.832364	0.881296	0.7718	0.936143	0.7484	0.824923	0.573111	0.323954	0.5084	0.330273	0.239429	0.793444	0.7125	0.859	0.248833	0.7835	0.25325	0.58425	0.641333	0.8868	0.198833	0.4745	0.743	0.6146	0.54775	0.436167	0.800714	0.326	0.34675	0.86425	0.79925	0.285
A_73_117344__Reg_000000	0.905736	0.75719	0.870187	0.8502	0.896	0.576182	0.609259	0.8637	0.860857	0.6374	0.858462	0.688833	0.552831	0.2953	0.205727	0.282571	0.845889	0.7876	0.653667	0.3755	0.9135	0.21475	0.712167	0.745167	0.8632	0.177833	0.295625	0.606571	0.5056	0.65875	0.296667	0.908	0.197	0.204	0.8905	0.7215	0.258333
KCNQ1OT1__Reg_000000	0.905717	0.866552	0.895125	0.8836	0.92575	0.721	0.751333	0.8694	0.896	0.6396	0.881	0.803444	0.554892	0.431	0.350455	0.293714	0.815556	0.7481	0.763111	0.436	0.844	0.30525	0.747583	0.828167	0.8704	0.183833	0.2875	0.780571	0.6668	0.53775	0.415833	0.923857	0.124	0.2725	0.88225	0.672	0.256667
COX5A__Reg_000000	0.905679	0.874362	0.962125	0.9348	0.96025	0.698318	0.729963	0.8538	0.885	0.5528	0.882154	0.781556	0.480615	0.4346	0.229455	0.295714	0.875333	0.8118	0.74	0.402333	0.8895	0.16925	0.70225	0.7775	0.893	0.203333	0.255625	0.682	0.6276	0.62425	0.474833	0.910857	0.08	0.23325	0.9095	0.7025	0.298667
ALKBH3__Reg_000000	0.90566	0.796828	0.872125	0.854	0.90475	0.587636	0.587667	0.9118	0.858429	0.594	0.868385	0.740111	0.532046	0.4089	0.124091	0.268857	0.869778	0.7447	0.656444	0.372	0.906167	0.304	0.720167	0.723667	0.8718	0.218833	0.214	0.579143	0.5336	0.543	0.218833	0.922714	0.155	0.21775	0.88125	0.70125	0.217
CSDA__Reg_110000	0.905585	0.774069	0.78825	0.6978	0.80825	0.663545	0.625444	0.8509	0.84	0.4828	0.757846	0.618944	0.332969	0.5376	0.148182	0.166857	0.811	0.612	0.675	0.255167	0.808167	0.40275	0.622917	0.574333	0.7922	0.199	0.2205	0.432143	0.7012	0.367	0.2265	0.817857	0.20975	0.34575	0.73025	0.763	0.166667
C19orf47__Reg_000001	0.905547	0.859983	0.850938	0.7834	0.86	0.745545	0.70237	0.8617	0.828	0.4292	0.798462	0.620611	0.290354	0.5776	0.114	0.165286	0.836	0.6738	0.738556	0.191167	0.858333	0.36975	0.59825	0.578167	0.8178	0.223	0.201875	0.497714	0.6976	0.437	0.2275	0.811714	0.1635	0.43175	0.78375	0.83	0.185667
CDK4__Reg_011000	0.905528	0.852948	0.860437	0.83	0.8895	0.824591	0.817037	0.7651	0.917	0.7508	0.777538	0.593444	0.288831	0.5846	0.311455	0.211857	0.780333	0.6524	0.844778	0.2295	0.798167	0.32725	0.585667	0.638833	0.8698	0.198167	0.401625	0.748429	0.6278	0.41875	0.330833	0.812143	0.36825	0.3215	0.823	0.7705	0.218667
ZNF25__Reg_000001	0.905491	0.849552	0.843625	0.8466	0.866	0.823773	0.869778	0.7859	0.930143	0.7424	0.835308	0.561222	0.3208	0.5142	0.301182	0.233143	0.776222	0.6992	0.840556	0.312	0.757833	0.29175	0.618833	0.666833	0.883	0.248333	0.413625	0.754	0.5926	0.55125	0.424167	0.808714	0.3875	0.3455	0.8655	0.748	0.264667
TMEM38B__Reg_000001	0.905472	0.825741	0.900937	0.8688	0.91725	0.657136	0.677444	0.9006	0.888571	0.528	0.861308	0.766278	0.470431	0.4614	0.201182	0.283429	0.892667	0.7616	0.708667	0.4355	0.879167	0.18325	0.7095	0.731667	0.8722	0.193833	0.24475	0.669714	0.6642	0.54575	0.458167	0.929286	0.06025	0.22525	0.867	0.71525	0.275333
N4BP2__Reg_000000	0.905434	0.868672	0.889	0.8774	0.92525	0.755591	0.757556	0.8539	0.882571	0.6486	0.862769	0.741444	0.509954	0.5094	0.294818	0.253	0.809111	0.7237	0.803111	0.332667	0.858	0.331	0.690333	0.759667	0.8712	0.1845	0.277	0.780286	0.6408	0.477	0.3525	0.894143	0.16725	0.26225	0.8715	0.7005	0.243667
PKM2__Reg_000001	0.905396	0.92619	0.913562	0.9266	0.93075	0.794136	0.811111	0.8398	0.877714	0.5996	0.887462	0.692167	0.389815	0.4867	0.255273	0.244571	0.815111	0.7561	0.806889	0.277833	0.855167	0.328	0.67425	0.749	0.8882	0.198833	0.305125	0.725857	0.6074	0.59325	0.335333	0.870143	0.2055	0.276	0.9085	0.75475	0.233667
BZW2__Reg_000000	0.905396	0.829155	0.875188	0.84	0.8775	0.675273	0.694741	0.8409	0.890571	0.6064	0.829615	0.603222	0.290108	0.4721	0.137636	0.186714	0.854889	0.7172	0.702	0.364333	0.824	0.22275	0.650667	0.646833	0.8816	0.198833	0.28075	0.59	0.534	0.58175	0.3465	0.864286	0.27425	0.26275	0.8675	0.7405	0.227
PDHX__Reg_000000	0.905396	0.82531	0.93125	0.9118	0.9515	0.644455	0.655333	0.8611	0.86	0.6	0.868538	0.749389	0.544154	0.3933	0.176	0.310429	0.872556	0.8177	0.714444	0.305333	0.943	0.19025	0.687667	0.744667	0.888	0.200833	0.271	0.651857	0.533	0.611	0.321	0.905	0.1135	0.21925	0.9095	0.724	0.273
NDUFAB1__Reg_000000	0.905396	0.818121	0.95275	0.879	0.942	0.628364	0.654667	0.8477	0.860857	0.522	0.847308	0.761889	0.498354	0.4102	0.194818	0.304714	0.881333	0.8236	0.687333	0.408833	0.899833	0.131	0.68375	0.7275	0.8732	0.195833	0.222625	0.591429	0.5996	0.60975	0.475333	0.896714	0.062	0.202	0.87275	0.69025	0.309667
A_73_102004__Reg_000000	0.905396	0.790724	0.816625	0.787	0.85825	0.680227	0.70263	0.8508	0.876857	0.643	0.843923	0.748333	0.610262	0.3657	0.363727	0.278	0.772778	0.6851	0.715111	0.411167	0.8125	0.33925	0.73125	0.796333	0.8226	0.160167	0.267625	0.723571	0.655	0.51425	0.372833	0.891	0.1845	0.26225	0.832	0.669	0.234333
ASB5__Reg_000000	0.905358	0.841224	0.882625	0.8314	0.89025	0.752545	0.743407	0.8584	0.875	0.5226	0.813462	0.638556	0.311923	0.5643	0.184909	0.184429	0.852444	0.7311	0.786444	0.282833	0.874667	0.253	0.625917	0.632833	0.8476	0.203333	0.23775	0.653714	0.6806	0.47075	0.370833	0.845714	0.193	0.35625	0.816	0.792	0.233667
WIPF1__Reg_010001	0.905358	0.763034	0.792938	0.7796	0.82275	0.7825	0.812519	0.7445	0.923	0.7904	0.772769	0.447722	0.273985	0.5052	0.210091	0.221429	0.772222	0.6666	0.810889	0.198167	0.757833	0.2775	0.528833	0.531	0.8678	0.192	0.51675	0.616571	0.5152	0.52	0.324667	0.751	0.4815	0.36625	0.82375	0.79425	0.223
ALKBH5__Reg_000001	0.90534	0.852862	0.929125	0.9224	0.94425	0.640045	0.685926	0.8913	0.884429	0.6012	0.911077	0.8285	0.588923	0.3566	0.272	0.335	0.858778	0.8047	0.701556	0.490333	0.89	0.22325	0.785083	0.867333	0.8874	0.1805	0.253625	0.727429	0.609	0.643	0.426167	0.956571	0.1025	0.2625	0.92675	0.65125	0.281
FAM172A__Reg_000000	0.905283	0.867862	0.797875	0.778	0.8315	0.866864	0.852556	0.7933	0.886	0.6824	0.798231	0.519944	0.248646	0.6215	0.231273	0.219	0.740667	0.6093	0.865556	0.171167	0.763333	0.47075	0.576167	0.592	0.8366	0.185167	0.36775	0.694286	0.6236	0.401	0.232667	0.77	0.42825	0.3925	0.79525	0.79875	0.167667
MYO1B__Reg_000001	0.905264	0.752552	0.816063	0.767	0.8315	0.776045	0.799222	0.6979	0.909857	0.7708	0.714538	0.4285	0.224277	0.5654	0.225	0.209857	0.784333	0.6878	0.814778	0.143667	0.789	0.2135	0.475833	0.464333	0.8564	0.187833	0.5705	0.579143	0.526	0.45625	0.318833	0.715143	0.42175	0.38375	0.794	0.84475	0.232667
A_73_113783__Reg_000000	0.905189	0.774793	0.837562	0.8046	0.8875	0.708682	0.697111	0.7871	0.870714	0.7926	0.790308	0.562556	0.438938	0.4436	0.206455	0.238857	0.772111	0.7167	0.767222	0.196	0.852	0.38475	0.613167	0.631667	0.8688	0.157667	0.476625	0.607	0.5482	0.487	0.174333	0.797714	0.41725	0.26625	0.82675	0.7705	0.216333
PRR16__Reg_000011	0.905151	0.859448	0.868188	0.8762	0.89575	0.810318	0.856259	0.8071	0.917143	0.745	0.868385	0.605889	0.400508	0.4792	0.273273	0.250857	0.782444	0.7309	0.843444	0.312167	0.786333	0.29325	0.64775	0.708833	0.8928	0.229	0.407875	0.761143	0.5918	0.5815	0.417	0.830714	0.35575	0.3435	0.88825	0.728	0.264333
VHL__Reg_000001	0.905094	0.863414	0.838813	0.844	0.86925	0.846636	0.85437	0.7804	0.911143	0.7382	0.813154	0.540278	0.286985	0.5594	0.296	0.219429	0.761111	0.6639	0.861333	0.225667	0.781833	0.38725	0.593	0.643167	0.871	0.2145	0.424875	0.739286	0.6094	0.48	0.301833	0.793	0.431	0.3465	0.84575	0.78125	0.198667
G6PC3__Reg_000000	0.905075	0.828948	0.796125	0.7578	0.835	0.8565	0.828704	0.7343	0.898143	0.7732	0.737308	0.485056	0.248215	0.5904	0.243818	0.237857	0.735222	0.6039	0.848444	0.12	0.769833	0.44625	0.524167	0.5475	0.8408	0.179	0.49125	0.650286	0.616	0.383	0.188333	0.740143	0.4885	0.3735	0.77975	0.82425	0.171333
ECT2__Reg_010001	0.905057	0.835586	0.854437	0.8374	0.86925	0.742409	0.810444	0.8327	0.913571	0.693	0.870923	0.648944	0.430477	0.4335	0.333818	0.252857	0.786	0.7345	0.779778	0.4545	0.766333	0.25925	0.7075	0.761167	0.8738	0.260667	0.36775	0.753	0.6216	0.58775	0.492333	0.856571	0.3005	0.335	0.873	0.68025	0.302
CLTC__Reg_010001	0.905038	0.833603	0.817187	0.7784	0.847	0.786227	0.79637	0.7883	0.923	0.7312	0.778308	0.609389	0.300015	0.5657	0.333364	0.203	0.774444	0.5993	0.799111	0.324667	0.74	0.3665	0.620083	0.652167	0.8492	0.205167	0.364	0.710857	0.6958	0.38925	0.371167	0.828143	0.34475	0.3265	0.79925	0.74675	0.213
CD44__Reg_010101	0.905	0.866	0.810875	0.8002	0.86625	0.806864	0.776	0.8219	0.879429	0.7118	0.813154	0.597556	0.358862	0.5767	0.218091	0.209571	0.762778	0.615	0.811889	0.198833	0.7815	0.49975	0.614667	0.635167	0.861	0.171	0.348375	0.663857	0.6496	0.399	0.200167	0.812857	0.3595	0.334	0.81875	0.7695	0.179667
PGD__Reg_000001	0.904981	0.866414	0.800312	0.7776	0.85075	0.7825	0.729667	0.835	0.854429	0.63	0.795385	0.620111	0.333215	0.5711	0.222636	0.195286	0.764667	0.5883	0.785111	0.184	0.814833	0.5505	0.634083	0.650333	0.8234	0.164833	0.27175	0.652286	0.6668	0.3665	0.1285	0.830857	0.32775	0.32175	0.79125	0.78925	0.203333
KLHL32__Reg_000001	0.904849	0.841966	0.873312	0.8704	0.92125	0.734818	0.717519	0.8468	0.857857	0.6712	0.849538	0.664889	0.479969	0.4833	0.186636	0.238571	0.810111	0.7417	0.789222	0.22	0.901667	0.3715	0.644	0.683833	0.8734	0.176333	0.355625	0.684286	0.5506	0.504	0.193833	0.854714	0.24325	0.28675	0.87075	0.768	0.217333
TCEA2__Reg_100000	0.904849	0.817483	0.844688	0.783	0.863	0.816136	0.784481	0.7576	0.869143	0.6622	0.746231	0.504833	0.264323	0.5785	0.123364	0.221857	0.799111	0.6848	0.829556	0.0925	0.857333	0.319	0.49325	0.501333	0.8402	0.209	0.461	0.577571	0.5664	0.43275	0.183833	0.743857	0.349	0.4455	0.797	0.8655	0.199333
CDC14B__Reg_000001	0.904849	0.812914	0.794562	0.7262	0.821	0.841136	0.800037	0.7399	0.868286	0.6864	0.718308	0.433222	0.183169	0.6699	0.145636	0.244429	0.755444	0.5883	0.844333	0.107	0.777333	0.3955	0.469167	0.438333	0.829	0.1845	0.45525	0.546429	0.6028	0.32925	0.173167	0.700429	0.42675	0.462	0.75075	0.87025	0.173333
TCAP__Reg_010001	0.90483	0.835483	0.848	0.7598	0.84775	0.732182	0.711963	0.857	0.862	0.4672	0.786923	0.637111	0.274969	0.6099	0.141091	0.153286	0.842889	0.6467	0.738222	0.292667	0.809667	0.27975	0.60575	0.582333	0.8218	0.190167	0.249875	0.556429	0.705	0.3975	0.358167	0.829857	0.14825	0.35925	0.77275	0.776	0.212
CAPN6__Reg_000001	0.904811	0.784586	0.898813	0.912	0.92375	0.656091	0.729852	0.8297	0.939571	0.7474	0.870231	0.7395	0.535292	0.351	0.348273	0.299714	0.845	0.7854	0.733222	0.4905	0.854667	0.1555	0.721417	0.802833	0.902	0.191	0.347625	0.774429	0.535	0.646	0.475667	0.921143	0.218	0.2785	0.9215	0.67375	0.292
ADCY3__Reg_010010	0.904792	0.814931	0.864187	0.8426	0.89325	0.7155	0.761296	0.8136	0.918714	0.775	0.832077	0.6655	0.448569	0.4468	0.345636	0.244	0.799222	0.7268	0.777444	0.410167	0.800667	0.2655	0.688083	0.746667	0.8834	0.199667	0.37875	0.753	0.6318	0.5225	0.436167	0.866	0.3245	0.319	0.86525	0.6935	0.271333
VASP__Reg_010000	0.904774	0.781879	0.802563	0.7724	0.83325	0.805364	0.816074	0.7158	0.903857	0.8248	0.743538	0.415667	0.243031	0.5554	0.193	0.248714	0.752667	0.6777	0.838333	0.1345	0.783333	0.333	0.500083	0.497833	0.862	0.177333	0.58975	0.616429	0.483	0.46475	0.2165	0.721714	0.519	0.3855	0.80875	0.823	0.199
SLC22A16__Reg_000001	0.904774	0.781586	0.80625	0.7328	0.82025	0.651318	0.598222	0.8487	0.810857	0.5256	0.776308	0.5795	0.353892	0.5288	0.113909	0.174429	0.806333	0.6523	0.687	0.1995	0.869167	0.43475	0.608083	0.560333	0.7986	0.269	0.202125	0.423	0.5316	0.4105	0.0766667	0.807429	0.317	0.37125	0.7735	0.75675	0.209667
PDLIM3__Reg_000000	0.904623	0.846379	0.865563	0.8126	0.877	0.700227	0.703889	0.8891	0.881571	0.4944	0.832077	0.746833	0.3922	0.5303	0.221364	0.223857	0.856667	0.6782	0.721111	0.411667	0.827667	0.27375	0.690583	0.705833	0.838	0.186833	0.258	0.655	0.7188	0.45375	0.417167	0.901	0.079	0.26125	0.81925	0.726	0.233
NAP1L4__Reg_010001	0.904604	0.805155	0.854437	0.849	0.88	0.620227	0.644519	0.9466	0.861571	0.562	0.908385	0.712889	0.518723	0.3694	0.129545	0.253	0.859444	0.7569	0.684889	0.409667	0.898333	0.3215	0.753583	0.762667	0.8592	0.1755	0.205375	0.643	0.5458	0.61125	0.257167	0.921286	0.20325	0.207	0.894	0.71375	0.217333
SEMA4D__Reg_000000	0.904585	0.821655	0.885375	0.8866	0.89125	0.752864	0.829852	0.8348	0.935714	0.7256	0.882308	0.615833	0.386092	0.4425	0.225545	0.248857	0.827556	0.7763	0.813444	0.407333	0.816	0.18975	0.668083	0.7165	0.9004	0.198667	0.38625	0.752714	0.5358	0.634	0.458667	0.852571	0.34475	0.31975	0.90975	0.7155	0.331667
DNAJC21__Reg_000001	0.904585	0.785828	0.915375	0.8406	0.90575	0.628	0.651444	0.8348	0.852571	0.5514	0.821615	0.7	0.496	0.3757	0.144545	0.269429	0.873222	0.825	0.683778	0.289333	0.928667	0.133	0.64625	0.678167	0.849	0.243333	0.26775	0.568143	0.5242	0.6135	0.327667	0.862	0.11075	0.23025	0.86725	0.7475	0.267333
UBASH3B__Reg_000000	0.904509	0.830155	0.793312	0.7406	0.8115	0.817818	0.813593	0.8009	0.888	0.6194	0.782769	0.523833	0.261677	0.6102	0.189273	0.187286	0.765222	0.6064	0.808222	0.2465	0.725333	0.35175	0.567333	0.558	0.828	0.1875	0.343625	0.613857	0.667	0.41425	0.355333	0.768143	0.35975	0.39575	0.7735	0.76775	0.201333
A_73_118478__Reg_000000	0.904491	0.84319	0.826063	0.7612	0.83625	0.820955	0.820296	0.8105	0.888857	0.561	0.780231	0.631222	0.330185	0.5826	0.226455	0.196714	0.798667	0.6378	0.808111	0.222	0.7815	0.32375	0.577167	0.604	0.814	0.184833	0.292375	0.653571	0.7278	0.406	0.367833	0.798429	0.19225	0.355	0.782	0.79725	0.216333
KIAA1644__Reg_000000	0.904491	0.805672	0.840938	0.8504	0.8785	0.658227	0.674852	0.8843	0.907571	0.6306	0.852462	0.774833	0.515092	0.4128	0.262636	0.276571	0.840667	0.683	0.699889	0.451833	0.846833	0.331	0.738083	0.785	0.8522	0.177833	0.25075	0.722571	0.6164	0.51275	0.322	0.936714	0.178	0.24025	0.865	0.684	0.206333
DLAT__Reg_000001	0.904434	0.887017	0.950313	0.9438	0.95975	0.710227	0.747704	0.8782	0.876429	0.5954	0.920154	0.776	0.524	0.4002	0.235364	0.292286	0.849222	0.8249	0.762333	0.395667	0.897333	0.2185	0.735167	0.818333	0.8982	0.1955	0.258625	0.735	0.5844	0.64925	0.405167	0.918143	0.128	0.24425	0.93325	0.692	0.280333
TBC1D14__Reg_000001	0.904434	0.867483	0.821312	0.8118	0.85325	0.852455	0.863407	0.7954	0.917143	0.6878	0.809692	0.587222	0.305446	0.5609	0.331	0.216571	0.766667	0.6349	0.843667	0.267333	0.753	0.3655	0.607333	0.655333	0.8538	0.239833	0.370125	0.761	0.6798	0.459	0.3875	0.812571	0.3345	0.35425	0.8245	0.77425	0.213
TXNDC5__Reg_000001	0.904321	0.817759	0.807	0.834	0.87075	0.692091	0.69163	0.8698	0.890571	0.6802	0.86	0.724056	0.544277	0.3763	0.271818	0.262571	0.791889	0.6518	0.702667	0.357333	0.814833	0.425	0.723417	0.774	0.8592	0.168333	0.274125	0.690429	0.6262	0.53925	0.2635	0.902429	0.26275	0.271	0.86425	0.7065	0.200667
IPO13__Reg_000001	0.904302	0.868776	0.88775	0.8866	0.90475	0.7085	0.756519	0.9149	0.893714	0.5532	0.926077	0.767167	0.4834	0.4341	0.242455	0.259	0.846111	0.7434	0.744444	0.481167	0.829333	0.25725	0.757583	0.808333	0.8776	0.197167	0.2935	0.744857	0.6446	0.60175	0.472667	0.928	0.123	0.27525	0.9	0.6815	0.267333
A_73_110247__Reg_000000	0.904302	0.830224	0.891062	0.8386	0.89325	0.703136	0.683593	0.854	0.822286	0.514	0.840308	0.588	0.365169	0.5115	0.130636	0.189571	0.846333	0.7679	0.746778	0.200667	0.91	0.2745	0.589583	0.577	0.8568	0.275833	0.276125	0.484571	0.5102	0.5485	0.1835	0.805714	0.23125	0.38675	0.8505	0.7925	0.214667
SAMD14__Reg_000001	0.904189	0.849517	0.817438	0.7918	0.843	0.864318	0.845556	0.7785	0.889143	0.6782	0.770077	0.470667	0.212969	0.634	0.137636	0.236286	0.782667	0.6582	0.866111	0.142667	0.799667	0.3995	0.515417	0.51	0.8488	0.1915	0.45325	0.620286	0.6246	0.4235	0.220167	0.740857	0.43125	0.44125	0.799	0.859	0.185
NNT__Reg_000001	0.904189	0.839397	0.965062	0.9076	0.9575	0.689682	0.71637	0.815	0.881286	0.626	0.840308	0.734278	0.461215	0.4462	0.230818	0.283143	0.858889	0.8235	0.757222	0.3555	0.909167	0.15425	0.661417	0.734167	0.8866	0.202	0.29525	0.688714	0.5616	0.582	0.420333	0.880714	0.14475	0.21875	0.88975	0.7075	0.294667
FCHSD2__Reg_000001	0.904132	0.840069	0.84025	0.8384	0.864	0.856136	0.877741	0.7639	0.913286	0.7496	0.806154	0.479833	0.259908	0.5579	0.207636	0.225571	0.776444	0.7011	0.870778	0.172667	0.793333	0.32575	0.5375	0.565667	0.8786	0.198333	0.522625	0.692	0.5638	0.5165	0.295667	0.753714	0.43525	0.39	0.85	0.834	0.218333
ARL15__Reg_000001	0.904038	0.746448	0.7965	0.6876	0.81725	0.699591	0.641074	0.7475	0.858429	0.613	0.667615	0.568389	0.288092	0.5765	0.17	0.159	0.786889	0.5806	0.705778	0.154333	0.813167	0.3125	0.517917	0.502	0.7906	0.217	0.278375	0.482571	0.617	0.31175	0.183333	0.763143	0.29875	0.3705	0.71075	0.79925	0.168333
GRK6__Reg_010001	0.904	0.8395	0.81125	0.7696	0.82975	0.868455	0.87363	0.736	0.902714	0.7136	0.751154	0.446333	0.200092	0.6308	0.225636	0.221286	0.759	0.6457	0.861111	0.164167	0.745667	0.328	0.5085	0.506167	0.8492	0.192833	0.470375	0.659	0.6178	0.4285	0.328333	0.725429	0.4195	0.43425	0.79075	0.8395	0.208333
HISPPD1__Reg_000001	0.903868	0.856069	0.826313	0.8064	0.84525	0.871773	0.88037	0.7526	0.906857	0.6874	0.78	0.489778	0.212385	0.6281	0.243545	0.209286	0.766111	0.6406	0.87	0.1765	0.752833	0.34675	0.5215	0.534	0.8582	0.199167	0.448125	0.647714	0.623	0.44	0.323333	0.745143	0.37925	0.42625	0.811	0.82975	0.204667
ERLIN2__Reg_000000	0.90383	0.882103	0.838625	0.8302	0.86075	0.876591	0.895111	0.7752	0.895	0.675	0.825231	0.535556	0.291154	0.5398	0.278364	0.227286	0.753667	0.687	0.864	0.193833	0.764833	0.36475	0.582833	0.631833	0.8604	0.210167	0.41375	0.703143	0.6424	0.5315	0.357	0.768	0.37775	0.3775	0.83975	0.80175	0.222333
NSUN6__Reg_000000	0.90383	0.873621	0.868188	0.8524	0.89675	0.828727	0.825667	0.8225	0.883571	0.5644	0.839692	0.683389	0.393815	0.5118	0.287818	0.240571	0.806111	0.6985	0.82	0.2065	0.837167	0.31325	0.611583	0.675	0.8508	0.199333	0.29325	0.689	0.6938	0.50625	0.3725	0.832143	0.15825	0.3155	0.8375	0.801	0.238
NDUFA8__Reg_000001	0.903774	0.840069	0.9365	0.8592	0.9365	0.641864	0.639593	0.8766	0.847857	0.496	0.845846	0.796722	0.491615	0.4705	0.191273	0.313429	0.872889	0.764	0.696778	0.388	0.899167	0.1875	0.694667	0.734667	0.8582	0.190333	0.2055	0.601286	0.6554	0.50775	0.399	0.909286	0.0685	0.20925	0.84975	0.69425	0.274333
ARPC4__Reg_000000	0.903717	0.849017	0.814375	0.7848	0.8545	0.848364	0.819889	0.7557	0.898	0.7246	0.755462	0.512056	0.242477	0.6249	0.245545	0.195286	0.754556	0.5963	0.839111	0.166167	0.746167	0.4225	0.536	0.5505	0.8556	0.187333	0.425	0.626143	0.6982	0.3745	0.276	0.759429	0.41375	0.396	0.782	0.81425	0.196
ATP5B__Reg_000000	0.903698	0.876862	0.948875	0.9042	0.93775	0.697	0.721556	0.8458	0.868571	0.534	0.868692	0.761667	0.450738	0.4445	0.226273	0.264857	0.849556	0.7974	0.729667	0.4045	0.871	0.196	0.7045	0.771833	0.8758	0.197667	0.254	0.639286	0.6214	0.601	0.4265	0.889857	0.126	0.23425	0.886	0.682	0.268333
MCEE__Reg_000000	0.903679	0.839397	0.950625	0.8954	0.94675	0.646273	0.67263	0.8666	0.873143	0.548	0.869	0.818278	0.528631	0.4213	0.226727	0.324429	0.869556	0.7902	0.708778	0.454	0.892333	0.17025	0.715917	0.782167	0.8726	0.195833	0.229375	0.657857	0.6092	0.5755	0.448333	0.927143	0.07275	0.2165	0.885	0.66025	0.291667
PTPRCAP__Reg_000000	0.903642	0.751638	0.850312	0.8276	0.87675	0.734636	0.799037	0.7655	0.925286	0.8208	0.808538	0.546889	0.435862	0.415	0.313636	0.253857	0.788444	0.7707	0.810667	0.309333	0.819	0.1695	0.608833	0.655667	0.8804	0.181	0.5085	0.758286	0.5086	0.5865	0.432333	0.803714	0.37925	0.305	0.8645	0.746	0.289333
STX12__Reg_000001	0.903604	0.847586	0.83875	0.8524	0.87025	0.778273	0.825778	0.8232	0.922286	0.7134	0.856308	0.653556	0.435815	0.4098	0.318	0.268857	0.782	0.7101	0.782778	0.353667	0.774	0.36775	0.688417	0.751	0.8688	0.223333	0.362875	0.730429	0.6442	0.58925	0.366667	0.847	0.318	0.325	0.87425	0.73725	0.223
A_73_103644__Reg_000000	0.903566	0.861793	0.82675	0.8106	0.847	0.861727	0.885333	0.79	0.911286	0.662	0.812692	0.548611	0.277231	0.5654	0.233	0.212571	0.775778	0.6563	0.850889	0.205333	0.745333	0.35675	0.5705	0.6	0.8544	0.187333	0.391125	0.66	0.6746	0.4915	0.365333	0.769	0.34475	0.393	0.82325	0.80975	0.223
VRK1__Reg_011011	0.903566	0.838121	0.821937	0.7504	0.825	0.863727	0.853778	0.749	0.897286	0.637	0.741	0.4745	0.166523	0.6767	0.183273	0.213429	0.779556	0.618	0.854667	0.157667	0.751667	0.30825	0.501167	0.479333	0.8352	0.201167	0.385625	0.596571	0.639	0.37775	0.326	0.727429	0.36875	0.44	0.76525	0.8345	0.199667
MRPL34__Reg_000000	0.903566	0.825293	0.931563	0.913	0.92475	0.649773	0.729889	0.8712	0.885429	0.5952	0.917154	0.711111	0.500354	0.3711	0.202909	0.261286	0.864	0.8473	0.726222	0.479667	0.863667	0.13425	0.7265	0.776333	0.8994	0.190833	0.289625	0.680429	0.5354	0.70525	0.513833	0.897	0.15625	0.26925	0.93025	0.67025	0.335333
SLITRK1__Reg_000010	0.903509	0.873552	0.869813	0.8344	0.89475	0.821591	0.828222	0.8077	0.884714	0.6386	0.830692	0.6915	0.447892	0.524	0.361636	0.248714	0.769556	0.704	0.836222	0.284333	0.812	0.33225	0.648917	0.727667	0.8454	0.206	0.317625	0.771714	0.6996	0.461	0.401167	0.839714	0.20875	0.2955	0.8315	0.727	0.241333
ATP2A2__Reg_010000	0.903509	0.836569	0.934812	0.948	0.94175	0.692773	0.767259	0.8568	0.914571	0.6662	0.910231	0.73	0.510323	0.346	0.268	0.288857	0.853667	0.8344	0.757556	0.455167	0.881667	0.16225	0.72675	0.813167	0.9052	0.198833	0.325	0.765714	0.5434	0.71175	0.4565	0.911429	0.19675	0.261	0.94775	0.7035	0.294667
CTNNA1__Reg_010001	0.903509	0.819431	0.785375	0.756	0.82525	0.835591	0.827741	0.7427	0.907857	0.7948	0.753615	0.464611	0.224538	0.592	0.239727	0.229286	0.736889	0.5869	0.834222	0.1555	0.730667	0.42825	0.5265	0.533833	0.8556	0.1785	0.493125	0.631429	0.5984	0.396	0.2285	0.740143	0.497	0.38625	0.7885	0.81425	0.181667
A_73_114636__Reg_000000	0.903491	0.836983	0.833312	0.814	0.87975	0.772318	0.769222	0.8124	0.877286	0.7724	0.829769	0.606389	0.453108	0.4779	0.247273	0.247	0.745	0.6917	0.808111	0.2445	0.806333	0.4265	0.6495	0.6935	0.8634	0.168	0.39575	0.702143	0.581	0.4815	0.225333	0.817	0.4075	0.30775	0.84225	0.72175	0.205333
STYXL1__Reg_000001	0.903453	0.828914	0.923188	0.89	0.91575	0.657273	0.713481	0.8643	0.907	0.5808	0.862538	0.739611	0.442877	0.4355	0.207727	0.250571	0.880444	0.7911	0.708	0.5035	0.8465	0.151	0.708917	0.745833	0.8838	0.195667	0.28225	0.675857	0.611	0.61025	0.497	0.909571	0.1195	0.2555	0.89225	0.68775	0.325667
MYBPC3__Reg_000001	0.903434	0.865569	0.831313	0.7878	0.85075	0.765136	0.764556	0.8582	0.880143	0.5294	0.820769	0.704722	0.354985	0.5744	0.251818	0.201429	0.810667	0.6327	0.766	0.3205	0.7925	0.364	0.657083	0.6795	0.8248	0.177333	0.28425	0.679429	0.7028	0.40775	0.3575	0.861286	0.13625	0.30725	0.80325	0.74475	0.201333
MOCS1__Reg_000001	0.903434	0.850155	0.911125	0.9236	0.9285	0.640955	0.673593	0.9022	0.881286	0.5828	0.916231	0.751222	0.513415	0.378	0.145727	0.273429	0.875889	0.7726	0.679556	0.435	0.8755	0.2235	0.735167	0.7815	0.9028	0.193667	0.247	0.650714	0.5486	0.6675	0.358167	0.932714	0.1455	0.241	0.94025	0.6935	0.259667
TIPIN__Reg_000000	0.903434	0.849759	0.853438	0.8532	0.88475	0.810364	0.840074	0.7913	0.930857	0.7284	0.825308	0.6355	0.340523	0.5133	0.382636	0.239286	0.784333	0.6609	0.828	0.3155	0.775667	0.298	0.626333	0.696667	0.8764	0.235333	0.3725	0.775429	0.637	0.495	0.4175	0.836286	0.3045	0.3155	0.85325	0.75675	0.238667
A_73_102103__Reg_000000	0.903396	0.8405	0.8365	0.7872	0.8725	0.725773	0.703222	0.8582	0.877857	0.5582	0.812077	0.7565	0.467677	0.4947	0.267182	0.235286	0.812444	0.6174	0.718444	0.345167	0.793833	0.36625	0.681833	0.722667	0.828	0.1735	0.2715	0.642286	0.787	0.41325	0.372	0.883571	0.12875	0.255	0.796	0.72275	0.225333
DTYMK__Reg_000000	0.903302	0.872845	0.846437	0.807	0.8585	0.870591	0.856074	0.7486	0.885429	0.6438	0.765538	0.496833	0.196138	0.6401	0.207818	0.201286	0.775667	0.646	0.859778	0.143167	0.783667	0.329	0.517583	0.535667	0.8486	0.2015	0.40575	0.654571	0.6298	0.4335	0.304333	0.748143	0.36225	0.40775	0.8025	0.8435	0.206667
ANAPC11__Reg_000000	0.903302	0.801379	0.875625	0.8478	0.897	0.584136	0.602074	0.8992	0.832571	0.5266	0.894769	0.719333	0.533031	0.3601	0.148727	0.263571	0.846333	0.7662	0.646222	0.397833	0.874167	0.26	0.736917	0.745	0.8656	0.167167	0.22475	0.525429	0.5676	0.618	0.336	0.904286	0.14525	0.224	0.8745	0.67425	0.257333
A_73_116634__Reg_000000	0.903283	0.835586	0.861125	0.8512	0.8645	0.719909	0.762741	0.8495	0.905571	0.608	0.842615	0.619667	0.312092	0.4308	0.209455	0.221571	0.836556	0.7307	0.735111	0.377333	0.829667	0.27925	0.676167	0.701333	0.8622	0.191	0.29125	0.675286	0.5986	0.604	0.3435	0.858143	0.28925	0.256	0.8705	0.779	0.214667
MMP2__Reg_010001	0.903226	0.780362	0.80325	0.7892	0.841	0.765455	0.799815	0.7921	0.927	0.834	0.804615	0.525333	0.353215	0.4975	0.232182	0.227571	0.765333	0.6804	0.815222	0.297167	0.769167	0.33325	0.615917	0.629667	0.8708	0.175333	0.459875	0.726571	0.5278	0.4925	0.310667	0.799429	0.4875	0.33775	0.83625	0.7355	0.217667
TMTC4__Reg_000000	0.903208	0.792741	0.816	0.7868	0.85925	0.734273	0.754333	0.8183	0.922429	0.771	0.815385	0.647222	0.445569	0.4666	0.306818	0.238143	0.779	0.6421	0.763889	0.377333	0.756167	0.345	0.666667	0.703333	0.8654	0.192167	0.365	0.704	0.6766	0.45125	0.388167	0.852	0.3455	0.3345	0.823	0.697	0.240667
MID1IP1__Reg_000001	0.903189	0.729448	0.866875	0.7902	0.87	0.656045	0.655852	0.8152	0.868714	0.5802	0.775923	0.577667	0.367538	0.5019	0.115818	0.182143	0.874333	0.737	0.722333	0.2125	0.896333	0.14375	0.538833	0.516167	0.8478	0.316833	0.322875	0.502714	0.5048	0.49625	0.299833	0.805	0.198	0.35925	0.81575	0.80025	0.253667
ATP5C1__Reg_000000	0.90317	0.832759	0.923813	0.8462	0.93025	0.635273	0.617148	0.8598	0.836286	0.5142	0.831	0.751833	0.477	0.4678	0.148909	0.279286	0.859667	0.7564	0.678778	0.332667	0.888	0.2185	0.674083	0.694	0.8612	0.198	0.2065	0.521143	0.6392	0.51	0.3335	0.884429	0.08625	0.2335	0.839	0.7005	0.259667
STMN4__Reg_000001	0.903151	0.875638	0.839375	0.7904	0.85725	0.786636	0.760778	0.8407	0.874	0.504	0.795308	0.675889	0.323508	0.5934	0.226182	0.179571	0.812	0.6186	0.764222	0.2825	0.781333	0.3855	0.62425	0.6405	0.8236	0.187333	0.286	0.599429	0.7988	0.3925	0.3515	0.84	0.161	0.3385	0.78375	0.7725	0.201333
MYOZ1__Reg_000001	0.903113	0.862569	0.833313	0.763	0.844	0.750545	0.729519	0.8541	0.861714	0.4678	0.797308	0.672444	0.323185	0.5673	0.195818	0.176857	0.816333	0.6259	0.723889	0.309833	0.777	0.359	0.64125	0.640333	0.8168	0.1795	0.273875	0.563714	0.774	0.41725	0.361	0.838857	0.14625	0.319	0.77625	0.76025	0.203333
TRIP10__Reg_000001	0.903113	0.830397	0.905562	0.857	0.91375	0.617955	0.611259	0.9052	0.843143	0.4572	0.855769	0.782	0.477385	0.4496	0.146091	0.296857	0.888222	0.7431	0.663333	0.371	0.91	0.23	0.702167	0.722667	0.8524	0.227833	0.179375	0.566	0.6348	0.529	0.327333	0.918714	0.06075	0.233	0.8575	0.722	0.244
PLEKHG1__Reg_000001	0.903057	0.807534	0.825687	0.7808	0.85075	0.769136	0.80063	0.7683	0.908571	0.7294	0.786923	0.606667	0.419938	0.4407	0.359	0.244714	0.761556	0.6892	0.767111	0.3235	0.7495	0.294	0.631583	0.6875	0.8526	0.2095	0.391625	0.687714	0.7042	0.5115	0.440833	0.801	0.33225	0.324	0.816	0.73425	0.262333
OLFML2A__Reg_000001	0.902925	0.799345	0.867875	0.8776	0.899	0.738	0.783037	0.7593	0.915429	0.779	0.817308	0.643222	0.481554	0.4032	0.383182	0.272143	0.784	0.7544	0.792778	0.303833	0.841	0.24075	0.633167	0.719167	0.875	0.186333	0.46775	0.763714	0.5218	0.5745	0.358833	0.844857	0.29	0.28175	0.88475	0.72775	0.249
DNM3__Reg_010001	0.902906	0.861655	0.842125	0.801	0.8505	0.849591	0.872519	0.7909	0.903714	0.6342	0.804615	0.565444	0.292215	0.5926	0.239091	0.198286	0.781222	0.674	0.849	0.262167	0.751667	0.28125	0.576167	0.604667	0.848	0.200333	0.3685	0.698714	0.6734	0.472	0.435833	0.783714	0.2965	0.39075	0.8155	0.7705	0.276
COX7A1__Reg_000000	0.902868	0.898586	0.913562	0.8446	0.908	0.760909	0.751667	0.8348	0.858429	0.4852	0.83	0.711389	0.341154	0.5704	0.210273	0.199714	0.834556	0.7033	0.762	0.309333	0.822833	0.24525	0.639083	0.677333	0.852	0.200167	0.27225	0.612	0.7078	0.4745	0.420667	0.854	0.10425	0.2965	0.82725	0.733	0.249667
PDIA4__Reg_000000	0.902849	0.824672	0.8645	0.8488	0.90525	0.708636	0.716444	0.8168	0.908429	0.7424	0.808923	0.708556	0.423754	0.4637	0.350727	0.247143	0.806667	0.6859	0.760667	0.356	0.843	0.31775	0.68575	0.747167	0.8696	0.1795	0.322625	0.768571	0.6044	0.471	0.326	0.893571	0.27275	0.2595	0.849	0.717	0.23
DDIT4__Reg_000001	0.902698	0.78169	0.883188	0.855	0.9115	0.637136	0.641037	0.8762	0.851	0.591	0.868231	0.702389	0.517892	0.3885	0.142	0.265429	0.850667	0.7636	0.712111	0.2805	0.9195	0.2485	0.665667	0.687833	0.868	0.227	0.268	0.574571	0.516	0.57275	0.261833	0.884857	0.15425	0.225	0.871	0.72875	0.250333
DLG5__Reg_000000	0.902679	0.85169	0.806312	0.7696	0.838	0.8315	0.840889	0.798	0.894	0.671	0.807692	0.553389	0.269154	0.6004	0.261	0.198714	0.759556	0.6115	0.834222	0.214667	0.729	0.39425	0.583583	0.5925	0.8496	0.181	0.379625	0.652429	0.676	0.414	0.3585	0.780429	0.33325	0.39	0.79375	0.782	0.219667
CGN__Reg_010000	0.902679	0.838466	0.780187	0.71	0.801	0.831818	0.817741	0.7764	0.865571	0.6754	0.756538	0.464833	0.2262	0.592	0.165364	0.245857	0.737556	0.6131	0.816333	0.142667	0.738667	0.467	0.542833	0.525667	0.8164	0.161167	0.393625	0.566714	0.6376	0.39925	0.188333	0.719571	0.44475	0.395	0.76075	0.8305	0.162
ATP1B1__Reg_000001	0.902604	0.857828	0.869812	0.8326	0.8755	0.775455	0.757852	0.8369	0.848286	0.514	0.830385	0.588944	0.273708	0.6095	0.105455	0.178857	0.828889	0.7096	0.801333	0.1955	0.855667	0.30375	0.568083	0.559833	0.8532	0.2125	0.258	0.559	0.5384	0.475	0.247667	0.800857	0.21775	0.42025	0.828	0.78625	0.198667
A_73_106183__Reg_000000	0.902604	0.812362	0.799688	0.7494	0.83775	0.817545	0.77537	0.7481	0.894143	0.7212	0.716154	0.523889	0.243631	0.6385	0.207182	0.190143	0.767333	0.565	0.815889	0.1415	0.765667	0.39925	0.507667	0.51	0.8326	0.184167	0.41575	0.598714	0.677	0.3095	0.218667	0.755	0.38675	0.374	0.7555	0.83	0.181
EPB41L2__Reg_010001	0.902491	0.812241	0.798812	0.7792	0.83075	0.834273	0.854963	0.7663	0.924143	0.79	0.783154	0.507444	0.282138	0.5641	0.268727	0.216286	0.751333	0.6491	0.855556	0.218833	0.756333	0.34825	0.566167	0.589833	0.855	0.193833	0.460375	0.735857	0.5598	0.4455	0.311667	0.770714	0.463	0.36675	0.81425	0.77325	0.200667
A_73_100440__Reg_000000	0.902396	0.779466	0.903375	0.9226	0.908	0.650273	0.737444	0.8332	0.915714	0.7074	0.889154	0.626611	0.446246	0.3345	0.191364	0.258429	0.860333	0.839	0.736778	0.411167	0.876667	0.12725	0.68	0.724667	0.9072	0.195167	0.4105	0.675571	0.4408	0.73475	0.410167	0.876	0.29125	0.2685	0.9425	0.72075	0.285667
A_73_107151__Reg_000000	0.902358	0.863655	0.79975	0.7682	0.83275	0.875773	0.846815	0.7625	0.882429	0.6922	0.760846	0.504	0.243431	0.5995	0.246455	0.222	0.737222	0.6018	0.855778	0.1345	0.769833	0.4655	0.54575	0.574833	0.8262	0.183667	0.40875	0.686571	0.6538	0.398	0.207167	0.752714	0.43	0.3795	0.78525	0.8355	0.164333
MAP7D3__Reg_010001	0.90234	0.824052	0.821125	0.8182	0.8565	0.791455	0.815259	0.7471	0.921571	0.8116	0.790923	0.549333	0.313631	0.4763	0.308727	0.241429	0.749556	0.6588	0.8	0.243	0.752667	0.368	0.602667	0.648667	0.8738	0.204167	0.4775	0.675286	0.5614	0.51625	0.291	0.789714	0.46325	0.33925	0.839	0.75375	0.204667
[truncated: 11,829 more rows]
